# Supplementary material for: Differential Gene Expression in Soybean Leaf Tissues at Late Developmental Stages under Drought Stress Revealed by Genome-Wide Transcriptome Analysis
Source: PLoS One. 2012 Nov 19;7(11):e49522. doi: 10.1371/journal.pone.0049522 (PMC3505142; doi:10.1371/journal.pone.0049522)
Supplement: Table S1 — Expression data of annotated soybean genes in V6 leaves under drought stress. Data received from microarray analysis of drought-stressed V6 leaves using the 66 K Affymetrix Soybean Array GeneChip. (XLSX) [file pone.0049522.s001.xlsx]

## Sheet: Table S1-V6 leaves
Table S1. Expression data of annotated soybean genes in V6 leaves under drought stress. Data received from microarray analysis of drought-stressed V6 leaves using the 66K Affymetrix Soybean Array GeneChip.
		Drought 1	Drought 2	Drought 3	Well-water 1	Well-water 2	Well-water 3	Drought			Well-water
Probe ID	Glyma ID	Signal Intensitya (exp 1)-Dry	Signal Intensity (exp 2)-Dry	Signal Intensity (exp 3)-Dry	Signal Intensity (exp 1)-well water	Signal Intensity (exp 2)-well water	Signal Intensity (exp 3)-well water	Mean of normalized intensity	SD of normalized intensity	Mean of raw intensity	Mean of normalized intensity	SD of normalized intensity	Mean of raw intensity	Fold change	Regulation	q-valueb	p-value
11764300	Glyma01g00320	7.21457	7.45479	7.56302	7.2415	7.42544	7.81246	-0.132264	0.159185	7.41079	0.152637	0.16468	7.49313	1.21833	down	0.312061	0.0974897	a: log values
11764307	Glyma01g00380	5.96713	6.41463	6.20798	6.07876	6.43634	6.63609	-0.216539	0.225827	6.19658	0.173172	0.167835	6.38373	1.31013	down	0.264436	0.0744357	b: Benjamini-Hochberg false discovery rate
11764329	Glyma01g00400	3.68227	3.71794	4.00641	3.25122	3.49365	3.57396	0.0926676	0.149224	3.80221	-0.0673698	0.077698	3.43961	1.11732	up	0.438728	0.17478
11764340	Glyma01g00410	7.49552	7.75212	7.6976	5.78773	5.92466	6.42464	0.648148	0.130308	7.64841	-0.752026	0.210533	6.04568	2.63934	up	0.0192467	0.00060893
11764348	Glyma01g00440	5.30821	5.09183	5.33699	4.67574	5.12767	4.92207	0.0389562	0.118127	5.24568	-0.0956663	0.21166	4.90849	1.09781	up	0.676233	0.390543
11764350	Glyma01g00450	2.64672	2.42261	2.52054	2.4977	2.43964	2.20568	-0.0447044	0.116794	2.52996	0.0089043	0.280534	2.381	1.03786	down	0.912394	0.775179
11764369	Glyma01g00470	6.89253	7.26084	7.05	7.4226	7.90954	7.73228	-0.440355	0.190642	7.06779	0.38256	0.21566	7.68814	1.76898	down	0.0686023	0.00775146
11764376	Glyma01g00480	2.85197	2.61931	2.7112	2.47797	2.86711	2.78893	-0.0959077	0.122811	2.72749	0.0904969	0.15969	2.71134	1.13792	down	0.452009	0.184269
11764381	Glyma01g00490	5.81539	5.43565	5.75742	5.51341	5.5086	4.82689	-0.0607579	0.194436	5.66949	-0.244713	0.516165	5.28297	1.13599	up	0.819232	0.594453
11764389	Glyma01g00500	7.25887	6.5353	6.05874	10.5046	10.7285	11.0385	-2.42924	0.626895	6.61763	1.91289	0.142042	10.7572	20.2821	down	0.0149895	0.000305141
11764394	Glyma01g00530	2.53684	2.64598	2.51189	2.44475	2.5724	2.44484	-0.043164	0.0933181	2.5649	0.0818286	0.157245	2.48733	1.0905	down	0.595375	0.301966
11764400	Glyma01g00540	2.22924	3.21673	2.20529	2.35643	2.25134	2.315	0.120865	0.593688	2.55042	0.0805943	0.148131	2.30759	1.02831	up	0.96954	0.914736
11764407	Glyma01g00560	5.59083	5.8132	5.38035	5.88597	5.55626	6.14421	-0.212794	0.242252	5.59479	0.257122	0.243103	5.86215	1.38503	down	0.269381	0.0766896
11764411	Glyma01g00570	4.61768	4.90398	4.99599	4.46288	4.19865	4.69857	0.0685425	0.179697	4.83922	-0.114749	0.198879	4.45337	1.13547	up	0.595295	0.301813
11764418	Glyma01g00580	3.99166	3.54806	3.09599	3.01207	3.39818	2.46997	0.0987488	0.472522	3.54524	-0.283851	0.563763	2.96007	1.30369	up	0.699637	0.418592
11764420	Glyma01g00590	7.33057	7.44073	7.03981	6.35518	5.65869	6.82749	0.320885	0.235371	7.27037	-0.466471	0.528452	6.28045	1.72591	up	0.272167	0.0778857
11764429	Glyma01g00610	4.36427	4.56104	4.90944	4.3611	4.20534	4.53494	0.0221321	0.24984	4.61158	-0.0197616	0.124237	4.36713	1.02946	up	0.926862	0.807659
11764436	Glyma01g00630	3.41974	3.43083	3.29603	3.49568	3.25137	3.08317	-0.0597421	0.103701	3.3822	0.0373637	0.331217	3.27674	1.06963	down	0.852702	0.653298
11764440	Glyma01g00640	4.42754	4.28794	4.70243	4.55191	4.67985	4.77206	-0.280447	0.183432	4.47264	0.117419	0.035431	4.66794	1.31756	down	0.122266	0.0210434
11764445	Glyma01g00660	3.21187	2.39265	3.08595	2.75075	1.97562	2.65159	0.0122161	0.43005	2.89682	-0.222723	0.433723	2.45932	1.17686	up	0.786763	0.541718
11764457	Glyma01g00680	3.3881	3.54084	3.54077	3.00378	3.20302	3.42452	0.0297472	0.0791196	3.4899	-0.0471557	0.0867911	3.21044	1.05475	up	0.614341	0.320082
11764467	Glyma01g00700	3.02317	2.78685	3.17206	3.11386	2.79229	2.42688	-0.0352876	0.171375	2.99403	-0.0490707	0.469719	2.77768	1.0096	up	0.987869	0.964208
11764471	Glyma01g00710	6.19681	5.94412	6.24018	6.42983	6.35586	6.07603	-0.0824908	0.142903	6.12704	0.280276	0.312612	6.28724	1.28589	down	0.389462	0.141556
11764477	Glyma01g00720	6.45458	6.37239	6.21988	5.99354	5.92264	5.76176	0.101441	0.146158	6.34895	-0.152298	0.245549	5.89265	1.19229	up	0.47235	0.198874
11764487	Glyma01g00730	5.62511	5.96776	6.46108	5.70316	5.96659	5.78247	0.0160987	0.39463	6.01798	0.0180829	0.173461	5.81741	1.00138	down	0.997973	0.994021
11764498	Glyma01g00740	5.21317	5.15062	5.37718	4.41496	4.69476	4.9289	0.165766	0.0890989	5.24699	-0.199122	0.136577	4.67954	1.28778	up	0.111451	0.017907
11764505	Glyma01g00760	7.73002	7.66962	7.62235	6.91727	7.08516	7.03717	0.223011	0.0790608	7.674	-0.235225	0.106345	7.0132	1.37386	up	0.0471799	0.0039076
11764516	Glyma01g00790	2.59263	2.5475	2.37662	2.10269	2.09036	1.80346	0.12513	0.142138	2.50558	-0.179055	0.292599	1.99883	1.23472	up	0.447394	0.180622
11764531	Glyma01g00800	2.99507	2.8827	2.81528	2.39985	2.48962	2.19686	0.148003	0.114274	2.89768	-0.185008	0.26225	2.36211	1.25964	up	0.342344	0.113978
11764536	Glyma01g00840	2.10231	1.94344	2.16004	2.29655	2.04302	2.08475	-0.0696382	0.0929697	2.0686	0.205766	0.239409	2.14144	1.21033	down	0.381747	0.136821
11764555	Glyma01g00850	6.73375	6.68	6.89567	5.776	5.10543	5.6891	0.375383	0.0841344	6.76981	-0.668351	0.379624	5.52351	2.06156	up	0.0778058	0.00966678
11764565	Glyma01g00880	4.11193	4.19777	4.05375	4.80507	4.31551	4.49517	-0.258348	0.0977775	4.12115	0.361649	0.328193	4.53858	1.53687	down	0.166543	0.0349876
11764575	Glyma01g00890	2.67197	2.95167	2.85189	3.02	2.88875	2.56245	-0.0689136	0.141243	2.82517	0.132209	0.362266	2.82373	1.14959	down	0.701353	0.420943
11764579	Glyma01g00920	5.70395	5.81112	5.57222	6.04925	5.33653	5.7013	-0.0470452	0.146506	5.69576	0.155446	0.415935	5.69569	1.15068	down	0.738256	0.470951
11764583	Glyma01g00930	7.07011	8.22768	9.03851	9.0642	9.40199	6.84548	-0.513306	0.966794	8.1121	0.0143802	1.50286	8.43722	1.44162	down	0.843397	0.635965
11764588	Glyma01g00950	5.22748	6.07506	5.97397	5.64958	6.05381	4.34665	-0.193737	0.453293	5.75884	-0.4	1.00072	5.35001	1.1537	up	0.906984	0.761333
11764592	Glyma01g00960	6.68955	6.82697	6.88208	6.50705	6.67009	6.53822	-0.0339042	0.0819515	6.79953	-0.0590885	0.152993	6.57179	1.01761	up	0.929591	0.813944
11764615	Glyma01g00970	4.61914	4.93414	4.41959	3.53293	4.43363	4.32528	0.145231	0.283607	4.65762	-0.212552	0.414258	4.09728	1.28146	up	0.57651	0.284627
11764628	Glyma01g00980	6.02939	6.35303	5.77698	5.35071	5.22961	5.96572	0.165944	0.313734	6.05313	-0.169282	0.290217	5.51535	1.26158	up	0.532137	0.245848
11764654	Glyma01g00990	8.62704	8.72193	9.04759	8.51803	8.50391	8.50932	0.0630774	0.192816	8.79885	-0.0227937	0.130327	8.51042	1.06133	up	0.797603	0.557533
11764666	Glyma01g01010	1.52425	1.88094	1.94004	1.66818	1.54958	1.67712	-0.0563728	0.209709	1.78174	-0.00392739	0.130157	1.63163	1.03702	down	0.89246	0.731493
11764676	Glyma01g01020	8.10074	8.44825	8.33141	8.19544	8.18364	7.9969	-0.0612899	0.175076	8.29346	-0.0268699	0.235612	8.12532	1.02415	down	0.944482	0.848971
11764684	Glyma01g01040	4.7518	5.07409	4.77119	5.44508	5.34647	5.18099	-0.303307	0.196556	4.8657	0.357735	0.260278	5.32418	1.58122	down	0.134678	0.024662
11764691	Glyma01g01060	2.88867	3.35201	3.334	2.74936	3.04971	3.3864	-0.0975289	0.251385	3.19156	-0.0247012	0.193894	3.06183	1.05178	down	0.882889	0.711415
11764705	Glyma01g01070	2.58576	2.58361	2.84696	2.70858	2.55327	2.45427	-0.0191847	0.122573	2.67211	0.0833037	0.252177	2.57204	1.07362	down	0.799165	0.561054
11764716	Glyma01g01120	2.92666	2.80889	2.38354	2.54278	2.91952	2.2718	-0.135893	0.313755	2.70636	-0.0616585	0.410719	2.57804	1.0528	down	0.930329	0.815787
11764739	Glyma01g01130	2.69048	2.41079	2.30619	2.73009	2.45594	2.36376	-0.0870798	0.219304	2.46916	0.162923	0.309651	2.5166	1.18921	down	0.611588	0.317473
11764754	Glyma01g01150	2.042	2.33016	1.95867	1.85591	3.0668	1.7626	-0.00382638	0.216274	2.11028	0.316896	0.767321	2.22844	1.24896	down	0.775777	0.524295
11764762	Glyma01g01160	2.54044	2.89982	2.27025	2.89889	2.441	2.80067	-0.197052	0.340634	2.57017	0.14886	0.275987	2.71352	1.27095	down	0.529247	0.24352
11764772	Glyma01g01170	5.66361	6.88758	6.76012	5.20845	5.80051	6.03295	0.373983	0.662598	6.4371	-0.179917	0.313565	5.68064	1.46805	up	0.549611	0.260743
11764786	Glyma01g01200	4.65841	4.68109	4.77718	4.62893	4.79352	4.75237	-0.0750549	0.0354921	4.70556	0.146891	0.102948	4.72494	1.16631	down	0.13302	0.0242254
11764792	Glyma01g01220	3.18066	2.92963	3.42789	3.05651	3.41566	2.70635	-0.104338	0.223968	3.17939	-0.0216606	0.446214	3.05951	1.05898	down	0.91839	0.788493
11764798	Glyma01g01260	6.50668	6.72461	6.48049	8.41565	8.50437	9.07562	-1.16596	0.15355	6.57059	1.13122	0.236284	8.66521	4.91498	down	0.0115602	0.000146038
11764802	Glyma01g01270	7.15055	7.05993	6.95786	7.18712	7.52897	7.83204	-0.277867	0.12215	7.05611	0.384624	0.200242	7.51604	1.58281	down	0.0703208	0.00809016
11764828	Glyma01g01290	1.89488	1.97063	2.29295	2.02352	2.01147	2.16755	-0.183075	0.183335	2.05282	0.0341798	0.0592961	2.06751	1.16252	down	0.357509	0.122548
11764836	Glyma01g01310	4.14672	4.22045	3.24024	3.98438	3.66544	3.93997	-0.214397	0.574757	3.86914	-0.0177044	0.209766	3.86327	1.14607	down	0.826766	0.607336
11764842	Glyma01g01330	7.35041	7.26867	7.34085	6.85081	6.7941	6.71972	0.0938167	0.041037	7.31998	-0.235389	0.192398	6.78821	1.25632	up	0.191898	0.0441861
11764849	Glyma01g01390	8.58507	8.42266	8.91588	7.81059	7.77123	8.24246	0.267183	0.223788	8.64121	-0.230035	0.155049	7.94143	1.41149	up	0.163965	0.0340769
11764864	Glyma01g01400	5.09733	4.8753	5.53899	3.12257	3.14031	3.58	0.901427	0.310286	5.17054	-0.785591	0.144077	3.28096	3.21991	up	0.0243007	0.0010313
11764868	Glyma01g01410	5.91619	5.62395	6.07063	5.74324	6.32038	6.09284	-0.17748	0.204725	5.87026	0.206978	0.258969	6.05215	1.30537	down	0.342135	0.113865
11764874	Glyma01g01420	2.61958	3.04262	2.58589	2.56602	2.91952	2.26676	-0.00858633	0.272629	2.74936	0.0287184	0.415868	2.5841	1.02619	down	0.965422	0.902888
11764880	Glyma01g01440	8.60866	8.65699	8.73673	8.34792	8.41977	8.49178	0.0122623	0.0402106	8.66746	-0.0328074	0.0573353	8.41983	1.03173	up	0.621499	0.327431
11764886	Glyma01g01460	6.42039	6.31239	6.83123	5.81167	5.78372	6.17291	0.237225	0.245257	6.52134	-0.158785	0.113203	5.92277	1.31586	up	0.241095	0.0640315
11764895	Glyma01g01480	6.88967	6.81279	7.14039	8.23546	8.44654	7.92805	-0.602438	0.143006	6.94762	0.855857	0.36289	8.20335	2.74783	down	0.0408847	0.0029305
11764898	Glyma01g01490	5.11542	5.15381	4.85422	4.57464	5.00142	3.88552	0.0309761	0.191836	5.04115	-0.320423	0.662345	4.48719	1.2758	up	0.706415	0.427282
11764906	Glyma01g01520	5.21521	5.50601	5.15084	6.36721	6.23338	6.33243	-0.669999	0.209772	5.29069	0.552881	0.149409	6.31101	2.33412	down	0.0260342	0.00119157
11764911	Glyma01g01560	2.40139	2.67806	2.63782	2.43845	2.49204	2.21432	-0.0778253	0.142347	2.57242	-0.0660883	0.264541	2.3816	1.00817	down	0.982246	0.949295
11764920	Glyma01g01600	9.24543	9.2363	9.85099	8.86377	8.562	8.97908	0.227785	0.323424	9.44424	-0.212278	0.197495	8.80162	1.35666	up	0.343435	0.114623
11764927	Glyma01g01610	7.17841	7.12589	7.41086	6.75322	6.98682	6.51303	0.0695803	0.123079	7.23839	-0.215221	0.333386	6.75102	1.21824	up	0.521237	0.237426
11764941	Glyma01g01620	3.56025	3.64402	3.84711	3.56257	4.22292	3.57242	-0.0540793	0.120572	3.68379	0.25066	0.417864	3.78597	1.2352	down	0.58415	0.291646
11764953	Glyma01g01630	3.50918	3.16765	2.83664	3.02813	3.48477	2.80333	-0.0931614	0.360834	3.17116	0.0436552	0.423208	3.10541	1.09948	down	0.872899	0.691968
11764961	Glyma01g01650	2.1017	1.94285	2.12926	1.83929	1.85308	1.60644	-0.0304681	0.0847973	2.05793	-0.119569	0.260151	1.76627	1.06371	up	0.824282	0.602866
11764966	Glyma01g01660	8.92263	9.00957	9.07692	8.55181	8.52474	8.74993	0.10067	0.0568875	9.00304	-0.0909785	0.0571849	8.60883	1.14207	up	0.0995198	0.0146689
11764969	Glyma01g01700	3.03553	2.76213	2.4846	2.82345	2.92958	2.18903	-0.154733	0.300279	2.76075	-0.0655693	0.516145	2.64735	1.06375	down	0.927151	0.808685
11764976	Glyma01g01750	3.95103	4.3631	3.93273	4.03888	3.68004	3.67582	0.14517	0.260881	4.08229	0.0636892	0.316894	3.79825	1.0581	up	0.900288	0.74829
11764980	Glyma01g01770	8.14815	7.98517	8.35457	8.01309	8.1723	8.16308	-0.112032	0.159077	8.16263	0.0440573	0.0863785	8.11616	1.11426	down	0.486026	0.209594
11764988	Glyma01g01830	5.99896	5.60665	5.98336	5.63136	5.60821	5.3695	-0.0281386	0.208954	5.86299	-0.152215	0.269348	5.53636	1.08981	up	0.800246	0.562645
11764997	Glyma01g01850	5.0412	5.06525	4.83932	6.59566	6.40434	5.96838	-0.576354	0.152932	4.98192	0.967077	0.448244	6.32279	2.91487	down	0.0529254	0.0048511
11765010	Glyma01g01860	5.75737	5.62291	5.89671	4.86383	5.16873	4.65644	0.240319	0.111908	5.759	-0.419784	0.34455	4.89633	1.5802	up	0.164738	0.0343142
11765023	Glyma01g01870	10.0529	9.98036	10.0728	10.2707	10.5106	11.2242	-0.291623	0.0351767	10.0353	0.544102	0.37004	10.6685	1.78475	down	0.110374	0.0176273
11765025	Glyma01g01880	4.56482	4.13696	4.01384	4.87648	4.49348	5.12478	-0.412191	0.308462	4.23854	0.383411	0.270963	4.83158	1.7358	down	0.146965	0.0284009
11765028	Glyma01g01890	8.15095	7.92347	7.87447	8.04792	7.59575	8.24091	-0.0709047	0.166523	7.98296	0.110222	0.296302	7.96153	1.13377	down	0.690888	0.40824
11765039	Glyma01g01910	8.01988	7.94299	7.90029	7.65268	7.36109	8.00516	-0.00987156	0.084335	7.95439	-0.0887249	0.253503	7.67297	1.05618	up	0.843511	0.636126
11765045	Glyma01g01940	6.31131	6.94604	6.42147	5.52207	5.52896	6.22414	0.251694	0.351538	6.55961	-0.34696	0.28703	5.75839	1.5143	up	0.285586	0.0843434
11765051	Glyma01g01960	8.28562	7.8554	8.3225	7.0847	7.16206	7.39956	0.485566	0.243576	8.15451	-0.250938	0.0406053	7.21544	1.66613	up	0.0631018	0.00667066
11765061	Glyma01g01970	3.37391	4.64165	3.27038	3.00163	2.7116	2.69996	0.485172	0.781068	3.76198	-0.269842	0.281937	2.8044	1.68765	up	0.460583	0.190417
11765070	Glyma01g02050	7.04031	6.9092	7.3912	6.02524	6.63232	6.5309	0.219952	0.22113	7.11357	-0.294901	0.259982	6.39616	1.42885	up	0.229939	0.0592475
11765081	Glyma01g02060	4.52635	5.06753	4.71694	4.22752	4.55839	5.20884	0.0353735	0.282032	4.77028	0.132578	0.372416	4.66492	1.0697	down	0.895266	0.736774
11765095	Glyma01g02070	4.94792	4.78108	5.1824	3.34099	3.21795	3.40952	0.74301	0.175146	4.97047	-0.702076	0.113945	3.32282	2.72279	up	0.0144746	0.000278343
11765100	Glyma01g02090	4.86927	4.66965	5.03084	4.80032	5.28185	5.08169	-0.199793	0.156864	4.85659	0.200803	0.21919	5.05462	1.32005	down	0.235572	0.0617025
11765107	Glyma01g02120	7.64995	7.65711	7.90663	6.9579	6.94149	7.20057	0.268823	0.117378	7.7379	-0.233186	0.0578003	7.03332	1.41618	up	0.0390179	0.00266148
11765115	Glyma01g02130	3.29227	3.0715	3.20726	3.26824	3.11505	2.64078	-0.0504537	0.110026	3.19035	-0.0302157	0.453391	3.00802	1.01413	down	0.980427	0.943716
11765117	Glyma01g02160	4.60283	4.72309	4.09047	4.30804	4.04608	4.04395	0.0260885	0.364588	4.47213	-0.110788	0.262445	4.13269	1.09952	up	0.838092	0.625593
11765119	Glyma01g02170	1.8736	2.4315	2.09037	2.57301	1.72369	2.19902	-0.0287123	0.287611	2.13182	0.207266	0.476776	2.16524	1.17771	down	0.761709	0.503624
11765122	Glyma01g02190	3.87202	3.88084	3.9222	3.70083	3.65902	3.79116	0.00354369	0.00618254	3.89168	0.0314281	0.0846914	3.71701	1.01952	down	0.822445	0.599932
11765125	Glyma01g02200	5.53686	5.46458	5.85604	5.02823	5.26735	5.00335	0.130337	0.179709	5.61916	-0.186619	0.216325	5.09964	1.2457	up	0.357681	0.122666
11765129	Glyma01g02250	8.52122	8.40642	8.57064	8.92012	8.77883	8.9614	-0.27254	0.0650173	8.49943	0.317377	0.126558	8.88678	1.50516	down	0.033567	0.00199156
11765133	Glyma01g02260	6.64304	6.40474	6.453	6.39837	6.46036	6.21845	-0.0402865	0.136976	6.50026	0.0210751	0.241236	6.35906	1.04345	down	0.888113	0.721122
11765135	Glyma01g02280	7.38324	7.6944	7.73344	7.36487	7.40055	7.63145	-0.0844169	0.177702	7.6037	-0.0199269	0.0355058	7.46562	1.04572	down	0.805101	0.570983
11765140	Glyma01g02360	3.36525	3.31057	3.4594	3.82337	3.36255	3.20835	-0.0249524	0.0488299	3.37841	0.263961	0.437579	3.46476	1.22172	down	0.613551	0.319201
11765145	Glyma01g02380	4.40318	4.74699	4.72606	4.49625	4.51717	5.02767	-0.129527	0.182733	4.62541	0.127987	0.184628	4.68036	1.19542	down	0.418975	0.16111
11765150	Glyma01g02430	2.98964	3.09495	2.81098	3.10933	2.64428	2.72012	0.0266477	0.171126	2.96519	0.0885957	0.34664	2.82458	1.04387	down	0.921437	0.795108
11765153	Glyma01g02440	2.60485	2.44288	2.45987	2.66281	2.55596	2.40856	-0.0443605	0.103357	2.50253	0.198116	0.254305	2.54244	1.18302	down	0.474739	0.200771
11765161	Glyma01g02450	4.20768	4.02105	3.97528	4.42572	4.49137	4.42763	-0.289839	0.142778	4.068	0.292961	0.137409	4.44824	1.49775	down	0.0649228	0.00701139
11765166	Glyma01g02460	3.72241	3.42925	3.38685	4.09081	3.39051	3.21629	-0.0198992	0.200365	3.51284	0.235692	0.577059	3.56587	1.19382	down	0.765325	0.508747
11765177	Glyma01g02510	1.98899	2.1318	2.45943	2.17108	2.02523	2.09616	-0.0136769	0.214238	2.19341	0.0929708	0.167453	2.09749	1.07672	down	0.781926	0.53421
11765180	Glyma01g02550	3.11886	2.48833	2.42012	2.95118	2.7035	2.44617	-0.0454542	0.401514	2.67577	0.181623	0.378267	2.70028	1.17046	down	0.769552	0.51524
11765182	Glyma01g02560	2.49607	2.05326	2.16321	2.94726	2.62162	2.97114	-0.442912	0.239047	2.23752	0.368808	0.2067	2.84667	1.7553	down	0.0850222	0.0112563
11765198	Glyma01g02580	10.152	8.53325	10.3232	3.56763	2.82404	2.78395	3.45262	0.970412	9.66948	-2.95576	0.54766	3.05854	84.9404	up	0.0187344	0.000570521
11765205	Glyma01g02590	1.64325	1.71312	1.82001	1.82617	1.55603	1.59075	-0.0319729	0.0642181	1.72546	0.102779	0.251529	1.65765	1.0979	down	0.70028	0.419443
11765207	Glyma01g02610	2.69613	2.36257	2.52286	2.30431	2.47787	2.93637	-0.135249	0.168685	2.52719	0.112974	0.200392	2.57285	1.18774	down	0.440632	0.176068
11765212	Glyma01g02630	5.63194	5.96857	6.17449	5.61968	5.54946	6.29797	-0.0355542	0.252608	5.925	0.064381	0.303127	5.82237	1.07173	down	0.868366	0.683553
11765221	Glyma01g02650	2.78963	2.58781	2.89719	2.71572	2.82146	2.47059	-0.0762337	0.135282	2.75821	0.0373705	0.291334	2.66925	1.08193	down	0.806066	0.573267
11765223	Glyma01g02670	8.91948	8.65045	8.88078	7.43306	6.75299	7.7552	0.572613	0.135839	8.81691	-0.727979	0.465197	7.31375	2.4633	up	0.0778225	0.00967352
11765227	Glyma01g02680	2.34605	2.75176	3.1223	2.15058	2.22954	2.57906	0.185267	0.364682	2.74004	-0.0324833	0.105527	2.31973	1.16292	up	0.665175	0.376725
11765231	Glyma01g02700	5.46954	5.16224	5.43598	5.32343	4.92254	4.73165	0.0645009	0.157659	5.35592	-0.0963158	0.422634	4.99254	1.11792	up	0.804645	0.570325
11765240	Glyma01g02720	11.9671	11.8394	12.0613	11.3833	11.648	11.5744	0.0893402	0.0883492	11.9559	-0.128744	0.123062	11.5353	1.16319	up	0.248351	0.0672372
11765245	Glyma01g02730	3.56575	2.69919	2.49897	2.37174	2.77078	2.05479	0.219415	0.585098	2.9213	-0.100224	0.44551	2.3991	1.24802	up	0.7545	0.493436
11765247	Glyma01g02740	5.86972	5.40127	5.58212	6.43905	6.35656	6.36384	-0.539264	0.240469	5.6177	0.432083	0.16262	6.38648	1.96067	down	0.0503246	0.00440691
11765250	Glyma01g02750	5.60253	5.80192	6.65491	5.11728	5.5379	4.79899	0.32799	0.530872	6.01979	-0.337845	0.455911	5.15139	1.58649	up	0.43856	0.174687
11765259	Glyma01g02780	7.88423	7.98916	8.12572	6.86229	6.93962	7.45532	0.289744	0.0966092	7.99971	-0.421658	0.200983	7.08574	1.63739	up	0.0551691	0.00523966
11765270	Glyma01g02800	6.29068	6.0201	6.20773	5.5281	5.76173	6.08117	0.0807398	0.134017	6.17284	-0.0992045	0.151602	5.79033	1.13284	up	0.471515	0.198332
11765278	Glyma01g02830	2.23287	1.93969	1.85378	1.84688	1.81259	1.66944	0.00978224	0.218433	2.00878	-0.0201348	0.220216	1.7763	1.02095	up	0.95534	0.875428
11765280	Glyma01g02840	8.43157	8.56797	8.8947	6.9723	7.08667	7.09476	0.750714	0.210932	8.63142	-0.626896	0.0825821	7.05124	2.59837	up	0.0172151	0.000459399
11765296	Glyma01g02860	2.27269	2.26949	2.25534	2.2782	2.03301	2.20671	-0.0137221	0.0379438	2.26584	0.0956382	0.188796	2.17264	1.07875	down	0.668705	0.380989
11765302	Glyma01g02870	2.11056	2.74824	2.43715	2.4718	2.52765	2.31641	-0.147646	0.321043	2.43198	0.0615493	0.225519	2.43862	1.15604	down	0.690664	0.407995
11765306	Glyma01g02890	5.88862	6.11476	6.05235	5.02351	5.73046	5.794	0.0874592	0.114349	6.01858	-0.212568	0.332919	5.51599	1.23117	up	0.491472	0.213915
11765332	Glyma01g02900	6.72941	6.85854	6.78021	6.44874	6.38613	6.86362	0.0341139	0.0754291	6.78939	0.0134522	0.157414	6.56616	1.01442	up	0.943873	0.847566
11765351	Glyma01g02910	2.28372	2.31254	2.49832	2.18544	1.78806	1.82498	0.050074	0.0881383	2.36486	-0.1794	0.322275	1.93283	1.17241	up	0.593424	0.299986
11765357	Glyma01g02920	5.37308	5.48742	4.74162	5.02689	5.3261	5.33952	-0.195779	0.430421	5.2007	0.0369131	0.10895	5.23083	1.17503	down	0.696861	0.415357
11765361	Glyma01g02930	3.26448	2.70188	2.72499	2.84079	2.80356	2.60926	0.0215379	0.331761	2.89712	0.0781843	0.249926	2.7512	1.04005	down	0.934323	0.82487
11765364	Glyma01g02950	8.7443	8.37869	8.02329	9.62035	9.84903	10.2496	-0.965378	0.385057	8.38209	0.761411	0.191676	9.90632	3.3099	down	0.0357456	0.00224754
11765368	Glyma01g02970	2.06682	2.31846	2.22384	2.61768	1.909	2.69709	-0.0604184	0.127556	2.20304	0.347027	0.419003	2.40792	1.32633	down	0.449645	0.182413
11765370	Glyma01g02980	3.36391	3.2139	3.13969	3.31201	3.03978	2.33571	-0.0105309	0.136604	3.23917	-0.151304	0.630368	2.89583	1.1025	up	0.889747	0.724617
11765372	Glyma01g02990	4.63622	4.81046	4.69864	5.11377	5.15843	4.93696	-0.200064	0.098346	4.71511	0.357113	0.235076	5.06972	1.47139	down	0.116315	0.0193148
11765382	Glyma01g03000	3.24283	3.9513	3.27838	3.46599	3.95598	4.06352	-0.384232	0.414358	3.49084	0.155987	0.218394	3.8285	1.45419	down	0.346595	0.116426
11765387	Glyma01g03010	4.46926	3.75164	3.78677	3.62344	3.53268	3.76273	0.203905	0.417574	4.00256	0.0435276	0.0898266	3.63962	1.11758	up	0.793351	0.550931
11765389	Glyma01g03030	6.61527	6.88979	6.62058	5.81478	5.9822	6.18178	0.291527	0.173852	6.70855	-0.221539	0.059873	5.99292	1.42708	up	0.0720068	0.00844292
11765397	Glyma01g03050	2.25982	2.68336	2.55311	2.76298	2.43341	2.26725	-0.0917285	0.213826	2.49876	0.0999517	0.373685	2.48788	1.14209	down	0.747498	0.483653
11765400	Glyma01g03070	9.96152	9.8539	9.89734	9.55137	9.15373	10.0954	0.0351923	0.0630362	9.90425	-0.0663107	0.393332	9.60019	1.07289	up	0.867674	0.681774
11765404	Glyma01g03090	9.60459	9.50165	9.83897	7.27726	7.0602	7.26095	1.09253	0.145142	9.6484	-1.15384	0.165752	7.19947	4.74488	up	0.00897385	6.0389e-05
11765413	Glyma01g03100	3.81106	4.43202	4.58086	5.01665	5.37241	5.03486	-0.54905	0.391213	4.27465	0.520173	0.250399	5.14131	2.0983	down	0.105468	0.0163044
11765420	Glyma01g03110	5.32725	5.03312	4.90687	4.83027	4.99074	5.14517	-0.0885919	0.23684	5.08908	0.013618	0.0401508	4.98873	1.07342	down	0.76066	0.502034
11765424	Glyma01g03170	2.83567	3.0485	3.11387	3.2608	3.13505	2.91425	-0.0741479	0.128622	2.99935	0.232432	0.302281	3.10337	1.23677	down	0.448304	0.181306
11765427	Glyma01g03180	4.86469	4.52454	4.76101	3.70908	4.37517	4.7139	0.0514254	0.169063	4.71675	-0.196708	0.39497	4.26605	1.18767	up	0.663028	0.373753
11765433	Glyma01g03200	1.80495	1.98614	1.99069	1.97859	1.99955	1.96055	-0.0875494	0.0955035	1.92726	0.167317	0.139581	1.97956	1.19322	down	0.230309	0.0594119
11765441	Glyma01g03210	4.27255	4.33652	4.32722	3.93436	4.11193	3.49082	0.0211817	0.0368091	4.3121	-0.242648	0.428868	3.8457	1.20066	up	0.639595	0.348256
11765444	Glyma01g03250	2.32205	2.44245	2.38234	1.84708	1.91041	1.90932	0.132567	0.067892	2.38228	-0.158214	0.102183	1.88894	1.2233	up	0.0998605	0.0147885
11765453	Glyma01g03270	5.68862	5.86274	5.75607	3.88039	4.44007	4.92032	0.424487	0.0970471	5.76914	-0.728497	0.397532	4.41359	2.22373	up	0.0706569	0.00815915
11765463	Glyma01g03280	6.72874	6.62325	6.72893	6.87969	6.58372	6.17844	-0.0262274	0.051496	6.69364	0.0299769	0.478574	6.54728	1.03973	down	0.944669	0.849594
11765466	Glyma01g03290	2.45277	2.05627	2.31363	2.01295	1.8592	1.88888	0.0905763	0.197043	2.27422	-0.060741	0.189569	1.92034	1.11058	up	0.677659	0.392075
11765470	Glyma01g03320	2.85042	2.6961	2.23913	2.65742	2.28476	2.13881	-0.0180732	0.345667	2.59522	-0.0503946	0.386735	2.36033	1.02266	up	0.971109	0.91925
11765482	Glyma01g03330	4.71244	5.60792	4.9801	4.66928	5.10898	5.3889	-0.0603287	0.46825	5.10015	0.0978059	0.244487	5.05572	1.11584	down	0.841143	0.631463
11765499	Glyma01g03410	2.16186	2.24165	2.24398	3.18349	2.21606	2.33945	-0.116181	0.0414095	2.21583	0.450217	0.620538	2.57967	1.48082	down	0.459653	0.189833
11765513	Glyma01g03420	5.02661	4.93215	4.94332	4.90667	4.84637	5.53739	-0.090708	0.0676674	4.96736	0.241299	0.272573	5.09681	1.25876	down	0.335108	0.109994
11765521	Glyma01g03440	3.06528	3.23349	3.03097	3.07355	3.05976	2.61612	-0.0561295	0.129391	3.10991	-0.0470037	0.382599	2.91648	1.00635	down	0.989813	0.970658
11765528	Glyma01g03460	1.63546	2.1778	1.96734	1.82693	1.95211	1.65374	-0.111066	0.272515	1.92687	-0.0244447	0.255973	1.81093	1.06188	down	0.881609	0.708725
11765532	Glyma01g03470	4.82964	5.06876	4.31762	3.67327	3.54058	3.40402	0.602428	0.411628	4.73867	-0.39439	0.260596	3.53929	1.99559	up	0.1321	0.023929
11765536	Glyma01g03540	7.12439	7.35822	7.26087	6.66546	6.94516	6.70228	0.0914671	0.119489	7.24782	-0.182825	0.202924	6.77097	1.2094	up	0.342103	0.113829
11765545	Glyma01g03570	5.84873	5.64691	5.53355	5.55158	5.21822	5.41405	0.0938558	0.182209	5.67639	0.0146406	0.233818	5.39462	1.05644	up	0.860058	0.667527
11765549	Glyma01g03580	4.16892	3.6837	3.00814	3.87958	3.47655	5.03932	-0.324065	0.608829	3.62025	0.390066	0.710394	4.13182	1.64049	down	0.544691	0.256681
11765558	Glyma01g03600	5.25474	5.26378	5.24524	5.24255	5.71388	5.18243	-0.0213293	0.0373952	5.25459	0.306266	0.347777	5.37962	1.25492	down	0.446507	0.180083
11765566	Glyma01g03610	8.48128	8.41529	8.72989	7.8255	7.86675	8.16652	0.209787	0.137444	8.54215	-0.176881	0.0697224	7.95292	1.30737	up	0.0890866	0.0121993
11765578	Glyma01g03640	2.30308	2.15738	2.33576	1.86449	1.94549	1.89431	0.0880462	0.0784309	2.2654	-0.0733644	0.125339	1.90143	1.11838	up	0.373002	0.131623
11765582	Glyma01g03650	5.34561	5.44828	5.83139	5.13783	5.11817	5.60511	0.0822813	0.228127	5.54176	0.0301231	0.165189	5.28704	1.03681	up	0.908091	0.764458
11765593	Glyma01g03670	2.58198	2.36385	2.20006	2.80962	2.32644	2.07708	-0.0860426	0.215306	2.38196	0.13894	0.493348	2.40438	1.16876	down	0.765549	0.509179
11765597	Glyma01g03680	2.49579	2.51632	1.99609	2.68063	2.7108	2.44592	-0.186645	0.323485	2.33607	0.292302	0.264891	2.61245	1.39373	down	0.349946	0.118244
11765604	Glyma01g03700	4.73387	4.69979	5.16398	3.44295	3.24547	3.45703	0.628085	0.229852	4.86588	-0.653414	0.152209	3.38182	2.43091	up	0.0270375	0.00129201
11765608	Glyma01g03720	4.43862	4.5022	4.57747	4.90014	5.63414	6.38104	-0.37351	0.0466857	4.5061	0.961397	0.615755	5.63844	2.52259	down	0.11877	0.0200477
11765623	Glyma01g03750	7.6388	7.70362	7.74432	6.6589	6.80421	7.07727	0.297359	0.0362373	7.69558	-0.348869	0.0855576	6.84679	1.56507	up	0.0143508	0.000272283
11765627	Glyma01g03760	3.47114	3.83351	3.74706	2.90112	2.70804	2.95593	0.332626	0.184284	3.6839	-0.293686	0.143661	2.85503	1.54361	up	0.0780173	0.0097153
11765632	Glyma01g03770	1.95263	2.22175	1.92971	1.52152	1.88674	1.60324	0.102494	0.1811	2.0347	-0.0591394	0.225389	1.6705	1.11855	up	0.673978	0.387743
11765637	Glyma01g03780	5.71473	5.94055	6.06856	5.39599	5.87362	5.12757	0.0636513	0.158723	5.90795	-0.176006	0.455917	5.46573	1.18071	up	0.714865	0.438352
11765641	Glyma01g03790	2.46733	2.48786	2.57097	2.39712	2.05983	1.99792	0.014467	0.0275885	2.50872	-0.140069	0.329643	2.15162	1.11306	up	0.733315	0.463809
11765649	Glyma01g03810	7.67887	7.93846	7.93167	6.98888	7.20777	7.61833	0.16088	0.137688	7.84966	-0.21456	0.192694	7.27166	1.29723	up	0.211447	0.0515994
11765658	Glyma01g03830	3.2061	2.87968	2.5804	2.98629	2.49479	2.82885	-0.00700212	0.337283	2.88873	0.0768098	0.297236	2.76998	1.05981	down	0.907493	0.762943
11765670	Glyma01g03850	5.65741	5.50365	5.60167	6.01108	6.348	5.52667	-0.0446506	0.0774143	5.58757	0.532254	0.511556	5.96192	1.49165	down	0.362767	0.125624
11765681	Glyma01g03860	1.96884	2.06782	1.90871	1.88365	1.80183	1.75778	-0.0251249	0.105205	1.98179	0.0100662	0.18821	1.81442	1.02469	down	0.919787	0.791441
11765685	Glyma01g03870	7.04929	7.88198	8.15623	7.38811	7.59638	5.80434	-0.0677538	0.55786	7.69584	-0.631418	1.09532	6.92961	1.47802	up	0.738663	0.47151
11765690	Glyma01g03880	2.89392	3.03006	2.63947	3.55434	2.92849	3.32876	-0.247652	0.225966	2.85448	0.370957	0.36305	3.27053	1.53539	down	0.246559	0.0663688
11765700	Glyma01g03890	6.64455	6.81766	7.11342	6.13536	5.94423	6.63463	0.178766	0.211025	6.85854	-0.23914	0.263938	6.23808	1.33599	up	0.314462	0.0988674
11765720	Glyma01g03920	2.55887	2.5518	2.69817	2.37578	2.68931	2.95645	-0.0748254	0.0536608	2.60295	0.198633	0.169085	2.67385	1.2087	down	0.221711	0.055807
11765728	Glyma01g03930	7.93425	7.62741	7.98756	7.43834	7.50751	7.87832	0.00146159	0.177024	7.84974	-0.0376632	0.115265	7.60805	1.02749	up	0.908073	0.764424
11765750	Glyma01g03970	2.09759	1.99113	2.1707	2.21014	1.81092	2.0002	-0.00260655	0.0681428	2.08647	0.12057	0.273473	2.00709	1.08913	down	0.753137	0.491194
11765753	Glyma01g03980	4.03559	4.37955	4.29612	3.85305	3.90734	3.83171	0.0855418	0.174685	4.23708	-0.0849475	0.148047	3.86403	1.12544	up	0.556475	0.266701
11765762	Glyma01g03990	2.4584	2.4209	2.60203	2.36879	2.41738	2.5023	-0.0742253	0.0672125	2.49378	0.0640474	0.0593065	2.42949	1.10059	down	0.221497	0.0556994
11765766	Glyma01g04000	8.17018	8.31557	8.40241	7.80183	7.94058	8.30167	0.0365208	0.0973307	8.29606	-0.0422807	0.131942	8.01469	1.05614	up	0.725327	0.451963
11765776	Glyma01g04020	1.65057	2.41606	2.66011	2.0655	2.26151	2.14778	-0.164957	0.508313	2.24225	-0.0463756	0.139296	2.15827	1.08567	down	0.885642	0.716622
11765780	Glyma01g04030	5.55123	5.44212	5.6371	5.49059	5.31226	5.36667	-0.00984216	0.0746027	5.54349	0.0390713	0.192342	5.38984	1.03449	down	0.878091	0.702368
11765782	Glyma01g04040	2.84011	2.78655	2.82585	2.82412	2.87565	3.07579	-0.161958	0.0334396	2.8175	0.148284	0.0210769	2.92518	1.23992	down	0.0121244	0.000169516
11765792	Glyma01g04050	6.45453	6.27815	6.02678	7.95535	8.129	8.16671	-1.09765	0.241107	6.25316	0.935439	0.064053	8.08368	4.09281	down	0.0115602	0.000146205
11765802	Glyma01g04060	5.99367	6.34365	6.29398	5.55931	5.67158	6.27151	0.0755746	0.181556	6.21043	-0.0981664	0.259943	5.83413	1.12798	up	0.680941	0.396317
11765813	Glyma01g04080	4.03872	3.81007	3.57305	5.19638	4.88807	5.96113	-0.777696	0.257811	3.80728	0.966111	0.456439	5.34853	3.34918	down	0.0508229	0.00450209
11765821	Glyma01g04110	2.83115	2.5515	2.67532	3.17636	2.60631	2.89152	-0.154324	0.143693	2.68599	0.253646	0.349487	2.8914	1.32682	down	0.378052	0.134831
11765825	Glyma01g04160	3.04308	2.93285	3.40378	3.17864	2.48371	2.86863	0.121947	0.217972	3.12657	0.0415947	0.403006	2.84366	1.05728	up	0.912989	0.776458
11765841	Glyma01g04170	6.36448	6.32835	6.12487	5.97492	5.97638	6.05428	0.0255709	0.157653	6.27257	-0.0425758	0.0852826	6.00186	1.04837	up	0.789719	0.546181
11765852	Glyma01g04180	4.91594	4.40833	4.5328	3.42313	3.6215	3.52138	0.481249	0.272925	4.61902	-0.413207	0.131973	3.52201	1.85891	up	0.0645703	0.00693252
11765856	Glyma01g04190	7.29224	6.98061	6.96908	6.40103	6.65945	6.87915	0.14069	0.19906	7.08064	-0.0908488	0.11878	6.64654	1.17409	up	0.415502	0.158671
11765862	Glyma01g04200	3.29533	3.09407	3.1392	3.22471	2.99325	2.80003	0.00968114	0.116527	3.1762	0.0420427	0.337473	3.006	1.02268	down	0.958266	0.882853
11765864	Glyma01g04230	5.86899	5.52866	5.76437	5.85804	5.41955	6.19617	-0.0870396	0.169129	5.72068	0.219432	0.331875	5.82459	1.23668	down	0.508936	0.22726
11765871	Glyma01g04240	3.33586	3.66856	3.02303	2.72667	3.07556	2.7404	0.170018	0.348473	3.34248	-0.122359	0.249088	2.84754	1.22466	up	0.595954	0.302581
11765875	Glyma01g04290	4.4401	4.56344	4.23139	5.36197	5.43212	6.4447	-0.708993	0.19537	4.41164	0.828189	0.485799	5.74626	2.90227	down	0.0650606	0.00705694
11765878	Glyma01g04360	2.81832	2.93168	2.70987	3.10663	2.8968	2.92375	-0.149216	0.137044	2.81996	0.209111	0.221343	2.97572	1.28194	down	0.267144	0.0756577
11765882	Glyma01g04370	2.72469	2.77069	2.81902	2.31166	2.40644	2.2787	0.0843245	0.0272305	2.77147	-0.152317	0.16557	2.33226	1.17825	up	0.256954	0.0709995
11765884	Glyma01g04390	1.92176	2.20779	2.05232	2.24564	2.24462	1.99938	-0.084421	0.148723	2.06062	0.220728	0.264719	2.16321	1.23555	down	0.412416	0.156713
11765889	Glyma01g04420	1.81143	2.28449	2.29016	1.81723	1.83815	1.897	0.0296581	0.262431	2.12869	-0.0456804	0.0857672	1.85079	1.05361	up	0.856834	0.661108
11765895	Glyma01g04430	4.72095	5.06567	4.93303	3.90677	3.71631	4.31184	0.349965	0.173733	4.90655	-0.375713	0.219238	3.97831	1.65368	up	0.0832056	0.0108781
11765898	Glyma01g04450	3.94223	3.94983	3.96063	3.63544	3.60934	3.51731	0.012064	0.0210421	3.9509	-0.14891	0.18851	3.58736	1.11804	up	0.493563	0.215528
11765901	Glyma01g04500	4.08531	4.58047	4.06663	4.63236	4.3998	5.0132	-0.368857	0.308649	4.24414	0.271355	0.2318	4.68179	1.55856	down	0.194852	0.0453427
11765908	Glyma01g04510	6.72569	6.48685	6.88788	6.02095	5.88976	6.25136	0.279819	0.17845	6.70014	-0.163733	0.120808	6.05403	1.35995	up	0.130519	0.0234801
11765912	Glyma01g04530	8.01086	7.88973	7.81152	8.31855	8.04184	8.17524	-0.229199	0.124056	7.90404	0.247871	0.219044	8.17855	1.39191	down	0.153241	0.0304302
11765918	Glyma01g04540	1.96991	2.00102	1.87538	2.02073	1.89703	1.99991	-0.0931555	0.0939317	1.94877	0.133193	0.142213	1.97256	1.16987	down	0.282691	0.0829123
11765928	Glyma01g04550	2.15052	2.39178	2.27089	2.26617	2.14759	2.11849	-0.0354079	0.125313	2.27106	0.0735032	0.198841	2.17741	1.07841	down	0.735616	0.467181
11765939	Glyma01g04560	5.7589	5.11595	5.29537	5.60749	5.63435	6.03481	-0.428134	0.338846	5.39007	0.143239	0.123551	5.75888	1.48594	down	0.211649	0.0516962
11765945	Glyma01g04590	4.97055	4.90541	4.72326	5.42843	5.5572	5.21393	-0.26602	0.155993	4.86641	0.469988	0.280927	5.39985	1.66556	down	0.106547	0.0165766
11765951	Glyma01g04600	7.71674	7.77675	8.01214	7.17133	7.33232	7.44794	0.189099	0.128249	7.83521	-0.126352	0.0374006	7.3172	1.2444	up	0.100575	0.014976
11765957	Glyma01g04630	4.01105	3.63159	4.13727	3.40906	4.22062	4.2774	-0.138556	0.243097	3.92664	0.106392	0.391253	3.96902	1.18505	down	0.691745	0.409142
11765970	Glyma01g04660	3.09726	3.10949	2.84306	3.5436	3.74672	3.73089	-0.445048	0.179295	3.0166	0.414647	0.0906261	3.67374	1.81466	down	0.0318265	0.00176798
11765981	Glyma01g04690	3.79379	4.19104	4.24344	3.78844	4.19646	4.42005	-0.133458	0.231158	4.07609	0.127997	0.205082	4.13498	1.19869	down	0.495183	0.216667
11765986	Glyma01g04700	2.40073	2.27831	2.36703	1.96467	1.94811	1.83411	0.0607738	0.0613214	2.34869	-0.169723	0.196695	1.91563	1.17324	up	0.361309	0.124705
11765993	Glyma01g04710	5.88761	4.90145	4.50682	7.66307	6.904	7.94144	-1.41876	0.731406	5.09862	1.18801	0.49697	7.50283	6.09139	down	0.0646411	0.00695361
11765997	Glyma01g04720	5.16388	5.33142	4.70863	4.17229	4.40523	4.01694	0.413814	0.35053	5.06797	-0.253443	0.285535	4.19815	1.58805	up	0.23835	0.0628841
11766009	Glyma01g04730	7.82112	7.54987	8.09988	6.69959	7.42619	6.38319	0.212739	0.249631	7.82362	-0.571999	0.603261	6.83632	1.72278	up	0.327331	0.105796
11766017	Glyma01g04740	4.15492	3.89904	3.94334	3.65661	3.79014	3.86642	0.047637	0.148306	3.9991	0.0221536	0.0432956	3.77106	1.01782	up	0.918711	0.789298
11766022	Glyma01g04750	2.29011	2.30584	2.3275	2.13758	2.10893	2.05957	-0.00681464	0.0149279	2.30782	-0.0100427	0.166309	2.10203	1.00224	up	0.99153	0.974892
11766027	Glyma01g04770	2.30859	2.07892	2.29039	1.96981	2.19137	2.11068	-0.0449286	0.11671	2.22597	0.0222874	0.121961	2.09062	1.04769	down	0.778311	0.528325
11766031	Glyma01g04780	2.73375	2.18087	2.23493	2.01868	1.74363	1.88308	0.182974	0.316923	2.38318	-0.115853	0.216159	1.88179	1.23014	up	0.535418	0.248584
11766035	Glyma01g04860	4.14552	3.78428	4.05792	4.36564	4.86589	5.212	-0.424822	0.181061	3.99591	0.596345	0.30551	4.81451	2.02956	down	0.0679035	0.00759503
11766044	Glyma01g04900	7.67089	8.19987	7.65577	6.83125	6.55609	6.81597	0.457864	0.326865	7.84217	-0.447308	0.187535	6.73444	1.87277	up	0.0973492	0.0141409
11766050	Glyma01g04910	6.50075	6.74686	6.96399	7.12871	7.22806	7.96933	-0.449951	0.208645	6.7372	0.457446	0.337564	7.44204	1.87566	down	0.106869	0.0166717
11766052	Glyma01g04930	7.37856	7.69995	7.58676	7.64672	7.60492	8.11836	-0.220203	0.161979	7.55509	0.21727	0.177358	7.79	1.35423	down	0.164842	0.0343606
11766061	Glyma01g04950	2.99819	2.2376	2.37459	2.74305	1.86917	2.03538	0.23839	0.415122	2.5368	0.120023	0.553853	2.21587	1.0855	up	0.915393	0.781819
11766068	Glyma01g04960	1.82716	1.82015	1.84754	1.70728	1.72489	1.91375	-0.0659877	0.0152271	1.83162	0.0869269	0.0351233	1.78197	1.11181	down	0.0360775	0.00229033
11766070	Glyma01g04970	2.34722	2.74064	2.47846	2.64525	2.43644	2.38064	-0.0328182	0.208902	2.52211	0.13508	0.258237	2.48744	1.12342	down	0.709152	0.430714
11766075	Glyma01g05000	3.28151	3.51505	3.28142	3.39764	3.09449	4.12018	-0.0683039	0.152363	3.35933	0.312369	0.432106	3.53744	1.30195	down	0.504017	0.223539
11766084	Glyma01g05020	5.62134	4.99163	5.15556	4.69138	5.50288	5.24843	0.0383449	0.334343	5.25618	0.13229	0.363573	5.14756	1.06729	down	0.905219	0.758357
11766089	Glyma01g05030	3.47021	2.58431	2.62458	3.70096	3.24347	2.63569	-0.192936	0.513198	2.89303	0.309968	0.660821	3.19337	1.41706	down	0.6473	0.356629
11766094	Glyma01g05040	1.5722	1.61289	2.01366	1.74019	1.69034	1.64597	-0.0816251	0.215367	1.73292	0.0801881	0.173262	1.69217	1.11869	down	0.657081	0.36795
11766096	Glyma01g05050	1.62053	2.0609	2.10566	1.96715	1.76751	1.81265	-0.104787	0.253868	1.92903	0.0178469	0.208019	1.8491	1.08872	down	0.794429	0.552786
11766102	Glyma01g05060	4.90496	4.9382	5.13187	2.74494	2.79883	2.58783	1.00158	0.0942727	4.99168	-1.077	0.226013	2.71053	4.22392	up	0.0110867	0.000124571
11766110	Glyma01g05080	5.02587	5.74908	4.76347	5.10843	5.28362	4.88084	-0.0528246	0.532067	5.17947	0.0612292	0.30431	5.09096	1.08226	down	0.907699	0.763373
11766117	Glyma01g05100	4.1186	4.49967	4.64751	4.38345	4.91366	4.3688	-0.143973	0.254002	4.42192	0.191968	0.357557	4.5553	1.2622	down	0.542794	0.25529
11766124	Glyma01g05120	5.41348	5.33393	5.17766	4.16116	4.87359	4.43988	0.185494	0.147162	5.30835	-0.428752	0.352999	4.49155	1.53076	up	0.206719	0.0497247
11766128	Glyma01g05140	6.78654	6.53153	6.44731	6.13756	6.48547	6.46115	0.0506603	0.196883	6.58846	0.0261547	0.134437	6.36139	1.01713	up	0.952226	0.867346
11766136	Glyma01g05170	4.01101	3.80218	4.20622	3.908	3.76719	3.76409	-0.0042092	0.177241	4.00647	0.00497373	0.197726	3.81309	1.00639	down	0.984494	0.95511
11766146	Glyma01g05180	2.47818	2.36606	2.58352	2.55447	2.33276	2.49213	-0.0777388	0.0844963	2.47592	0.108686	0.179306	2.45978	1.13794	down	0.44431	0.178644
11766150	Glyma01g05200	4.00988	4.67102	5.13575	4.72179	3.97986	4.06444	0.157252	0.543408	4.60555	0.00962562	0.502762	4.25536	1.10775	up	0.899717	0.7472
11766152	Glyma01g05260	1.8163	2.228	2.04481	2.39703	2.33184	1.8241	-0.0990137	0.207728	2.0297	0.258168	0.437778	2.18432	1.28092	down	0.561119	0.270778
11766155	Glyma01g05270	2.42323	2.60352	2.27317	2.13197	2.14902	1.9635	0.0255993	0.190856	2.43331	-0.123648	0.224085	2.0815	1.10899	up	0.708031	0.429408
11766159	Glyma01g05280	2.04647	1.85403	1.82859	2.38296	1.87871	2.14019	-0.174472	0.137235	1.9097	0.252344	0.316812	2.13395	1.34426	down	0.314647	0.0989546
11766164	Glyma01g05300	5.85572	5.73187	5.83258	5.54831	5.42401	5.48171	0.0321866	0.0609885	5.80672	-0.0873004	0.16121	5.48467	1.08635	up	0.589126	0.296101
11766166	Glyma01g05330	2.27077	2.33489	2.32559	2.14634	2.25386	2.14904	-0.0121337	0.0368569	2.31042	0.0630897	0.148966	2.18308	1.05352	down	0.718952	0.44369
11766170	Glyma01g05340	7.31386	7.30901	7.78061	5.68871	6.28363	6.25927	0.54865	0.242029	7.46783	-0.639412	0.256799	6.0772	2.27846	up	0.049652	0.00430899
11766176	Glyma01g05350	8.0452	8.08931	8.43944	7.71574	8.30892	7.37101	0.107405	0.187488	8.19132	-0.0827959	0.550945	7.79856	1.14092	up	0.823591	0.601594
11766180	Glyma01g05360	4.26018	4.11486	4.08918	3.41648	3.27599	3.3873	0.261112	0.111483	4.15474	-0.331142	0.148524	3.35992	1.5076	up	0.0552166	0.00524583
11766184	Glyma01g05380	1.79203	1.82245	1.97935	1.65808	1.61008	1.48615	0.0254889	0.072419	1.86461	-0.0517877	0.215416	1.58477	1.05502	up	0.8154	0.587547
11766187	Glyma01g05390	2.44942	2.03413	2.2991	2.05912	2.36444	1.48275	-0.059027	0.206413	2.26088	-0.148578	0.550957	1.96877	1.06404	up	0.92589	0.805091
11766194	Glyma01g05470	3.22248	2.42871	2.59676	2.59617	2.1149	2.07638	0.24427	0.4271	2.74932	-0.0400008	0.399177	2.26248	1.21779	up	0.721917	0.447067
11766198	Glyma01g05480	2.43032	2.646	2.27428	2.09481	2.13035	2.0756	0.0662731	0.21152	2.4502	-0.0811099	0.142835	2.10025	1.10756	up	0.663133	0.373826
11766207	Glyma01g05510	1.74755	1.65467	1.95122	1.80331	1.79318	1.60104	-0.0559395	0.124063	1.78448	0.0946565	0.238016	1.73251	1.11003	down	0.672677	0.386179
11766210	Glyma01g05520	2.33778	2.66497	2.90741	2.5456	2.62298	2.75936	-0.200839	0.263522	2.63672	0.007653	0.0187075	2.64265	1.15548	down	0.529163	0.243436
11766212	Glyma01g05530	1.83477	2.07764	2.20712	2.13453	1.88912	1.94987	-0.0663951	0.168874	2.03984	0.0874985	0.227252	1.99117	1.11257	down	0.683615	0.399779
11766215	Glyma01g05540	4.18474	4.16047	4.06567	4.37331	4.19135	4.29657	-0.143879	0.0912373	4.13696	0.2088	0.174375	4.28708	1.27693	down	0.169892	0.0360837
11766227	Glyma01g05550	5.84885	5.89848	6.2651	5.61829	5.88023	6.17433	-0.0164634	0.198864	6.00414	0.072905	0.153575	5.89095	1.0639	down	0.805163	0.571187
11766232	Glyma01g05570	1.75812	1.89244	2.18673	2.08283	1.8721	1.97095	-0.122145	0.192413	1.94576	0.109944	0.193094	1.97529	1.17453	down	0.491902	0.214318
11766235	Glyma01g05600	2.71128	3.40513	3.0876	2.98007	2.73749	2.80404	0.0582214	0.348406	3.068	0.0333194	0.223387	2.84054	1.01741	up	0.972046	0.922015
11766241	Glyma01g05610	3.05191	2.74816	2.60946	2.42365	2.34417	2.3129	0.145824	0.247666	2.80318	-0.0945501	0.18051	2.36024	1.1813	up	0.532143	0.245865
11766246	Glyma01g05620	1.81465	1.92682	2.15004	2.105	1.92142	1.91962	-0.0868312	0.144294	1.96384	0.133907	0.219795	1.98201	1.16533	down	0.498767	0.219588
11766254	Glyma01g05640	2.00619	1.9463	1.98516	1.80256	2.15018	1.84385	-0.0136854	0.0371976	1.97921	0.14186	0.235035	1.9322	1.11384	down	0.615	0.320831
11766259	Glyma01g05670	2.17461	1.91321	2.24048	2.03276	1.87962	1.79858	-0.0392629	0.15464	2.10943	-0.04248	0.242054	1.90365	1.00223	up	0.99517	0.985451
11766264	Glyma01g05680	2.1469	1.95393	2.33004	2.39967	2.24592	2.25232	-0.163398	0.163235	2.14362	0.194846	0.200128	2.29931	1.28186	down	0.263874	0.0741448
11766270	Glyma01g05690	2.60576	1.98418	2.53971	2.58813	2.43403	2.27983	-0.187216	0.329304	2.37655	0.0727971	0.279965	2.434	1.19749	down	0.64713	0.356271
11766277	Glyma01g05720	2.02255	2.23386	2.11266	2.4079	1.928	1.94569	0.00545772	0.113427	2.12302	0.178863	0.376324	2.09386	1.12772	down	0.750074	0.487367
11766279	Glyma01g05750	7.05281	7.23975	7.29324	6.22901	6.86709	6.9365	0.113739	0.11006	7.19527	-0.201432	0.294852	6.67753	1.24416	up	0.414237	0.157846
11766290	Glyma01g05770	5.86342	5.93523	6.37439	5.30862	5.80892	6.11095	0.0627468	0.248227	6.05768	-0.0495452	0.2873	5.74283	1.08094	up	0.843229	0.635457
11766301	Glyma01g05780	2.91192	2.58584	2.56026	2.3335	2.43152	2.37521	0.059916	0.212468	2.68601	-0.0434553	0.123473	2.38007	1.07428	up	0.763912	0.506616
11766305	Glyma01g05800	7.22818	7.30594	7.4919	7.24186	7.06506	6.88943	0.0336526	0.108652	7.34201	-0.0403444	0.301943	7.06545	1.05263	up	0.882262	0.710005
11766316	Glyma01g05810	5.24451	4.88047	5.1457	4.45256	3.73916	4.67601	0.257286	0.181762	5.09022	-0.341132	0.454742	4.28924	1.51406	up	0.319917	0.101744
11766319	Glyma01g05820	4.64733	4.63189	4.81267	5.54552	4.95641	5.6866	-0.284475	0.0713545	4.6973	0.616966	0.36311	5.39617	1.86793	down	0.0946393	0.013486
11766328	Glyma01g05830	4.87321	4.83096	4.91447	5.16974	5.04644	5.30244	-0.208525	0.0211024	4.87288	0.294026	0.105444	5.17287	1.41672	down	0.0268651	0.00126602
11766332	Glyma01g05840	3.56167	3.73309	3.85737	3.23888	2.79123	2.88327	0.151951	0.126891	3.71738	-0.391736	0.331077	2.97113	1.45769	up	0.223726	0.0566296
11766337	Glyma01g05850	1.87	2.15063	1.99602	2.11341	2.0378	2.09232	-0.157389	0.146373	2.00555	0.120802	0.136416	2.08118	1.21267	down	0.262854	0.0737005
11766344	Glyma01g05860	7.83708	7.62695	8.15553	6.10148	6.38926	6.41618	0.742225	0.239343	7.87319	-0.626093	0.102403	6.30231	2.58169	up	0.021452	0.000807426
11766355	Glyma01g05880	3.78035	3.4478	3.85572	4.47789	3.95341	4.29239	-0.307178	0.19867	3.69462	0.441991	0.314826	4.24123	1.68082	down	0.136259	0.0252225
11766359	Glyma01g05930	1.58818	2.26629	1.97685	2.29914	1.96976	1.86292	-0.126763	0.340334	1.94377	0.175967	0.345682	2.04394	1.23348	down	0.632692	0.340559
11766362	Glyma01g05950	2.23074	2.50885	2.35367	3.20842	1.91615	2.53484	-0.0591497	0.145426	2.36442	0.332126	0.702786	2.55314	1.31155	down	0.68265	0.398479
11766365	Glyma01g05960	5.64155	5.56344	5.57898	5.4655	5.6245	5.96493	-0.124013	0.0568063	5.59466	0.16887	0.128441	5.68498	1.22509	down	0.127181	0.0225151
11766368	Glyma01g05970	1.92294	2.15213	2.27448	2.06187	1.86515	1.9034	-0.0149829	0.158365	2.11652	0.0145342	0.20931	1.94347	1.02067	down	0.94725	0.855054
11766372	Glyma01g05990	6.29022	6.32658	6.48321	6.10072	5.8913	6.59952	-0.0134032	0.0746567	6.36667	0.0196679	0.273061	6.19718	1.02319	down	0.944669	0.849521
11766374	Glyma01g06000	2.67548	2.85808	2.60736	2.48098	2.57478	2.40157	-0.0297365	0.152272	2.71364	-0.0550372	0.192094	2.48578	1.01769	up	0.95204	0.866805
11766377	Glyma01g06020	2.59915	2.32123	2.24869	2.09727	2.3297	1.89396	0.0140131	0.204319	2.38969	-0.0661336	0.312187	2.10698	1.05713	up	0.891338	0.728719
11766379	Glyma01g06040	2.20596	2.39208	2.3719	2.13403	1.96812	1.9427	0.0433482	0.0952563	2.32332	-0.0624528	0.22142	2.01495	1.07609	up	0.752006	0.489447
11766384	Glyma01g06050	2.53804	1.75216	2.2084	2.09074	1.89932	1.78548	0.0151072	0.391739	2.1662	-0.0233545	0.277593	1.92518	1.02702	up	0.963206	0.896352
11766386	Glyma01g06090	2.90095	3.03979	2.51716	3.40538	4.05694	3.42511	-0.454615	0.298992	2.8193	0.557792	0.408857	3.62915	2.01727	down	0.138155	0.0257719
11766389	Glyma01g06100	2.51896	2.64004	2.47074	2.39969	2.24209	2.14217	0.0411413	0.11054	2.54324	-0.0382223	0.253773	2.26132	1.05655	up	0.848793	0.645521
11766393	Glyma01g06140	2.01232	1.91357	2.8526	2.19755	2.19457	1.88053	0.0344719	0.487174	2.2595	0.0684193	0.304662	2.09088	1.02381	down	0.972697	0.923419
11766399	Glyma01g06170	7.61356	7.68077	8.23237	6.9557	7.55299	7.74303	0.102498	0.310978	7.84224	-0.119936	0.30271	7.41724	1.1667	up	0.704368	0.424832
11766423	Glyma01g06180	2.94058	2.77632	2.74518	2.69418	2.5102	2.61154	0.0545739	0.124179	2.82069	0.0417512	0.176953	2.60531	1.00893	up	0.972538	0.923116
11766428	Glyma01g06190	2.85237	2.43779	2.35647	2.11054	2.21745	1.73129	0.113534	0.284	2.54888	-0.213019	0.369093	2.01976	1.25401	up	0.583834	0.291348
11766434	Glyma01g06200	1.80313	2.24828	1.88859	2.27786	2.06659	1.99675	-0.183981	0.248549	1.98	0.152319	0.266194	2.11374	1.26251	down	0.452952	0.184979
11766438	Glyma01g06210	4.79449	4.98306	5.20296	4.89188	4.76955	4.18592	-0.00565624	0.180001	4.9935	-0.180814	0.502449	4.61578	1.12909	up	0.822606	0.600135
11766440	Glyma01g06220	4.36233	4.2704	3.92841	4.68246	4.1736	3.29787	-0.145976	0.256756	4.18705	-0.0791497	0.827183	4.05131	1.04741	down	0.964662	0.900142
11766444	Glyma01g06230	1.68537	1.6818	1.74682	1.7739	1.21086	1.40538	0.00442076	0.00767358	1.70466	-0.0343003	0.366563	1.46338	1.0272	up	0.950671	0.863757
11766447	Glyma01g06250	1.98651	2.37998	2.18604	1.90083	1.8081	1.59233	0.0898765	0.199875	2.18418	-0.124653	0.285042	1.76709	1.16033	up	0.637784	0.345959
11766453	Glyma01g06260	7.09708	7.17821	7.49311	7.29292	7.50058	7.619	-0.277683	0.181274	7.25613	0.139582	0.0609593	7.47084	1.33539	down	0.116885	0.0194534
11766460	Glyma01g06330	6.33744	5.96638	6.55378	3.24209	3.99119	4.28242	1.12001	0.274275	6.28587	-1.12473	0.424153	3.83857	4.73951	up	0.0295011	0.00153259
11766465	Glyma01g06340	3.39221	3.25172	3.22921	2.88702	2.65395	2.35013	0.0921342	0.107456	3.29105	-0.365981	0.395665	2.63037	1.37375	up	0.361805	0.125047
11766470	Glyma01g06350	2.5123	3.09121	2.34093	2.24816	2.15598	1.71866	0.192425	0.414123	2.64815	-0.212226	0.408205	2.04093	1.32377	up	0.587413	0.29451
11766476	Glyma01g06360	2.6439	2.41511	2.02812	2.21354	1.9524	1.91284	0.0557621	0.337828	2.36237	-0.0777866	0.278515	2.02626	1.09699	up	0.837955	0.625235
11766483	Glyma01g06370	5.18266	6.09459	4.93111	4.06623	2.95019	3.70476	0.763315	0.632717	5.40279	-0.86318	0.601613	3.57373	3.08762	up	0.15837	0.0320756
11766486	Glyma01g06390	7.45143	7.03209	7.15055	7.43966	7.07301	7.75296	-0.172447	0.223771	7.21136	0.240633	0.282069	7.42187	1.33153	down	0.349178	0.117833
11766489	Glyma01g06420	1.97695	1.74355	1.89951	1.80787	1.69034	1.64846	-0.0188219	0.115587	1.87334	0.0259608	0.204666	1.71556	1.03153	down	0.90504	0.757961
11766497	Glyma01g06470	2.06357	2.16438	2.24738	2.31604	2.28127	2.15391	-0.0580404	0.0706487	2.15844	0.236487	0.211672	2.25041	1.22648	down	0.285356	0.0842219
11766503	Glyma01g06490	3.57055	3.37259	3.55114	3.12059	2.70959	3.17779	0.0850809	0.0991865	3.49809	-0.207795	0.25118	3.00265	1.22508	up	0.376162	0.133525
11766511	Glyma01g06530	2.34304	1.82401	2.18882	2.15608	1.63757	1.4658	0.108196	0.260202	2.11862	-0.0547176	0.476568	1.75315	1.11955	up	0.840723	0.630719
11766522	Glyma01g06540	4.98075	4.98476	4.60545	4.95206	4.98034	5.02183	-0.187773	0.246712	4.85698	0.14255	0.0918627	4.98475	1.25729	down	0.307992	0.0954589
11766536	Glyma01g06570	2.28793	2.19984	2.17925	2.10666	2.20486	2.04839	-0.0382028	0.0787883	2.22234	0.0619892	0.181218	2.11997	1.07192	down	0.708031	0.429418
11766539	Glyma01g06580	2.01935	1.86904	1.8466	1.67793	1.46103	1.49196	0.0615333	0.112769	1.91166	-0.103926	0.223542	1.54364	1.12152	up	0.61022	0.316205
11766542	Glyma01g06590	2.77912	2.41229	2.15679	2.77204	2.42938	2.26041	-0.0942934	0.335925	2.4494	0.146144	0.381823	2.48728	1.18135	down	0.730152	0.458837
11766551	Glyma01g06630	4.84089	4.59673	4.56056	4.39409	4.60174	5.23145	-0.103201	0.170428	4.66606	0.175728	0.310277	4.74243	1.21329	down	0.529981	0.244065
11766562	Glyma01g06680	5.5464	5.98279	5.91385	5.36728	6.0138	5.80388	-0.0603565	0.226834	5.81435	0.0561765	0.284804	5.72832	1.08413	down	0.827832	0.608865
11766572	Glyma01g06710	2.26712	2.21519	2.21443	1.79985	2.20226	2.10263	0.025127	0.0506982	2.23224	0.0303583	0.168849	2.03491	1.00363	down	0.986909	0.961474
11766575	Glyma01g06780	3.19108	3.23658	3.80206	3.1739	3.26408	2.94039	0.0382442	0.311691	3.40991	-0.042979	0.279995	3.12612	1.05791	up	0.903226	0.753917
11766586	Glyma01g06800	5.84962	5.84145	6.13122	5.33275	5.1366	5.15092	0.187242	0.136114	5.94076	-0.344206	0.219353	5.20675	1.44538	up	0.130489	0.0234658
11766591	Glyma01g06830	2.61174	2.78871	2.63066	2.67885	2.58682	3.36243	-0.133585	0.11323	2.67704	0.267972	0.315096	2.87603	1.32093	down	0.328316	0.106351
11766595	Glyma01g06870	7.38355	7.13746	7.37544	6.91917	7.10095	7.38803	-0.0366139	0.127411	7.29881	0.00318702	0.109803	7.13605	1.02797	down	0.878289	0.702908
11766604	Glyma01g06890	2.35776	2.69079	2.32874	2.35006	2.32511	1.97415	-0.00391992	0.219645	2.4591	-0.044015	0.333712	2.21644	1.02818	up	0.953414	0.870442
11766606	Glyma01g06900	1.86404	1.88106	1.94953	1.8181	1.58508	1.65627	0.00900269	0.0184096	1.89821	-0.000162921	0.216189	1.68648	1.00637	up	0.98096	0.945186
11766612	Glyma01g06920	2.28229	2.08319	2.17096	1.82508	1.73545	1.63178	0.0594285	0.10454	2.17881	-0.186054	0.223118	1.73077	1.18549	up	0.41669	0.159493
11766618	Glyma01g06930	1.85812	1.98425	1.82882	1.94371	1.75621	2.09179	-0.102689	0.104371	1.8904	0.140042	0.138834	1.93057	1.18323	down	0.260718	0.0727203
11766621	Glyma01g06950	4.05029	3.95262	3.86084	3.49701	3.48174	3.77248	0.122085	0.119873	3.95458	-0.0461906	0.067712	3.58375	1.12371	up	0.319822	0.101681
11766624	Glyma01g06990	2.24439	2.33548	2.52257	2.1586	2.24781	2.04283	-0.0459841	0.115385	2.36748	-0.0611568	0.211736	2.14975	1.01057	up	0.970974	0.918464
11766628	Glyma01g07010	5.88669	6.23478	6.21554	5.38021	5.37885	5.87928	0.189165	0.185478	6.11233	-0.174495	0.175076	5.54611	1.28669	up	0.252355	0.0689793
11766640	Glyma01g07020	4.58796	5.04944	5.0304	4.25418	4.35473	3.99273	0.296343	0.250099	4.88927	-0.189821	0.299189	4.20054	1.40072	up	0.310851	0.0969553
11766649	Glyma01g07030	4.8629	4.31353	4.5181	4.16814	4.14429	4.71593	0.0809261	0.282062	4.56484	0.0614312	0.211424	4.34278	1.0136	up	0.974591	0.928295
11766652	Glyma01g07050	1.89584	1.88735	2.04702	2.10426	1.89958	1.73121	-0.0190576	0.0609573	1.94341	0.151783	0.311696	1.91168	1.12571	down	0.687485	0.40424
11766655	Glyma01g07070	5.59616	5.6922	5.4652	4.73286	5.55331	5.23639	0.0628072	0.141078	5.58452	-0.144959	0.372424	5.17419	1.1549	up	0.698398	0.4173
11766664	Glyma01g07100	8.34533	8.0526	8.14764	7.50425	7.28382	8.31585	0.0894264	0.156431	8.18186	-0.188563	0.440765	7.70131	1.2125	up	0.651061	0.361427
11766671	Glyma01g07150	6.51781	6.91059	6.74761	7.76965	7.62336	8.49564	-0.664493	0.197893	6.72534	0.775614	0.361594	7.96288	2.71341	down	0.0463345	0.00376334
11766673	Glyma01g07170	5.69115	6.18723	5.88639	5.47307	5.81377	6.08784	-0.0257235	0.25628	5.92159	0.0468109	0.186992	5.79156	1.05156	down	0.883383	0.712312
11766676	Glyma01g07180	2.42441	2.51553	2.87629	2.21765	2.45988	2.60181	0.00527596	0.211002	2.60541	0.0288785	0.084175	2.42645	1.01649	down	0.951645	0.865936
11766683	Glyma01g07200	3.5525	3.10793	3.58396	2.87609	2.74738	1.8566	0.256362	0.250371	3.4148	-0.462515	0.679217	2.49336	1.6459	up	0.418312	0.160541
11766687	Glyma01g07210	1.98538	1.86817	1.91647	1.99087	1.50209	1.75076	0.0387117	0.0670668	1.92334	0.065838	0.310694	1.74791	1.01898	down	0.960607	0.889638
11766693	Glyma01g07260	2.08151	2.13371	2.12258	1.97363	1.91242	2.12784	-0.0333228	0.0340285	2.1126	0.0612716	0.0752099	2.00463	1.06777	down	0.349821	0.118155
11766698	Glyma01g07280	1.92656	2.00872	1.95365	2.19884	2.14358	1.89302	-0.0293558	0.0561942	1.96297	0.288711	0.288672	2.07848	1.24666	down	0.377352	0.134324
11766705	Glyma01g07290	1.45484	1.69443	1.91987	2.22406	1.79534	1.64227	-0.109745	0.209087	1.68971	0.290325	0.419844	1.88722	1.31957	down	0.491138	0.21363
11766708	Glyma01g07300	5.24866	4.53507	5.66419	4.82482	4.88665	4.96129	0.0222259	0.548018	5.14931	-0.0336006	0.0595574	4.89092	1.03945	up	0.952967	0.869278
11766710	Glyma01g07310	6.59948	6.63225	6.49884	5.51741	6.03339	6.32752	0.147838	0.0980187	6.57686	-0.26702	0.292967	5.95944	1.33317	up	0.277747	0.0806087
11766715	Glyma01g07320	1.63892	1.54691	1.9162	1.83972	2.18785	1.6918	-0.119164	0.164014	1.70067	0.289184	0.33178	1.90646	1.32716	down	0.367778	0.128596
11766720	Glyma01g07330	3.66636	3.30806	3.44654	3.2558	3.39051	3.30699	-0.018314	0.185415	3.47365	0.0283587	0.130653	3.31776	1.03288	down	0.896483	0.739547
11766722	Glyma01g07350	2.27984	2.26995	2.26064	1.93697	2.12173	1.84895	0.000256936	0.0372616	2.27014	-0.0981013	0.228566	1.96922	1.07055	up	0.761161	0.502757
11766729	Glyma01g07360	2.56385	2.33568	2.44938	2.19663	1.94774	2.30303	0.0575929	0.116495	2.44963	-0.0403464	0.168608	2.14913	1.07024	up	0.72689	0.454342
11766731	Glyma01g07370	1.96545	2.06845	2.13763	2.04812	2.03752	2.12736	-0.091159	0.0667255	2.05717	0.125228	0.0856389	2.071	1.16182	down	0.138892	0.026001
11766734	Glyma01g07390	6.68857	6.36438	6.83711	4.01014	3.99203	4.78001	1.01636	0.220254	6.63002	-1.15037	0.334736	4.26073	4.49005	up	0.0206474	0.000723867
11766739	Glyma01g07410	3.39786	3.15355	2.96808	3.71395	3.53273	3.4215	-0.276702	0.239243	3.17316	0.308753	0.271189	3.55606	1.50051	down	0.203891	0.0486115
11766741	Glyma01g07420	2.64619	2.99007	2.72728	2.60012	2.57706	2.36496	0.0384455	0.191352	2.78784	-0.0327902	0.254292	2.51405	1.05062	up	0.886641	0.717985
11766746	Glyma01g07440	4.43854	4.27412	4.12396	4.49125	4.45037	4.26717	-0.114168	0.181996	4.27887	0.212449	0.245212	4.40293	1.25407	down	0.38309	0.137581
11766749	Glyma01g07510	1.73724	1.6412	1.8664	1.89351	1.70669	1.52641	-0.0445728	0.0870567	1.74828	0.118576	0.309155	1.70887	1.11973	down	0.707357	0.428638
11766755	Glyma01g07520	2.17991	2.87018	2.78783	2.63462	2.55893	2.57865	-0.157975	0.367555	2.61264	0.022682	0.153051	2.59073	1.1334	down	0.742276	0.475865
11766757	Glyma01g07530	7.57098	7.77381	7.92395	6.77591	6.99892	7.09988	0.349715	0.155213	7.75624	-0.245731	0.0680312	6.95824	1.51094	up	0.0458863	0.0036855
11766769	Glyma01g07540	6.66862	6.66254	6.98075	5.44379	5.77105	5.94404	0.425886	0.153121	6.77064	-0.422563	0.141673	5.71962	1.80056	up	0.0349389	0.00214057
11766772	Glyma01g07550	3.78249	3.68074	3.74138	3.29119	3.27159	3.49976	0.0824807	0.0547601	3.73487	-0.0956488	0.0538159	3.35418	1.13142	up	0.103861	0.0158845
11766781	Glyma01g07580	5.06843	5.50622	5.05447	5.91904	5.66971	6.54809	-0.501117	0.274115	5.2097	0.537355	0.358008	6.04561	2.05405	down	0.105351	0.0162768
11766786	Glyma01g07600	1.73833	2.40378	2.12195	1.59949	1.98626	1.91542	0.0534991	0.334002	2.08802	0.00176104	0.157443	1.83372	1.03651	up	0.932085	0.820183
11766792	Glyma01g07620	2.47287	2.76048	3.0169	3.17363	3.26831	2.73762	-0.143018	0.248883	2.75008	0.369317	0.39822	3.05986	1.42636	down	0.373247	0.131799
11766794	Glyma01g07640	6.65533	6.68677	6.42443	6.66894	6.97075	6.8465	-0.219256	0.172081	6.58884	0.223193	0.149287	6.82873	1.35891	down	0.146424	0.0282019
11766800	Glyma01g07670	7.09259	7.41537	7.43162	7.16865	7.35349	7.5629	-0.145242	0.178587	7.31319	0.105811	0.0736542	7.36168	1.19007	down	0.292314	0.0875539
11766811	Glyma01g07680	6.61748	6.86443	6.80573	6.05792	6.31796	6.59124	0.118002	0.125042	6.76255	-0.119614	0.14284	6.32237	1.17904	up	0.309001	0.0960287
11766825	Glyma01g07700	3.82165	3.0865	2.85014	3.13924	2.98384	3.45252	-0.0801239	0.526026	3.25276	0.0615408	0.161452	3.19186	1.10318	down	0.865907	0.678722
11766828	Glyma01g07720	2.58931	2.91481	3.09256	2.96572	2.79258	2.73659	-0.110992	0.23461	2.86556	0.0576409	0.239824	2.83163	1.12399	down	0.710982	0.433106
11766836	Glyma01g07730	1.88317	2.2833	1.98622	2.06546	1.94826	2.45744	-0.187743	0.218495	2.05089	0.120979	0.174125	2.15705	1.23861	down	0.367068	0.12817
11766839	Glyma01g07770	8.07761	8.24465	8.36173	8.66688	8.40428	8.92366	-0.252243	0.121464	8.22799	0.387265	0.203926	8.66494	1.5578	down	0.0773589	0.00954245
11766846	Glyma01g07790	3.88022	3.27141	3.95647	3.66343	3.35702	3.08987	-0.0375016	0.358242	3.7027	-0.167531	0.411871	3.3701	1.09432	up	0.87752	0.701068
11766851	Glyma01g07810	4.92178	5.03292	5.03675	4.32819	4.60571	4.763	0.111828	0.0571085	4.99715	-0.117131	0.108369	4.56563	1.17199	up	0.157332	0.031752
11766853	Glyma01g07860	2.47306	2.18017	2.48024	2.72443	2.34509	3.42435	-0.152834	0.157019	2.37782	0.503199	0.458261	2.83129	1.57574	down	0.274176	0.078887
11766861	Glyma01g07890	2.29463	2.72786	2.7222	2.51494	2.2382	2.22402	0.00412933	0.236889	2.58156	-0.0491506	0.275755	2.32572	1.03762	up	0.928979	0.812125
11766873	Glyma01g07910	3.28855	3.11299	3.05159	3.28822	3.3221	2.93838	-0.0663854	0.143888	3.15104	0.168032	0.331971	3.1829	1.17643	down	0.618491	0.324588
11766878	Glyma01g07920	2.11667	2.17978	2.3342	2.00422	2.04088	1.8825	-0.0229702	0.0851086	2.21022	-0.0547574	0.201585	1.97587	1.02228	up	0.929591	0.813737
11766881	Glyma01g07930	6.4515	6.32108	6.35513	5.03143	4.87451	5.86642	0.249291	0.0792592	6.3759	-0.666595	0.426089	5.25746	1.88673	up	0.123984	0.0215749
11766888	Glyma01g07970	2.8064	2.9085	2.8677	2.70371	2.96544	2.80938	-0.0395393	0.0571364	2.86087	0.128333	0.159663	2.82618	1.1234	down	0.419348	0.161563
11766903	Glyma01g07980	6.30712	5.62	6.23236	5.8397	6.11287	6.80007	-0.207614	0.364858	6.05316	0.192668	0.368407	6.25088	1.31977	down	0.539529	0.252153
11766906	Glyma01g08000	3.55557	4.08015	3.53079	4.01457	3.33389	3.19564	0.155856	0.327618	3.72217	0.150952	0.551147	3.5147	1.00341	up	0.996481	0.990064
11766909	Glyma01g08020	5.00372	5.29259	5.4856	5.33743	5.13925	5.82079	-0.149023	0.22086	5.26064	0.225392	0.259804	5.43249	1.29631	down	0.370067	0.129968
11766911	Glyma01g08030	4.35826	4.21568	5.11381	5.44182	4.02892	5.23409	-0.164483	0.453954	4.56258	0.377105	0.768773	4.90161	1.45557	down	0.643772	0.352684
11766917	Glyma01g08100	3.82546	3.39415	2.96687	2.38957	2.57002	3.14685	0.322792	0.45387	3.39549	-0.167989	0.270049	2.70215	1.40521	up	0.450184	0.182781
11766920	Glyma01g08110	2.28247	2.11621	2.29125	2.0708	1.67278	1.99066	0.0339362	0.0853605	2.22998	-0.0820643	0.247782	1.91141	1.08373	up	0.749212	0.486033
11766923	Glyma01g08120	2.82419	2.8309	2.7991	3.00457	2.58468	2.37433	-0.00795118	0.0455099	2.81806	0.0310736	0.441778	2.65453	1.02742	down	0.95943	0.8864
11766932	Glyma01g08130	2.20559	1.97015	2.17886	1.89825	1.90061	1.50797	-0.0187692	0.118825	2.1182	-0.165465	0.347742	1.76894	1.10703	up	0.777822	0.527338
11766943	Glyma01g08140	4.80267	4.89658	4.25872	4.85319	4.63971	4.60724	-0.190111	0.373138	4.65266	0.0598374	0.249794	4.70004	1.18916	down	0.675575	0.389579
11766945	Glyma01g08150	1.86344	2.15643	1.81915	2.04299	2.09785	1.7959	-0.080253	0.202875	1.94634	0.154881	0.278101	1.97891	1.17702	down	0.595651	0.302284
11766956	Glyma01g08160	1.6279	1.86837	2.3607	2.41313	1.39977	1.77078	0.0912812	0.346798	1.95232	0.202746	0.584605	1.86122	1.08032	down	0.91937	0.790484
11766958	Glyma01g08170	3.54923	3.81668	4.17185	3.58077	3.06902	2.95531	0.146308	0.287129	3.84592	-0.295352	0.447475	3.2017	1.35817	up	0.504102	0.223602
11766961	Glyma01g08180	5.79278	4.68688	4.40669	6.39224	5.51551	5.68547	-0.784759	0.751206	4.96212	0.320092	0.554427	5.8644	2.15077	down	0.334617	0.109733
11766963	Glyma01g08200	1.96714	1.82386	2.05217	1.56946	1.77007	1.92534	-0.0387022	0.0935166	1.94772	-0.0289054	0.0634618	1.75496	1.00681	down	0.959843	0.887919
11766969	Glyma01g08240	3.81544	3.41167	3.63109	3.52235	3.26517	3.29385	0.0740379	0.201481	3.6194	0.0176539	0.246786	3.36045	1.03986	up	0.912066	0.774487
11766976	Glyma01g08490	2.66804	2.56272	2.66413	2.60419	2.7303	2.56726	-0.0262108	0.0513913	2.63163	0.178641	0.177934	2.63392	1.15257	down	0.366651	0.127893
11766982	Glyma01g08510	2.57191	2.70548	2.60814	2.74941	2.57601	2.18575	-0.0268415	0.0824245	2.62851	0.0509321	0.415464	2.50372	1.05539	down	0.909007	0.766369
11766984	Glyma01g08520	2.72456	2.60751	2.78542	2.79831	2.96769	2.08417	-0.040194	0.0698838	2.70583	0.0732629	0.581801	2.61672	1.08182	down	0.903248	0.754207
11766990	Glyma01g08530	5.142	5.56402	5.30413	4.83489	5.20367	5.52092	-0.0144168	0.219827	5.33672	0.0379247	0.221124	5.18649	1.03695	down	0.917071	0.78569
11766992	Glyma01g08540	5.14482	4.99388	4.94152	4.90951	4.53794	5.25658	-0.0592666	0.126657	5.02674	0.0179019	0.296878	4.90134	1.05495	down	0.876956	0.700039
11767000	Glyma01g08560	2.58865	2.65004	2.79717	2.89994	2.54297	2.47378	-0.0372947	0.0804419	2.67862	0.125545	0.343546	2.6389	1.11949	down	0.736842	0.468855
11767007	Glyma01g08580	6.76722	6.47456	6.67796	6.91456	6.64971	7.29479	-0.190131	0.145109	6.63992	0.325536	0.249489	6.95302	1.42966	down	0.170857	0.0364115
11767016	Glyma01g08610	5.12311	4.93898	4.2057	4.72784	4.6824	4.88692	-0.198482	0.513455	4.75593	0.0138698	0.0677849	4.76572	1.15858	down	0.770705	0.516809
11767026	Glyma01g08620	2.21884	2.75899	2.40652	2.37174	1.98721	2.33986	0.0724237	0.28191	2.46145	0.0464705	0.23732	2.23294	1.01815	up	0.967162	0.908793
11767031	Glyma01g08640	2.55563	2.65758	2.62637	2.90468	2.60038	2.95686	-0.138643	0.0550839	2.61319	0.271366	0.195719	2.82064	1.32869	down	0.135716	0.0250604
11767036	Glyma01g08650	2.03221	2.05717	2.01496	2.11097	1.85528	1.95479	-0.0265676	0.0480288	2.03478	0.114892	0.218499	1.97368	1.10302	down	0.627827	0.334943
11767040	Glyma01g08660	2.54137	2.74457	2.35402	2.4593	2.13254	2.29182	0.0881161	0.221072	2.54665	0.038576	0.239977	2.29455	1.03493	up	0.926139	0.805557
11767045	Glyma01g08980	2.32348	2.36339	2.18836	2.07841	1.87726	2.16307	0.00827757	0.120276	2.29174	-0.0413237	0.144656	2.03958	1.03498	up	0.862223	0.671605
11767055	Glyma01g09020	2.51162	2.71611	2.39127	2.38354	2.53173	2.10186	-0.0730584	0.188367	2.53966	-0.0711184	0.325975	2.33904	1.00135	down	0.997656	0.993306
11767058	Glyma01g09030	1.98228	1.87549	1.96741	1.82041	1.7499	1.74584	-0.0141621	0.0525334	1.94172	0.0187251	0.162269	1.77205	1.02306	down	0.903574	0.755177
11767064	Glyma01g09040	2.07512	1.99708	1.97714	2.11913	2.05773	1.8266	-0.0363095	0.0733444	2.01645	0.150955	0.280325	2.00115	1.1386	down	0.619524	0.325654
11767068	Glyma01g09050	3.34114	2.8575	2.94719	3.22131	2.61787	2.6339	0.153955	0.26735	3.04861	0.132265	0.447128	2.82436	1.01515	up	0.981263	0.945972
11767073	Glyma01g09080	2.77722	2.45775	3.04519	3.91439	3.57415	2.47418	-0.142183	0.26957	2.76005	0.621234	0.878799	3.32091	1.69751	down	0.504227	0.223687
11767078	Glyma01g09110	2.5299	2.00453	2.19956	2.3293	2.24236	2.07291	-0.0735288	0.270088	2.24466	0.0992266	0.257242	2.21486	1.12721	down	0.735799	0.467378
11767081	Glyma01g09120	5.62957	5.70685	5.86369	5.85847	5.82132	5.97194	-0.200288	0.093013	5.73337	0.152818	0.0755123	5.88391	1.27731	down	0.0646411	0.00695892
11767086	Glyma01g09140	2.75193	3.2651	3.09761	2.96098	3.17654	2.77515	-0.131881	0.25885	3.03821	0.00335868	0.29571	2.97089	1.09828	down	0.812412	0.58324
11767093	Glyma01g09150	2.709	2.28827	3.04519	2.91922	3.03978	2.95444	-0.334831	0.354844	2.68082	0.158056	0.13465	2.97114	1.40726	down	0.292592	0.0877073
11767098	Glyma01g09160	5.57446	5.71743	5.8114	6.19688	6.36579	6.68438	-0.443844	0.0986888	5.70109	0.473307	0.120697	6.41568	1.88838	down	0.0181088	0.000522672
11767101	Glyma01g09200	1.99706	2.09053	2.62757	2.24588	2.04629	2.68115	-0.17904	0.311909	2.23839	0.10957	0.237844	2.32444	1.22146	down	0.562141	0.271516
11767109	Glyma01g09230	6.0645	5.97556	6.10292	6.53133	6.23834	6.08172	-0.0656367	0.0471901	6.04766	0.37306	0.350202	6.2838	1.35538	down	0.312821	0.0979485
11767114	Glyma01g09240	3.05051	3.0294	2.81176	3.38952	3.17895	3.72712	-0.27242	0.160869	2.96389	0.398114	0.202002	3.43186	1.59166	down	0.0830582	0.0108433
11767116	Glyma01g09280	2.05581	2.24886	2.07795	1.94481	1.98524	1.779	-0.0145667	0.121329	2.12754	-0.0365291	0.22774	1.90302	1.01534	up	0.960682	0.889935
11767121	Glyma01g09310	8.50481	8.22721	8.399	8.40421	8.35959	8.7118	-0.176774	0.137875	8.37701	0.140646	0.0970954	8.49187	1.2461	down	0.155342	0.031073
11767142	Glyma01g09320	2.56282	2.50619	2.35008	2.39914	2.08969	2.59663	-0.0781322	0.138003	2.47303	0.0132226	0.21543	2.36182	1.06537	down	0.804178	0.569743
11767146	Glyma01g09330	1.65901	1.79829	1.98087	2.21045	1.8714	1.93644	-0.161772	0.136617	1.81272	0.234168	0.278595	2.0061	1.3158	down	0.300483	0.0916098
11767150	Glyma01g09340	3.66958	3.38926	4.07194	3.26874	3.21507	3.53706	0.117404	0.316473	3.71026	-0.0500013	0.0870917	3.34029	1.12304	up	0.706112	0.426935
11767153	Glyma01g09360	6.03915	5.80106	6.52313	2.64043	2.56287	2.48971	1.73395	0.340331	6.12111	-1.62027	0.201372	2.56434	10.2263	up	0.0110888	0.000124908
11767160	Glyma01g09370	4.11996	4.23225	4.0485	4.3066	3.77039	3.72681	0.0583091	0.117512	4.13357	0.0619021	0.431966	3.9346	1.00249	down	0.99636	0.989574
11767171	Glyma01g09420	2.85094	3.13717	2.53029	3.28928	3.24549	3.8957	-0.474724	0.329885	2.83946	0.365201	0.252259	3.47683	1.78996	down	0.135157	0.0248254
11767186	Glyma01g09430	4.1721	4.24163	4.17771	4.22038	4.15322	3.8419	-0.0263771	0.0581932	4.19715	0.0508736	0.327485	4.07184	1.05501	down	0.881314	0.708052
11767206	Glyma01g09450	5.24433	5.03227	5.06249	5.03708	5.64448	3.99722	-0.0419251	0.127461	5.11303	-0.0594641	0.931888	4.89293	1.01223	up	0.991744	0.975782
11767208	Glyma01g09460	5.14252	4.73696	4.52253	4.35241	3.22117	4.26232	0.222398	0.336681	4.80067	-0.43041	0.628698	3.9453	1.57222	up	0.457086	0.188047
11767212	Glyma01g09470	1.55968	1.62487	1.6468	1.62103	1.36534	1.49817	0.00714763	0.0339763	1.61045	0.0941041	0.207123	1.49484	1.06213	down	0.76794	0.512692
11767215	Glyma01g09480	2.98274	2.42432	2.52357	2.48482	2.28658	2.14987	0.141235	0.30801	2.64354	0.00734163	0.292464	2.30709	1.09725	up	0.830982	0.614088
11767218	Glyma01g09490	2.45819	2.39969	2.43923	2.56655	2.42791	2.3923	-0.0330606	0.0361609	2.43237	0.199383	0.212237	2.46225	1.17482	down	0.378052	0.134829
11767221	Glyma01g09510	2.78345	3.28255	4.48646	3.29376	3.70562	2.73877	0.0629067	0.848235	3.51749	-0.0059665	0.58158	3.24605	1.0489	up	0.968823	0.91325
11767224	Glyma01g09520	4.37468	4.35107	3.7126	5.56504	5.95323	6.08103	-0.988891	0.404428	4.14612	0.933986	0.164646	5.86643	3.79178	down	0.0300208	0.00158661
11767239	Glyma01g09530	5.36913	5.65276	5.86439	5.5454	5.76587	5.24945	-0.122124	0.226216	5.62876	-0.0280848	0.359878	5.52024	1.06735	down	0.888091	0.721078
11767241	Glyma01g09550	2.80171	2.60643	2.60419	2.59903	2.9143	2.16556	-0.0499492	0.129502	2.67077	0.0414718	0.474336	2.55963	1.06542	down	0.907785	0.76355
11767251	Glyma01g09600	3.16616	3.29295	3.16374	3.37051	3.62901	3.15056	-0.0555994	0.0930135	3.20762	0.322702	0.331998	3.38336	1.29981	down	0.370366	0.130173
11767253	Glyma01g09610	2.39491	2.52222	2.4702	2.75387	2.49324	2.16713	-0.0260746	0.0685991	2.46244	0.185459	0.42031	2.47141	1.15792	down	0.714753	0.43812
11767260	Glyma01g09630	4.25404	4.48958	3.93134	4.61709	4.86914	4.42422	-0.273373	0.307164	4.22499	0.341013	0.314265	4.63681	1.53091	down	0.26057	0.0726399
11767263	Glyma01g09640	5.42753	5.5959	5.3869	4.93395	5.13721	5.18527	0.110824	0.132239	5.47011	-0.0712501	0.0666449	5.08548	1.13451	up	0.317152	0.100251
11767267	Glyma01g09650	1.94382	2.1723	2.1834	1.91563	1.74548	1.66579	0.0381683	0.12344	2.09984	-0.0834767	0.249914	1.77563	1.08797	up	0.753417	0.491786
11767273	Glyma01g09660	6.07737	5.3224	6.54982	4.78225	4.50929	4.68464	0.764451	0.595691	5.9832	-0.35746	0.204368	4.65873	2.17635	up	0.171731	0.0367322
11767287	Glyma01g09890	1.79276	2.32778	2.00196	1.97291	1.80174	1.79419	0.0417528	0.275962	2.04084	0.0597607	0.215819	1.85628	1.01256	down	0.976251	0.933337
11767290	Glyma01g09900	4.99425	5.24747	5.69558	2.95334	2.94248	2.92686	1.17349	0.328851	5.31243	-0.995481	0.140135	2.9409	4.49704	up	0.0172289	0.000463503
11767296	Glyma01g10040	3.07558	3.46248	3.19724	3.38476	3.57331	2.71225	-0.0770692	0.207026	3.2451	0.103831	0.564127	3.22344	1.13359	down	0.840105	0.629613
11767301	Glyma01g10050	2.65398	2.82933	2.68116	2.61195	2.55733	2.12697	-0.00574478	0.109455	2.72149	-0.0925872	0.38987	2.43209	1.06204	up	0.891395	0.729142
11767303	Glyma01g10060	3.01477	2.97287	3.01769	2.90284	2.40368	2.85859	0.014185	0.024778	3.00178	-0.0633258	0.293142	2.7217	1.0552	up	0.86234	0.671818
11767317	Glyma01g10070	10.5391	10.4382	10.7781	9.59804	9.35523	9.98547	0.331849	0.146747	10.5851	-0.404484	0.240237	9.64625	1.66594	up	0.0818935	0.0105739
11767319	Glyma01g10080	11.0696	10.9606	11.0333	9.86688	9.58605	10.2994	0.349687	0.0562937	11.0211	-0.551436	0.280434	9.91744	1.86752	up	0.0565937	0.00548193
11767321	Glyma01g10100	5.52668	5.45808	5.53566	6.87642	6.95651	6.54569	-0.569565	0.0332498	5.5068	0.919065	0.333226	6.79287	2.80622	down	0.0294889	0.00153107
11767334	Glyma01g10110	2.9848	3.35812	3.04519	2.59619	2.47414	2.83954	0.173725	0.213713	3.12937	-0.11646	0.118922	2.63662	1.2228	up	0.333394	0.109061
11767340	Glyma01g10130	2.15346	2.29163	2.75655	2.56441	2.5075	2.30404	-0.145587	0.288176	2.40055	0.115079	0.263085	2.45865	1.19803	down	0.605445	0.311641
11767342	Glyma01g10150	1.81359	1.88529	1.94054	1.68952	1.58066	1.71798	0.013711	0.0440725	1.87981	-0.000814756	0.121178	1.66272	1.01012	up	0.947043	0.854811
11767346	Glyma01g10180	1.87355	1.64873	2.13787	1.98355	2.06939	1.72935	-0.110027	0.218957	1.88671	0.133252	0.290683	1.92743	1.18368	down	0.605101	0.311346
11767350	Glyma01g10230	2.14602	2.16393	2.08746	2.08827	1.94993	2.20922	-0.0473196	0.0685966	2.13247	0.105246	0.113125	2.08247	1.11154	down	0.346673	0.116463
11767353	Glyma01g10260	4.76068	4.65222	4.44954	4.69634	4.122	4.23188	0.0776229	0.184922	4.62081	0.00944535	0.398054	4.35007	1.04839	up	0.923904	0.801202
11767355	Glyma01g10270	5.35908	5.03886	4.29613	4.58692	4.2596	5.34435	-0.0812886	0.572578	4.89802	-0.0464637	0.461763	4.73029	1.02443	down	0.978305	0.938585
11767358	Glyma01g10280	1.99852	2.11655	2.11422	2.02045	1.93945	1.82176	-0.0312644	0.0604164	2.07643	0.0220896	0.226641	1.92722	1.03767	down	0.884193	0.713691
11767365	Glyma01g10290	3.72095	3.58608	2.99386	3.96448	2.90637	3.56178	-0.181759	0.415008	3.43363	0.0647138	0.574484	3.47754	1.1863	down	0.809986	0.579409
11767369	Glyma01g10300	1.93489	2.18152	2.10816	2.83818	1.7522	1.72072	0.0474423	0.124591	2.07486	0.278847	0.739783	2.1037	1.17398	down	0.835768	0.621472
11767371	Glyma01g10320	2.38437	1.84137	2.63393	2.21816	2.33243	2.4898	-0.257371	0.383401	2.28656	0.00542768	0.0143616	2.3468	1.1998	down	0.594553	0.301121
11767373	Glyma01g10330	2.71357	2.34776	2.50063	2.0966	2.12176	2.70052	0.0812416	0.187412	2.52065	0.069444	0.224419	2.30629	1.00821	up	0.981824	0.947637
11767377	Glyma01g10340	1.89111	1.78097	2.05467	1.9338	1.7992	1.63003	-0.0550073	0.111247	1.90892	0.0263156	0.278666	1.78768	1.05799	down	0.8578	0.663203
11767384	Glyma01g10350	2.55318	2.84587	2.52917	2.87316	2.55153	2.6892	-0.124013	0.194868	2.64274	0.14044	0.243572	2.70463	1.20118	down	0.494147	0.215909
11767388	Glyma01g10360	3.21715	3.60063	3.14242	3.30115	3.0915	2.46673	0.0441612	0.265773	3.32006	-0.120216	0.560377	2.95313	1.12068	up	0.861331	0.670033
11767390	Glyma01g10370	6.92427	7.00576	7.01099	6.7226	7.00256	6.84278	-0.0203431	0.0420833	6.98034	0.0578592	0.162311	6.85598	1.0557	down	0.73395	0.464504
11767395	Glyma01g10380	4.30999	4.29746	4.45146	3.78538	4.11313	4.16638	0.0325873	0.0566628	4.35297	-0.0961913	0.120472	4.02163	1.09337	up	0.430542	0.169163
11767401	Glyma01g10400	2.48595	2.53682	2.31386	2.24675	2.12835	1.79976	0.0168145	0.145368	2.44554	-0.167879	0.358091	2.05829	1.13658	up	0.72689	0.454344
11767409	Glyma01g10810	7.13342	7.06942	7.14402	6.21505	6.01392	6.76572	0.156582	0.0310132	7.11562	-0.424913	0.294531	6.33156	1.4964	up	0.143068	0.0272573
11767411	Glyma01g10830	1.85557	2.1323	1.97205	1.60763	1.52674	1.7788	0.0898929	0.145677	1.98664	-0.0564609	0.0840679	1.63772	1.10677	up	0.482008	0.206253
11767414	Glyma01g10840	1.78217	1.95621	1.79104	1.77657	1.68249	1.49772	-0.0107727	0.11519	1.84314	0.000911395	0.26871	1.65226	1.00813	down	0.981858	0.948136
11767419	Glyma01g10850	7.93417	8.08435	8.05588	7.40766	7.37216	7.41481	0.188734	0.07639	8.0248	-0.23529	0.121389	7.39821	1.34167	up	0.0643498	0.0068829
11767423	Glyma01g10870	4.1026	4.38287	4.72663	3.27584	3.90282	3.56706	0.279743	0.287683	4.40404	-0.339822	0.300471	3.58191	1.53641	up	0.234685	0.0613469
11767427	Glyma01g10880	4.95473	5.22527	5.4188	5.15489	5.14545	5.80023	-0.17976	0.211092	5.1996	0.190059	0.260684	5.36686	1.29219	down	0.368141	0.128805
11767436	Glyma01g10900	2.30231	2.23151	2.25378	2.22302	1.86184	2.09309	0.0275784	0.0499159	2.26253	0.0269271	0.24151	2.05932	1.00045	up	0.998937	0.996569
11767440	Glyma01g11120	2.78512	2.77217	2.6855	2.42346	2.26663	2.39458	0.052316	0.0827921	2.74759	-0.131159	0.151912	2.36156	1.13562	up	0.387002	0.14011
11767448	Glyma01g11130	2.20736	3.06286	2.6574	2.76516	2.52082	2.21329	-0.043802	0.429325	2.64254	0.0159784	0.402893	2.49976	1.04231	down	0.952773	0.868945
11767451	Glyma01g11150	2.51573	2.62067	2.52548	2.49559	2.32945	2.14333	0.00979129	0.0758477	2.55396	-0.0188206	0.302352	2.32279	1.02003	up	0.957597	0.881389
11767458	Glyma01g11160	2.02737	2.12794	1.89676	1.89453	1.63603	1.76794	0.0640753	0.142917	2.01736	0.015449	0.209038	1.76617	1.03428	up	0.904073	0.756134
11767463	Glyma01g11170	2.05581	1.99732	2.16709	2.08235	2.20145	1.94141	-0.0290773	0.0592921	2.07341	0.175148	0.235434	2.07507	1.15207	down	0.497816	0.218855
11767471	Glyma01g11180	10.1661	10.3245	10.3976	10.3143	10.5635	10.6693	-0.20071	0.0998239	10.2961	0.221499	0.0822174	10.5157	1.33998	down	0.0527076	0.00481927
11767474	Glyma01g11590	2.42424	3.30664	3.6084	1.95432	2.68314	1.97941	0.437824	0.596544	3.11309	-0.267085	0.449661	2.20562	1.63004	up	0.442632	0.177518
11767478	Glyma01g11610	2.26396	1.89413	2.6749	2.33595	1.7353	2.28117	-0.0350869	0.36476	2.27766	0.00728424	0.344637	2.11747	1.02981	down	0.961089	0.890802
11767480	Glyma01g11640	2.3647	2.51557	2.24762	5.10216	5.06281	4.84188	-1.34422	0.159636	2.37596	1.48466	0.26569	5.00228	7.10524	down	0.0100344	9.35768e-05
11767484	Glyma01g11650	4.96755	4.93125	4.81419	5.25694	4.83872	4.47665	-0.0617277	0.108239	4.90433	0.093939	0.515136	4.85743	1.11394	down	0.843234	0.635485
11767487	Glyma01g11900	7.0243	7.00348	7.23991	7.07046	6.97149	7.35323	-0.113701	0.102048	7.08923	0.131355	0.118075	7.13172	1.18514	down	0.214906	0.0530015
11767489	Glyma01g12310	1.94876	1.69288	1.95641	1.75788	1.81989	1.65312	-0.0776017	0.135968	1.86601	0.00257238	0.197924	1.74363	1.05715	down	0.819061	0.594059
11767493	Glyma01g12330	2.35708	2.65676	2.63298	2.0471	2.14501	2.08023	0.176313	0.15737	2.54894	-0.0792863	0.128388	2.09078	1.19383	up	0.306761	0.0947665
11767495	Glyma01g12540	1.92378	2.08401	2.04365	1.72708	1.6098	1.62687	0.0423984	0.0816036	2.01715	-0.117603	0.175881	1.65458	1.11729	up	0.507402	0.226124
11767502	Glyma01g12740	5.43122	5.62061	4.90956	6.12824	5.89412	6.18945	-0.559759	0.396495	5.32046	0.392939	0.161444	6.0706	1.93549	down	0.112637	0.0182326
11767506	Glyma01g12940	7.6343	7.86624	7.86428	5.40377	5.35488	6.33311	0.764385	0.122942	7.78827	-1.12407	0.436854	5.69725	3.70239	up	0.0333299	0.0019645
11767509	Glyma01g12960	2.40234	2.34154	2.41418	2.28971	2.29374	1.99316	-0.0132742	0.0294631	2.38602	-0.00452654	0.294464	2.19221	1.00608	down	0.986924	0.961622
11767512	Glyma01g13180	4.27128	3.99715	4.02731	3.38051	3.33787	3.42431	0.25387	0.163223	4.09858	-0.261246	0.104205	3.3809	1.42911	up	0.0792355	0.00997581
11767514	Glyma01g13410	3.70336	3.38237	3.29004	3.40065	3.48801	3.16302	-0.099341	0.23646	3.45859	-0.00481041	0.281554	3.35056	1.06772	down	0.86616	0.67913
11767516	Glyma01g13420	2.25406	2.1539	2.14254	2.14031	2.13372	2.21954	-0.0934843	0.0807424	2.1835	0.0901004	0.0854867	2.16452	1.1357	down	0.217002	0.0538632
11767520	Glyma01g13670	2.44179	2.06897	1.96572	1.994	1.71033	2.04709	0.059334	0.269677	2.15883	0.0202096	0.185518	1.91714	1.02749	up	0.943162	0.846101
11767526	Glyma01g13680	1.66547	2.13226	1.79889	1.7513	1.80903	1.46509	-0.0356534	0.250131	1.86554	-0.0234896	0.301405	1.67514	1.00847	down	0.986284	0.959682
11767531	Glyma01g13900	3.2643	3.09434	3.22222	3.29941	3.14206	2.81336	-0.040673	0.0838036	3.19362	0.0532151	0.374831	3.08494	1.06724	down	0.873825	0.693782
11767534	Glyma01g13910	3.83739	4.12225	3.53118	4.04118	4.0021	4.2592	-0.354757	0.321749	3.83027	0.118359	0.0656296	4.10083	1.3881	down	0.248007	0.0670878
11767547	Glyma01g13950	4.63079	5.06565	4.47085	4.17563	4.4497	4.59312	0.0702928	0.329706	4.72243	-0.0434279	0.102796	4.40615	1.08202	up	0.822105	0.59896
11767560	Glyma01g14160	1.85291	2.38015	2.34956	2.25872	2.04454	2.19089	-0.100077	0.285199	2.19421	0.0729988	0.178897	2.16472	1.12746	down	0.703475	0.423552
11767566	Glyma01g14170	3.31026	3.44659	2.67952	3.43891	2.70972	3.05537	-0.0775426	0.437904	3.14546	0.0475597	0.428386	3.068	1.09059	down	0.897495	0.74141
11767573	Glyma01g14400	1.92575	2.38788	2.12998	2.01826	2.21723	1.83884	-0.0670509	0.23654	2.14787	0.0124174	0.285688	2.02478	1.05663	down	0.891395	0.72938
11767579	Glyma01g14420	8.31278	8.37759	8.78285	8.33417	8.35171	8.71966	-0.123211	0.226357	8.49107	0.0567882	0.104333	8.46851	1.13288	down	0.569896	0.27916
11767581	Glyma01g14440	5.58227	5.57039	5.70066	5.05971	5.55514	5.83148	-0.014724	0.0431853	5.61778	0.0521732	0.274443	5.48211	1.04746	down	0.875976	0.698041
11767590	Glyma01g14500	2.45899	2.38962	2.35408	2.48647	2.41964	2.22784	-0.0400666	0.0770206	2.4009	0.139578	0.26079	2.37798	1.13261	down	0.61041	0.316335
11767595	Glyma01g14700	7.68866	7.3046	7.20264	7.33364	7.54629	7.79826	-0.277662	0.27536	7.39863	0.0856613	0.10786	7.5594	1.28639	down	0.317547	0.100442
11767597	Glyma01g14740	6.8083	6.85898	7.24524	7.49038	8.04109	8.20683	-0.537765	0.210473	6.97084	0.606722	0.268506	7.91277	2.21068	down	0.0500416	0.00436606
11767600	Glyma01g14800	6.01715	6.06906	6.21056	6.4745	6.42783	6.48498	-0.264688	0.0730906	6.09892	0.301391	0.119996	6.46244	1.48049	down	0.0355703	0.0022178
11767616	Glyma01g15000	2.26364	2.22239	2.34629	2.63748	2.33388	1.88074	-0.0185581	0.0363517	2.27744	0.190596	0.507509	2.28403	1.15601	down	0.770021	0.515798
11767624	Glyma01g15010	3.39883	2.83986	3.06867	3.48068	3.90068	3.56521	-0.419751	0.284211	3.10246	0.329212	0.253777	3.64886	1.68058	down	0.14279	0.0271613
11767627	Glyma01g15020	3.13281	3.07401	2.73231	4.9758	5.08646	5.48806	-1.23974	0.244728	2.97971	1.16655	0.145146	5.18344	5.3011	down	0.0110888	0.000126378
11767632	Glyma01g15420	5.1024	5.33669	5.24326	6.49101	6.8379	7.30052	-0.852821	0.119385	5.22745	0.998768	0.280036	6.87647	3.60897	down	0.0172151	0.000459185
11767636	Glyma01g15430	2.9912	2.46765	3.03318	2.83289	2.5065	2.67489	-0.0391994	0.298879	2.83068	0.00411224	0.237149	2.67143	1.03048	down	0.946596	0.853709
11767640	Glyma01g15630	1.99401	2.00747	1.99465	2.04096	1.98194	1.63732	-0.018688	0.0333439	1.99871	0.0719051	0.343021	1.88674	1.06481	down	0.862544	0.672516
11767645	Glyma01g15860	2.51671	2.72463	3.02411	2.75014	2.78148	2.42577	-0.11153	0.229612	2.75515	-0.0116549	0.316696	2.65246	1.07168	down	0.867288	0.681184
11767650	Glyma01g15870	2.75697	2.46603	2.01749	2.04311	2.73286	2.33047	-0.0262202	0.398785	2.41349	0.13166	0.337631	2.36881	1.11565	down	0.839521	0.628388
11767655	Glyma01g15880	4.21999	3.61952	4.63282	3.73504	3.52114	4.55524	0.0147832	0.485737	4.15744	-0.00295937	0.442535	3.93714	1.01237	up	0.988138	0.96494
11767657	Glyma01g15890	1.88011	2.21815	2.08352	1.93846	1.73689	1.69898	0.0531523	0.170535	2.06059	-0.0134333	0.246012	1.79144	1.04724	up	0.887289	0.719641
11767663	Glyma01g15900	1.78534	2.09058	1.81271	1.84867	1.67208	1.66103	0.0459196	0.184172	1.89621	0.0795328	0.220313	1.72726	1.02357	down	0.944552	0.849227
11767667	Glyma01g15920	2.00203	1.88749	2.2158	1.98876	1.97388	1.80605	-0.0648421	0.139376	2.0351	0.0255145	0.226161	1.9229	1.06463	down	0.815396	0.58745
11767670	Glyma01g15930	7.04084	6.48914	6.46303	10.744	10.7377	10.9423	-2.34649	0.341579	6.66434	1.99972	0.04682	10.808	20.3395	down	0.00679226	2.60345e-05
11767679	Glyma01g15940	3.49193	3.77339	3.99004	3.60982	2.70097	3.49606	0.0756007	0.227303	3.75179	-0.204675	0.503991	3.26895	1.21443	up	0.708074	0.429497
11767682	Glyma01g16140	2.93042	2.73663	2.96072	2.03101	2.25058	1.97364	0.259462	0.105502	2.87592	-0.328823	0.225584	2.08508	1.50346	up	0.10052	0.0149561
11767689	Glyma01g16150	1.99825	2.12154	2.09514	2.11369	2.0601	1.7978	-0.0290058	0.0634936	2.07164	0.0924393	0.294572	1.99053	1.08782	down	0.775433	0.523595
11767698	Glyma01g16350	4.01908	3.28546	3.55816	3.43172	3.52101	3.19693	-0.0148378	0.374878	3.6209	-0.0499568	0.280472	3.38322	1.02464	up	0.965422	0.902899
11767700	Glyma01g16370	6.52031	6.83113	6.70519	6.62977	6.56936	6.9074	-0.137558	0.157133	6.68554	0.0816378	0.0942074	6.70218	1.16408	down	0.329573	0.106956
11767721	Glyma01g16380	4.98264	5.06609	5.20332	5.88577	5.5499	6.01776	-0.389829	0.085994	5.08402	0.54653	0.218292	5.81781	1.91369	down	0.0361675	0.00229777
11767737	Glyma01g16620	3.23339	3.10774	3.09385	3.15696	3.54851	3.18495	-0.104366	0.0955963	3.14499	0.250009	0.264249	3.29681	1.27843	down	0.305785	0.0942952
11767757	Glyma01g16820	8.02712	8.13323	8.31353	7.16337	7.26413	7.59453	0.306948	0.119005	8.15796	-0.307772	0.100935	7.34068	1.53126	up	0.0369923	0.00241232
11767769	Glyma01g16830	1.87771	2.06429	2.25919	1.99667	1.97459	1.91805	-0.0752352	0.166911	2.06706	0.0233652	0.167321	1.9631	1.07073	down	0.766001	0.509907
11767774	Glyma01g17030	3.98235	3.27463	3.8914	4.8066	4.48047	4.72361	-0.636863	0.373402	3.71613	0.519798	0.219116	4.67023	2.22941	down	0.0785445	0.00982659
11767783	Glyma01g17270	3.17447	2.96722	2.94924	3.36845	3.10428	2.73511	-0.0571922	0.142435	3.03031	0.184339	0.444701	3.06928	1.18225	down	0.701353	0.420948
11767787	Glyma01g17310	2.49516	2.84799	2.36482	2.08932	2.16559	1.84834	0.170521	0.272019	2.56932	-0.161823	0.280339	2.03442	1.25906	up	0.492269	0.21458
11767797	Glyma01g17330	2.4982	2.33176	2.42244	2.29082	2.48704	2.44386	-0.0937496	0.0855384	2.41746	0.0985858	0.103043	2.40724	1.14261	down	0.249379	0.0676609
11767801	Glyma01g17560	5.89369	6.01368	5.82216	6.65649	6.659	7.04258	-0.549353	0.121384	5.90984	0.529385	0.111392	6.78602	2.11219	down	0.0154742	0.000344636
11767803	Glyma01g17580	5.39393	4.79961	4.06328	4.36428	4.96951	4.6289	-0.00344427	0.691982	4.75227	0.101072	0.294975	4.65423	1.07513	down	0.932613	0.821654
11767808	Glyma01g17590	1.98723	1.75299	1.90835	1.69845	2.50334	1.84976	-0.0758232	0.116042	1.88286	0.261063	0.4456	2.01718	1.26303	down	0.564654	0.273833
11767812	Glyma01g17600	3.34776	2.74425	2.85459	3.15115	2.45032	2.41944	0.19047	0.331225	2.9822	0.0844654	0.519936	2.67364	1.07624	up	0.915033	0.78066
11767814	Glyma01g17810	2.15841	1.90887	2.00243	2.08098	1.80173	1.84744	0.0239228	0.132089	2.02324	0.113297	0.252216	1.91005	1.06391	down	0.831921	0.615527
11767823	Glyma01g17820	5.48773	5.64508	4.88204	8.76142	9.09778	8.51837	-1.78491	0.431446	5.33828	1.8719	0.377711	8.79252	12.6127	down	0.0161391	0.000381971
11767825	Glyma01g17880	2.48427	2.41097	2.38554	2.5309	3.11379	2.30666	-0.0373499	0.0737324	2.42693	0.388736	0.485001	2.65045	1.34358	down	0.482952	0.20693
11767829	Glyma01g18090	1.90191	1.7741	2.10588	1.65801	1.52167	1.59166	0.0726346	0.140532	1.9273	-0.0616528	0.162574	1.59045	1.09755	up	0.632296	0.339981
11767832	Glyma01g18520	2.96749	3.1645	3.04509	3.36315	3.05688	3.14108	-0.135229	0.107849	3.05903	0.195345	0.252889	3.18704	1.25751	down	0.327194	0.105707
11767838	Glyma01g18720	3.40864	2.84019	3.09739	3.18754	2.88318	2.80067	0.0278905	0.286417	3.11541	0.0721759	0.32118	2.95713	1.03117	down	0.952177	0.867196
11767846	Glyma01g18750	4.25169	4.31954	4.09833	4.0035	4.18994	3.56752	-0.0695554	0.141432	4.22319	-0.169861	0.427565	3.92032	1.072	up	0.887142	0.719302
11767851	Glyma01g18770	2.47628	2.29163	2.25144	2.06266	1.91049	1.95577	0.0759385	0.139248	2.33978	-0.0849764	0.181834	1.97631	1.118	up	0.582906	0.290516
11767853	Glyma01g19190	2.75313	2.62049	2.86653	2.51456	2.7993	2.42572	-0.052279	0.0992055	2.74672	-0.0165723	0.27126	2.57986	1.02506	down	0.940983	0.840923
11767862	Glyma01g19200	5.12882	5.07503	4.88839	4.89544	4.84978	4.9794	-0.0545188	0.154281	5.03075	0.0255047	0.087821	4.90821	1.05704	down	0.744086	0.478566
11767871	Glyma01g19410	4.24637	3.64096	4.11971	3.88521	3.58443	4.29155	-0.140912	0.310095	4.00235	-0.020303	0.280248	3.92039	1.08719	down	0.847621	0.64346
11767885	Glyma01g19420	6.56914	7.12806	7.50875	6.94875	6.89468	6.63992	-0.0655773	0.450465	7.06865	-0.103879	0.290542	6.82778	1.0269	up	0.96704	0.907474
11767889	Glyma01g19820	4.61695	3.90092	3.78368	3.51687	3.78799	3.67138	0.225199	0.46821	4.10052	-0.0140111	0.142019	3.65874	1.18035	up	0.720006	0.44479
11767900	Glyma01g20020	7.24038	7.41369	6.88456	8.19965	8.81036	9.0256	-0.793549	0.297602	7.17955	0.908002	0.318511	8.67854	3.25251	down	0.0376955	0.00249621
11767906	Glyma01g20030	5.77488	5.64788	5.17621	6.29093	6.4483	6.55866	-0.665059	0.343513	5.53299	0.437141	0.0365149	6.43263	2.14682	down	0.0551499	0.00523701
11767916	Glyma01g20450	3.13608	2.97037	3.48452	3.57111	3.42767	3.49703	-0.309622	0.234782	3.19699	0.194552	0.166768	3.4986	1.41831	down	0.176878	0.0386924
11767920	Glyma01g20660	1.98635	2.32002	2.05774	2.25566	1.72351	2.0055	0.0739066	0.187909	2.12137	0.149991	0.328582	1.99489	1.05415	down	0.898994	0.745278
11767923	Glyma01g20670	8.30287	8.31745	8.71313	7.81698	7.84545	7.94862	0.219414	0.203981	8.44448	-0.152161	0.0591406	7.87035	1.29376	up	0.177001	0.0387678
11767938	Glyma01g20700	10.7439	10.643	10.6868	8.63318	8.56698	9.48103	0.59148	0.0590695	10.6912	-1.00348	0.396949	8.89373	3.02085	up	0.0364638	0.0023341
11767945	Glyma01g20710	3.2018	3.53583	3.6855	3.17687	3.30806	3.14037	-0.0394347	0.228109	3.47438	-0.102815	0.179438	3.20843	1.04491	up	0.889696	0.724463
11767950	Glyma01g20720	4.42223	4.38503	4.03413	3.99221	3.40351	3.61939	0.126493	0.242801	4.28047	-0.279706	0.375808	3.6717	1.32519	up	0.461471	0.190944
11767956	Glyma01g20760	7.37684	7.48228	7.5544	7.33637	7.42229	7.76553	-0.114404	0.069164	7.47117	0.125047	0.103833	7.50806	1.18054	down	0.149611	0.0292601
11767970	Glyma01g20780	8.83652	8.92894	9.16085	8.39495	8.41756	8.82444	0.104774	0.140022	8.97544	-0.12245	0.126479	8.54565	1.17058	up	0.326546	0.105331
11767976	Glyma01g20790	2.33784	2.48392	2.20319	2.61481	1.89412	2.59031	-0.0858875	0.166292	2.34165	0.141437	0.410771	2.36641	1.17066	down	0.704178	0.424479
11767984	Glyma01g20800	1.77033	2.0907	2.10461	1.76709	2.08697	1.89648	-0.0881015	0.17665	1.98855	0.0427599	0.17959	1.91685	1.09495	down	0.700014	0.419116
11767988	Glyma01g20810	5.68617	5.68908	5.38071	5.17257	5.6894	5.51045	-0.0531758	0.206064	5.58532	0.0215379	0.226993	5.45747	1.05315	down	0.874318	0.694646
11768007	Glyma01g20820	6.01069	6.21712	5.71414	5.33288	5.77638	5.4844	0.138157	0.279893	5.98065	-0.108712	0.239269	5.53122	1.18663	up	0.603871	0.310127
11768011	Glyma01g20860	6.65489	6.31976	6.50579	7.42927	7.30176	8.1382	-0.606427	0.167283	6.49348	0.725732	0.344132	7.62308	2.51779	down	0.0465708	0.00381173
11768019	Glyma01g20890	2.01126	2.13745	2.12667	2.77404	1.97586	2.04144	-0.0391184	0.0643869	2.09179	0.335432	0.54138	2.26378	1.29644	down	0.593289	0.299875
11768023	Glyma01g20910	7.7873	7.83596	8.03285	7.69802	7.76557	8.15426	-0.111072	0.10213	7.88537	0.0787367	0.125153	7.87262	1.14061	down	0.337755	0.11155
11768026	Glyma01g20920	9.12932	9.09925	9.142	8.87333	9.07708	9.45226	-0.0429505	0.0188272	9.12353	0.17031	0.166811	9.13422	1.15931	down	0.302499	0.0926135
11768030	Glyma01g20950	4.31877	4.23304	4.88581	3.07063	2.81706	3.10287	0.660948	0.325939	4.47921	-0.618845	0.172529	2.99685	2.42804	up	0.0468855	0.00385719
11768039	Glyma01g20980	3.42886	4.4235	4.05291	3.80121	3.6336	3.06729	0.0279382	0.500563	3.96842	-0.237224	0.510622	3.5007	1.20177	up	0.796231	0.555643
11768045	Glyma01g20990	2.77892	2.34735	2.13442	2.52579	1.56136	1.84998	0.187034	0.349846	2.42023	-0.05159	0.574256	1.97904	1.17987	up	0.805515	0.572029
11768051	Glyma01g21520	3.3595	3.30084	3.17808	3.53562	3.56572	3.2887	-0.0848122	0.119991	3.27947	0.30162	0.271888	3.46335	1.30716	down	0.292106	0.0874346
11768055	Glyma01g21540	5.67256	5.54663	5.27863	4.79295	5.57076	5.61333	-0.122169	0.22842	5.49927	-0.093202	0.368989	5.32568	1.02028	down	0.968924	0.91353
11768059	Glyma01g21550	3.17393	2.81241	2.80986	2.88381	2.94889	3.48508	-0.25092	0.224394	2.93207	0.125499	0.209508	3.10593	1.29812	down	0.318307	0.100917
11768061	Glyma01g21570	1.84906	1.91364	1.97623	1.76092	1.71174	1.69751	-0.022569	0.0424151	1.91298	-0.00959253	0.157104	1.72339	1.00904	down	0.963446	0.89682
11768066	Glyma01g21580	4.99969	4.98878	5.16461	5.31199	5.73164	5.54105	-0.317642	0.0696414	5.05103	0.362121	0.198276	5.52823	1.60188	down	0.05379	0.00498381
11768069	Glyma01g21590	2.15261	2.07017	2.41661	1.79229	1.76995	1.88263	0.115478	0.152685	2.21313	-0.0801326	0.0816072	1.81496	1.14521	up	0.356532	0.121973
11768073	Glyma01g21600	1.95031	2.15973	2.48185	2.37174	1.99349	1.68351	-0.00217176	0.24202	2.1973	0.0193416	0.469079	2.01625	1.01502	down	0.981634	0.947109
11768077	Glyma01g21610	3.78609	3.895	3.86425	3.74093	3.39378	3.58445	0.0322462	0.0577621	3.84845	-0.0405835	0.243086	3.57305	1.05178	up	0.845815	0.640194
11768079	Glyma01g21620	2.61847	2.74169	2.47071	2.24755	2.6068	2.26308	0.0121315	0.162402	2.61029	-0.0231156	0.253491	2.37248	1.02473	up	0.944545	0.849198
11768084	Glyma01g21650	1.73412	1.70745	1.95542	1.73431	1.67013	1.52756	-0.0247035	0.107296	1.799	0.0228577	0.232629	1.644	1.03352	down	0.907935	0.763886
11768091	Glyma01g21720	1.32308	1.99619	2.0322	1.49488	1.54238	1.61429	-0.00615199	0.385774	1.78382	-0.0368991	0.0669133	1.55052	1.02154	up	0.963958	0.898378
11768093	Glyma01g21740	2.09328	1.98969	2.08073	2.15272	2.09583	1.98202	-0.0234703	0.0508928	2.05457	0.201385	0.213763	2.07686	1.16866	down	0.403943	0.151019
11768099	Glyma01g21750	2.3736	2.31056	2.38566	2.40006	2.44646	2.15252	-0.014057	0.030467	2.35661	0.16491	0.276207	2.33301	1.13207	down	0.6211	0.327125
11768101	Glyma01g21770	2.17212	1.95423	1.97103	2.13984	2.35471	1.97162	-0.0795926	0.135366	2.03246	0.245897	0.285525	2.15539	1.25309	down	0.401003	0.148965
11768109	Glyma01g21780	1.91504	1.85817	1.7663	1.99393	1.82811	1.99781	-0.146653	0.101989	1.8465	0.14936	0.14409	1.93995	1.22775	down	0.191133	0.0439266
11768117	Glyma01g21790	2.94728	2.94819	2.61357	2.6684	2.11128	2.01326	0.0648888	0.221789	2.83634	-0.304579	0.465874	2.26431	1.29188	up	0.574242	0.282664
11768125	Glyma01g21810	2.19272	2.37601	2.33295	2.23971	2.41954	2.35402	-0.105918	0.0929274	2.30056	0.133838	0.114824	2.33776	1.18079	down	0.20288	0.0482548
11768133	Glyma01g21850	9.01399	8.99994	9.15476	8.46792	8.38047	8.52528	0.155879	0.0567735	9.05623	-0.239899	0.106363	8.45789	1.31565	up	0.0520781	0.00472452
11768136	Glyma01g21860	5.60867	5.38421	5.39671	4.8242	5.29781	5.16134	0.0804276	0.140646	5.4632	-0.0857594	0.202702	5.09445	1.12209	up	0.60178	0.308145
11768139	Glyma01g21880	2.09116	2.24839	2.35091	2.42845	2.20736	1.93416	-0.0618065	0.110079	2.23015	0.100594	0.373925	2.18999	1.11915	down	0.766364	0.510449
11768146	Glyma01g21890	2.28304	2.01358	2.21061	2.94421	2.01079	2.37395	-0.0994193	0.133644	2.16908	0.377049	0.540737	2.44299	1.39133	down	0.489719	0.21257
11768153	Glyma01g21920	2.09052	1.98169	2.07399	1.9659	1.8002	1.76484	0.0144087	0.0535932	2.04874	0.0118805	0.226041	1.84364	1.00175	up	0.995259	0.985863
11768158	Glyma01g22120	5.58039	5.83448	5.75264	5.62199	5.46754	5.55534	0.015182	0.128355	5.7225	0.043529	0.165431	5.54829	1.01984	down	0.934799	0.826119
11768161	Glyma01g22130	9.78912	9.89417	10.2732	8.73925	8.92603	9.04438	0.50633	0.226765	9.98549	-0.373373	0.0499208	8.90322	1.84	up	0.0398632	0.00278971
11768164	Glyma01g22150	2.62694	2.55971	2.49022	2.68312	2.56599	2.50504	-0.0510244	0.0941078	2.55895	0.177301	0.214078	2.58472	1.17147	down	0.425732	0.166071
11768166	Glyma01g22270	2.12921	2.37176	2.08476	2.14955	2.38195	2.12173	-0.0929631	0.174718	2.19525	0.132098	0.214934	2.21775	1.16883	down	0.514374	0.232078
11768168	Glyma01g22480	5.78591	5.82743	5.50275	6.32301	6.3466	6.01443	-0.257031	0.205505	5.70536	0.468183	0.305764	6.22802	1.65315	down	0.142378	0.0270382
11768171	Glyma01g22490	5.01816	4.89577	4.94287	5.81097	6.18967	5.95274	-0.573367	0.0704163	4.95227	0.661389	0.206758	5.98446	2.35342	down	0.0192539	0.000609736
11768186	Glyma01g22500	2.27991	2.34712	2.34558	2.73917	2.63747	2.18058	-0.0144553	0.0363813	2.32421	0.382973	0.422958	2.51907	1.31716	down	0.446758	0.180224
11768190	Glyma01g22520	2.4612	2.67001	2.63562	2.08543	2.49824	2.13295	0.0495006	0.106315	2.58894	-0.098002	0.266429	2.23888	1.10765	up	0.703392	0.42346
11768192	Glyma01g22590	5.01528	4.90139	4.86806	4.48357	4.57072	4.85087	0.0529401	0.0982592	4.92824	-0.0376894	0.0677608	4.63505	1.06483	up	0.547181	0.258782
11768194	Glyma01g22600	5.98889	5.92869	6.11255	6.32026	6.33212	6.54277	-0.309529	0.0664963	6.01004	0.281374	0.0380937	6.39838	1.50619	down	0.0123884	0.000181756
11768204	Glyma01g22610	2.00026	2.34557	2.26491	2.09493	1.83657	2.05023	0.0301699	0.175616	2.20358	0.0230636	0.186527	1.99391	1.00494	up	0.987753	0.963984
11768213	Glyma01g22660	2.04367	2.69057	2.04158	2.31623	1.90943	1.91335	0.160474	0.390447	2.25861	0.150769	0.340431	2.04634	1.00675	up	0.991744	0.975666
11768216	Glyma01g22670	3.12629	3.19256	3.0992	2.98029	2.94965	2.93003	-0.0202014	0.0723293	3.13935	-0.0036637	0.151246	2.95332	1.01153	down	0.954277	0.872632
11768220	Glyma01g22700	1.95279	1.82838	1.70273	1.46048	1.34673	1.78797	0.0171177	0.15022	1.82797	-0.0765642	0.143706	1.53173	1.06709	up	0.744227	0.47869
11768222	Glyma01g22710	3.86908	4.1615	4.2968	3.506	3.42575	4.08584	0.0914838	0.199054	4.10913	-0.142554	0.253036	3.67253	1.17612	up	0.567095	0.276461
11768234	Glyma01g22720	2.70249	3.03239	3.01975	2.81123	2.58012	1.91762	0.02104	0.176414	2.91821	-0.258284	0.590204	2.43632	1.21363	up	0.742457	0.476137
11768240	Glyma01g22730	2.70909	2.66224	2.73319	2.43544	2.3309	2.00603	0.0114807	0.022191	2.7015	-0.230004	0.350245	2.25746	1.18221	up	0.592522	0.299212
11768245	Glyma01g22750	3.38483	2.35812	3.6068	2.03507	2.08663	1.80181	0.753565	0.647145	3.11658	-0.18595	0.269285	1.9745	1.91788	up	0.278449	0.0809949
11768249	Glyma01g22760	2.85167	3.03184	2.97998	3.05893	2.91862	2.92192	-0.0638482	0.0916135	2.9545	0.150707	0.194456	2.96649	1.16035	down	0.41578	0.158902
11768254	Glyma01g22810	5.04722	5.25695	4.81904	4.07625	3.93256	4.21706	0.452628	0.245289	5.04107	-0.310595	0.115467	4.07529	1.69728	up	0.0707555	0.00818369
11768257	Glyma01g22820	2.10679	1.97311	1.95131	2.41761	2.16107	1.60998	-0.0462037	0.103455	2.0104	0.208845	0.539467	2.06289	1.19338	down	0.7351	0.466346
11768265	Glyma01g22840	4.44465	5.18432	3.89896	4.54035	4.28898	4.35363	0.0209142	0.669664	4.50931	0.108484	0.22908	4.39432	1.06258	down	0.940899	0.840792
11768287	Glyma01g22850	2.73329	2.53453	2.66718	2.48584	2.73725	2.99315	-0.129709	0.0985751	2.645	0.166598	0.130325	2.73875	1.228	down	0.16613	0.0348224
11768294	Glyma01g22870	2.31421	2.53008	2.00622	1.90907	2.38852	2.02298	0.00671665	0.290309	2.2835	0.0326308	0.27433	2.10685	1.01812	down	0.970107	0.91594
11768296	Glyma01g22910	2.47097	2.35078	2.60448	2.34154	2.01469	2.14583	0.0478758	0.101666	2.47541	-0.0576162	0.24865	2.16736	1.07586	up	0.78164	0.533722
11768302	Glyma01g22950	1.94671	2.1481	1.97534	2.22456	1.99349	2.41431	-0.170272	0.123944	2.02338	0.2197	0.169042	2.21079	1.31037	down	0.158752	0.0322079
11768304	Glyma01g22970	1.7764	1.71783	1.89441	1.83827	1.8608	1.66527	-0.0302254	0.0627843	1.79622	0.164235	0.227828	1.78811	1.1443	down	0.508879	0.227217
11768311	Glyma01g22980	3.54725	3.52787	3.36374	3.59472	3.5609	3.5824	-0.125389	0.129483	3.47962	0.176888	0.131251	3.57934	1.23309	down	0.199067	0.046882
11768316	Glyma01g22990	2.58135	3.50611	3.39443	3.14831	2.21948	3.02969	-0.0672659	0.495101	3.16063	-0.226177	0.514324	2.79916	1.11644	up	0.887163	0.719459
11768332	Glyma01g23010	3.70342	3.85042	3.79007	3.59171	3.88785	4.02064	-0.106189	0.0777446	3.7813	0.148471	0.113009	3.8334	1.19306	down	0.159372	0.0324147
11768340	Glyma01g23050	3.02263	2.85478	3.42325	2.60004	2.85496	2.58035	0.123737	0.264158	3.10022	-0.0954697	0.220665	2.67845	1.16409	up	0.625424	0.331894
11768343	Glyma01g23070	2.80025	2.66291	2.69826	2.62141	2.79252	2.67539	-0.0575345	0.0827917	2.72047	0.120994	0.14364	2.69644	1.13173	down	0.379448	0.135596
11768350	Glyma01g23080	1.76299	2.09402	2.04026	1.94052	1.69621	1.52821	0.000286737	0.170565	1.96575	-0.0412582	0.331116	1.72165	1.02922	up	0.947817	0.856221
11768352	Glyma01g23120	2.60071	3.02194	2.83454	2.4164	1.99787	2.39628	0.145362	0.212451	2.81906	-0.200957	0.253024	2.27018	1.27131	up	0.392883	0.143615
11768356	Glyma01g23130	2.2437	2.16992	3.24304	2.14246	1.78433	1.83949	0.328752	0.570527	2.55222	-0.0988137	0.293122	1.92209	1.34496	up	0.6065	0.312549
11768363	Glyma01g23140	4.49673	5.70559	5.33065	4.06506	4.7794	5.05919	0.111975	0.614507	5.17766	-0.228569	0.400193	4.63455	1.26623	up	0.735047	0.466291
11768376	Glyma01g23150	3.22717	3.51773	2.66598	2.49924	2.74044	3.04547	0.0976195	0.460667	3.13696	-0.0750632	0.148193	2.76171	1.12715	up	0.804333	0.569983
11768383	Glyma01g23160	3.11873	2.6266	3.10915	2.62619	2.95049	2.16419	-0.056976	0.267428	2.95149	-0.225617	0.493941	2.58029	1.124	up	0.840579	0.630497
11768385	Glyma01g23170	2.72879	2.50706	2.62068	2.38914	2.49017	2.65568	-0.0921601	0.112926	2.61884	0.00322231	0.00891226	2.51166	1.06835	down	0.497457	0.218475
11768388	Glyma01g23250	1.86655	2.09021	1.86186	1.89585	1.57024	1.66305	0.0843039	0.148439	1.93954	0.0570404	0.260857	1.70971	1.01908	up	0.95813	0.882603
11768396	Glyma01g23260	4.97485	4.19899	4.26449	4.1399	4.30348	3.79642	0.136445	0.442411	4.47944	-0.0604992	0.366668	4.07993	1.14627	up	0.813391	0.584686
11768399	Glyma01g23270	3.39027	3.01324	2.27142	2.89347	2.00542	2.56206	0.0625331	0.596146	2.89165	-0.139569	0.490583	2.48698	1.15037	up	0.863184	0.673766
11768402	Glyma01g23280	2.06969	1.78414	2.13649	1.77762	1.85737	1.73043	-0.0883324	0.168855	1.99677	-0.0940709	0.169447	1.78847	1.00399	up	0.989147	0.968849
11768404	Glyma01g23290	2.42315	1.94968	2.46007	2.12202	2.10107	2.31002	-0.123248	0.268544	2.27763	-0.0206131	0.0542325	2.17771	1.07373	down	0.793902	0.551792
11768406	Glyma01g23300	1.71273	1.55253	1.99102	1.88682	1.74456	1.81586	-0.167181	0.19473	1.7521	0.0990311	0.165309	1.81575	1.20265	down	0.395828	0.145368
11768412	Glyma01g23340	2.00796	2.07978	2.49741	2.26116	2.88644	2.14904	-0.144013	0.235949	2.19505	0.295712	0.452957	2.43221	1.35635	down	0.486739	0.21016
11768417	Glyma01g23450	3.24477	2.46428	2.41258	1.97819	2.2211	1.92915	0.293136	0.481621	2.70721	-0.168698	0.231099	2.04281	1.37729	up	0.485269	0.208634
11768421	Glyma01g23480	2.22309	1.66599	2.26256	2.11758	2.74623	2.40934	-0.284934	0.317539	2.05055	0.291463	0.301294	2.42438	1.49112	down	0.286332	0.0847182
11768430	Glyma01g23490	1.8035	1.83003	1.84878	1.84445	1.7771	1.87168	-0.0648845	0.0178623	1.82744	0.141321	0.114099	1.83108	1.15365	down	0.170957	0.0364826
11768434	Glyma01g23500	7.78678	7.62752	7.93986	7.03905	7.20952	7.32829	0.243343	0.131415	7.78472	-0.146531	0.0416901	7.19228	1.31028	up	0.0701532	0.00805572
11768442	Glyma01g23750	2.42396	2.40919	2.15916	2.40626	2.04363	1.62919	-0.0185002	0.177576	2.33077	-0.120349	0.514814	2.02636	1.07315	up	0.907238	0.762218
11768445	Glyma01g23810	1.91301	1.91031	2.08744	2.12643	1.76663	1.92666	-0.0227808	0.0726378	1.97025	0.149435	0.258833	1.93991	1.12679	down	0.623369	0.329397
11768450	Glyma01g23830	6.75302	6.83605	6.70586	6.19866	6.80197	6.81167	-0.0462169	0.0907719	6.76498	-0.00452924	0.265114	6.6041	1.02932	down	0.927507	0.809375
11768454	Glyma01g23840	3.83239	3.56781	4.12969	3.71606	4.37742	4.23967	-0.22038	0.255344	3.84329	0.249938	0.287215	4.11105	1.38541	down	0.319173	0.101378
11768458	Glyma01g23850	6.33725	6.49568	6.39903	6.5764	6.47772	5.67919	-0.0290135	0.0894075	6.41065	0.00732819	0.615709	6.24443	1.02551	down	0.973104	0.924283
11768462	Glyma01g24120	2.21483	1.84647	1.89177	2.0967	1.79046	1.84085	0.0223163	0.212935	1.98436	0.149858	0.265575	1.90934	1.09243	down	0.793902	0.551737
11768467	Glyma01g24140	1.70927	1.90485	1.85417	1.81806	1.99949	1.93064	-0.136446	0.0990852	1.82276	0.159412	0.116482	1.91606	1.22762	down	0.147372	0.0285437
11768471	Glyma01g24370	3.62368	3.19844	3.39231	3.29249	3.18393	2.99013	0.0194544	0.215033	3.40481	-0.0272729	0.28002	3.15552	1.03292	up	0.936345	0.829929
11768476	Glyma01g24400	1.36851	1.98418	2.02266	1.92965	1.86699	1.73753	-0.203948	0.353306	1.79178	0.0515521	0.224814	1.84472	1.19375	down	0.641305	0.350216
11768483	Glyma01g24410	1.98	2.21242	2.22139	1.94613	1.91125	2.00735	-0.0256167	0.125253	2.13794	-0.00608436	0.095692	1.95491	1.01363	down	0.940784	0.840553
11768490	Glyma01g24420	2.13937	2.63433	2.17077	1.94721	2.49837	1.93057	0.106385	0.292363	2.31482	0.119509	0.369715	2.12539	1.00914	down	0.987703	0.963847
11768500	Glyma01g24430	7.03505	7.29055	7.37641	6.31798	6.67107	6.62577	0.25936	0.159915	7.234	-0.233805	0.139869	6.53827	1.40753	up	0.103764	0.0158565
11768510	Glyma01g24450	2.93947	2.78964	2.99706	2.95961	2.8274	2.763	-0.0505743	0.0877099	2.90873	0.093263	0.223279	2.85	1.10484	down	0.648227	0.357673
11768514	Glyma01g24470	1.74289	2.18274	2.15448	2.1678	1.91691	2.28804	-0.145975	0.235843	2.0267	0.154133	0.170533	2.12425	1.23124	down	0.400575	0.148637
11768519	Glyma01g24490	5.345	5.58312	4.71579	5.80455	6.05797	6.11444	-0.645622	0.476319	5.21464	0.334622	0.0842158	5.99232	1.9728	down	0.13468	0.0246708
11768521	Glyma01g24520	6.0563	6.39514	6.02834	4.93929	5.50911	5.8041	0.227869	0.222556	6.15993	-0.311998	0.323666	5.4175	1.45384	up	0.267798	0.075944
11768538	Glyma01g24530	10.2104	10.3528	10.5716	2.76907	2.95169	2.81679	3.67562	0.156395	10.3782	-3.6542	0.152001	2.84585	160.878	up	0.00341009	5.21472e-07
11768561	Glyma01g24540	4.61393	4.12099	3.97034	4.03649	4.06324	3.79655	0.0201156	0.356022	4.23509	-0.0469828	0.267107	3.96543	1.04761	up	0.926686	0.806896
11768571	Glyma01g24580	2.14775	2.05828	2.21436	2.23966	1.89104	1.62093	-0.000849564	0.0560749	2.14013	-0.0212049	0.434326	1.91721	1.01421	up	0.978737	0.939701
11768575	Glyma01g24600	2.58199	2.69563	3.12886	2.37904	2.74783	2.72495	0.0504089	0.260638	2.80216	0.0680819	0.143194	2.61727	1.01233	down	0.972511	0.92297
11768581	Glyma01g24620	2.63305	2.91191	2.48854	2.505	3.36098	2.92405	-0.197048	0.238674	2.67783	0.257692	0.404019	2.93001	1.37054	down	0.429609	0.168553
11768585	Glyma01g24640	2.16186	1.97591	1.98104	1.82447	1.78651	2.01934	-0.00970324	0.12141	2.0396	0.0300253	0.0626986	1.87677	1.02792	down	0.846332	0.641021
11768592	Glyma01g24650	5.92994	5.72171	5.75298	5.32192	5.66086	5.71188	0.0432878	0.124914	5.80155	0.00918929	0.12617	5.56489	1.02392	up	0.904052	0.756102
11768601	Glyma01g24660	2.19631	2.11314	2.16256	1.66187	1.9493	1.70736	0.0271789	0.0470844	2.15734	-0.154754	0.20237	1.77284	1.1344	up	0.478905	0.203955
11768604	Glyma01g24710	7.89199	8.33244	8.15291	5.35284	4.88693	4.68488	1.33822	0.221563	8.12578	-1.61012	0.462143	4.97489	7.71857	up	0.0187232	0.000569897
11768606	Glyma01g24730	6.02832	5.95629	5.87789	5.52251	5.23391	5.2592	0.113168	0.101064	5.95417	-0.299898	0.265671	5.33854	1.33151	up	0.244608	0.0655642
11768612	Glyma01g24740	2.30574	2.32327	2.84712	2.37424	2.06734	2.23986	0.160882	0.278837	2.49204	0.0985517	0.224739	2.22715	1.04415	up	0.913756	0.778091
11768621	Glyma01g24750	2.26484	2.82912	2.29688	2.67639	2.54685	2.20351	-0.0638128	0.332173	2.46362	0.15072	0.370936	2.47559	1.16033	down	0.757008	0.496984
11768626	Glyma01g24760	3.23346	2.87874	2.94609	3.03766	2.76108	2.78505	0.0686132	0.19884	3.01943	0.113006	0.259516	2.86126	1.03125	down	0.934617	0.825614
11768629	Glyma01g24770	1.87891	1.75978	2.01954	1.74774	1.53928	1.49907	0.0500743	0.104498	1.88608	-0.0380737	0.250726	1.59537	1.063	up	0.824802	0.604069
11768634	Glyma01g24790	8.98079	9.08055	9.49825	7.60094	7.86977	8.24252	0.534689	0.246471	9.18653	-0.544867	0.195997	7.90441	2.11339	up	0.0479126	0.00403334
11768636	Glyma01g24800	1.96769	1.9986	2.01366	2.05854	2.02075	1.57214	-0.00648562	0.0201529	1.99332	0.0865726	0.394033	1.88381	1.06663	down	0.878714	0.703815
11768640	Glyma01g24820	2.26963	2.2944	2.26897	2.59945	2.27014	1.95005	-0.0210055	0.0388644	2.27767	0.1771	0.450066	2.27321	1.14719	down	0.752169	0.489813
11768644	Glyma01g24850	2.93814	3.49038	2.84088	2.98902	2.90879	2.62193	0.0447566	0.369718	3.0898	-0.00256936	0.319085	2.83991	1.03335	up	0.955147	0.874849
11768649	Glyma01g24870	2.81854	2.93853	3.14488	2.87278	3.22472	2.54359	-0.066699	0.13914	2.96731	0.0489106	0.431608	2.88036	1.08343	down	0.867616	0.681624
11768652	Glyma01g24880	4.72769	3.78403	4.32603	6.63412	6.75137	5.82502	-1.03729	0.470695	4.27925	1.28953	0.620307	6.4035	5.01696	down	0.0628389	0.00662608
11768656	Glyma01g24910	2.38018	2.24713	2.42561	1.91782	1.9677	1.91512	0.102076	0.0744158	2.35097	-0.112791	0.136377	1.93355	1.1606	up	0.265041	0.0747211
11768666	Glyma01g24920	2.11254	2.06002	2.17941	1.88583	1.72722	1.95753	0.0143842	0.0352828	2.11732	-0.0435166	0.126959	1.85686	1.04095	up	0.751626	0.489008
11768672	Glyma01g24950	9.47891	9.48387	10.0282	7.47496	7.57741	7.79472	0.986662	0.286878	9.66367	-0.858746	0.0367107	7.6157	3.59354	up	0.0161391	0.000381148
11768685	Glyma01g24960	2.56229	2.28229	2.52999	2.28442	2.36828	2.16544	-0.0789835	0.142671	2.45819	-0.0618942	0.212046	2.27272	1.01192	down	0.968857	0.91338
11768693	Glyma01g25000	2.96415	3.02658	2.54623	2.80731	2.49926	2.76988	-0.0615497	0.289987	2.84565	-0.0124903	0.204272	2.69215	1.03459	down	0.93315	0.822449
11768702	Glyma01g25020	5.84225	5.66579	5.81285	5.59335	5.62048	5.9675	-0.0793163	0.0871042	5.77363	0.0767244	0.0939605	5.72711	1.11423	down	0.321346	0.102555
11768704	Glyma01g25030	2.84985	2.61386	2.44999	2.45619	2.35131	2.41641	0.0324618	0.224341	2.6379	0.00508952	0.14739	2.40797	1.01915	up	0.952506	0.868387
11768707	Glyma01g25050	2.31918	2.72728	2.38258	2.34351	2.56466	3.10099	-0.225474	0.23296	2.47634	0.170465	0.263031	2.66972	1.3158	down	0.357762	0.122705
11768721	Glyma01g25060	7.76653	7.46145	7.89911	5.84413	5.0397	6.13666	0.868514	0.203254	7.70903	-0.96446	0.527476	5.67349	3.56271	up	0.0535286	0.00493978
11768725	Glyma01g25280	1.77813	1.92755	1.98189	1.66414	1.81362	1.80085	-0.0511746	0.0886501	1.89586	0.0150655	0.089002	1.75954	1.04698	down	0.694615	0.412742
11768727	Glyma01g25680	2.12474	2.10668	2.40508	2.71572	3.86011	2.29328	-0.152851	0.138432	2.21216	0.793917	0.871923	2.95637	1.92755	down	0.381747	0.136802
11768730	Glyma01g25740	1.58659	2.22162	2.2157	1.75777	1.78452	1.69944	-0.0345167	0.352765	2.00797	-0.0926858	0.163351	1.74724	1.04114	up	0.927075	0.808296
11768734	Glyma01g25760	4.88018	4.45809	4.08015	4.39813	4.68704	3.74436	-0.121726	0.424372	4.4728	-0.11546	0.588707	4.27651	1.00435	down	0.996176	0.988785
11768736	Glyma01g25800	2.17134	1.862	2.49833	2.27164	1.99406	1.94766	-0.0270605	0.292654	2.17722	0.0694019	0.290442	2.07112	1.06915	down	0.880257	0.706052
11768739	Glyma01g25830	5.10755	4.60646	5.08437	3.55651	3.42649	3.91576	0.630222	0.26949	4.93279	-0.467091	0.166183	3.63292	2.13956	up	0.046988	0.00387549
11768742	Glyma01g25840	2.45695	2.97607	2.23087	2.34592	2.86459	3.09151	-0.272787	0.404553	2.55463	0.14248	0.269573	2.76734	1.33355	down	0.490349	0.213091
11768746	Glyma01g25910	4.9745	4.95844	4.6237	4.53521	4.36909	4.37885	0.128715	0.226852	4.85221	-0.0932195	0.20519	4.42772	1.1663	up	0.567921	0.277247
11768750	Glyma01g25930	4.03813	3.78047	4.37662	3.55929	2.9821	2.91623	0.22877	0.272638	4.06507	-0.4812	0.463865	3.15254	1.63577	up	0.285458	0.0842772
11768755	Glyma01g25940	8.24115	8.39064	8.3637	7.89646	7.96778	8.16104	0.0905498	0.0760348	8.33183	-0.0302892	0.0152364	8.00843	1.08737	up	0.217721	0.0541493
11768770	Glyma01g25950	1.7067	2.02248	1.72225	1.62113	1.74291	1.64151	-0.0119208	0.194068	1.81714	0.0420163	0.143576	1.66852	1.03809	down	0.886754	0.71847
11768774	Glyma01g25960	3.3732	3.39031	3.76282	2.60061	3.17456	2.02592	0.113314	0.191412	3.50877	-0.592533	0.662925	2.60037	1.6311	up	0.40406	0.151119
11768785	Glyma01g26000	4.6294	4.47222	4.64936	4.70654	4.55244	4.52689	-0.0467532	0.0822439	4.58366	0.167439	0.215326	4.59529	1.16005	down	0.450184	0.182788
11768787	Glyma01g26220	5.19084	4.69249	4.83126	3.63442	4.65062	4.13089	0.150677	0.264624	4.90486	-0.412982	0.481281	4.13864	1.47801	up	0.4025	0.150113
11768792	Glyma01g26230	5.25526	5.16283	4.6565	4.87759	4.71717	4.38257	-0.0379945	0.350753	5.02486	-0.201183	0.379388	4.65911	1.11976	up	0.830534	0.613433
11768796	Glyma01g26240	1.87652	1.8891	1.7401	1.74151	1.71395	1.91088	-0.0891415	0.111499	1.83524	0.0669581	0.058888	1.78878	1.11427	down	0.31409	0.0986216
11768798	Glyma01g26250	2.13972	2.14009	2.30806	2.0072	1.88782	2.00282	0.0393959	0.0682515	2.19596	0.01195	0.135156	1.96595	1.01921	up	0.910107	0.769241
11768803	Glyma01g26270	1.97736	2.06842	2.2228	1.79951	1.91369	1.64852	-0.0108627	0.0984077	2.08953	-0.110589	0.239658	1.78724	1.07157	up	0.786549	0.54144
11768805	Glyma01g26290	2.98086	2.85963	2.8147	2.9074	2.77341	2.93708	-0.113652	0.107623	2.88506	0.0764752	0.127409	2.87263	1.14086	down	0.352285	0.11955
11768811	Glyma01g26310	1.94546	1.95495	2.02945	1.73802	2.03291	1.93054	-0.0192134	0.0179419	1.97662	0.107218	0.139502	1.90049	1.09159	down	0.466122	0.194476
11768816	Glyma01g26340	4.5425	4.10426	4.07653	3.45624	3.60724	3.56623	0.301979	0.277168	4.2411	-0.193319	0.104238	3.54324	1.40961	up	0.191997	0.0442481
11768823	Glyma01g26350	6.85487	6.55797	6.69148	6.3037	6.37324	6.51547	0.0916264	0.151872	6.70144	-0.00978367	0.0190922	6.39747	1.07282	up	0.60918	0.315136
11768846	Glyma01g26590	4.07855	3.68492	3.43263	4.14664	4.36882	2.95726	-0.16636	0.348227	3.73203	0.128413	0.872582	3.82424	1.22669	down	0.832028	0.615696
11768849	Glyma01g26610	3.84573	2.95664	3.26476	3.50635	3.17205	2.7933	0.0400712	0.456145	3.35571	0.0441575	0.482734	3.15723	1.00284	down	0.997142	0.992008
11768865	Glyma01g26620	4.10226	4.12615	4.00562	3.98754	3.83379	3.79649	-0.0115933	0.0924934	4.07801	-0.0144335	0.220802	3.87261	1.00197	up	0.994861	0.984589
11768869	Glyma01g26630	1.94847	2.23387	2.00694	1.90275	1.54002	1.84502	0.0943567	0.163503	2.06309	-0.00357803	0.229949	1.7626	1.07024	up	0.810499	0.58012
11768876	Glyma01g26640	1.50987	1.88242	2.11849	1.91689	1.70081	2.04635	-0.169958	0.2853	1.83692	0.0836967	0.152668	1.88802	1.19222	down	0.532357	0.246085
11768882	Glyma01g26650	4.37319	4.76033	4.12635	4.35887	3.88867	4.11236	0.136993	0.343692	4.41996	0.0395667	0.305716	4.11997	1.06986	up	0.892918	0.73231
11768887	Glyma01g26670	3.73858	4.09896	4.06606	4.03923	3.55084	3.47985	0.0621852	0.189965	3.96787	-0.0131471	0.416506	3.68997	1.0536	up	0.919056	0.789773
11768890	Glyma01g26710	2.25872	2.04562	2.16803	2.4	1.94057	1.73637	0.00591985	0.107104	2.15746	0.0766737	0.45971	2.02565	1.05027	down	0.927011	0.807967
11768894	Glyma01g26770	2.7956	2.99424	2.49832	2.48081	2.50381	2.77351	-0.0406316	0.276754	2.76272	-0.0147449	0.053806	2.58604	1.01811	down	0.957597	0.88135
11768898	Glyma01g26810	4.58247	4.19906	3.90564	4.17124	4.04182	3.82385	-0.0142422	0.362913	4.22905	-0.0284286	0.302397	4.0123	1.00988	up	0.986752	0.96101
11768900	Glyma01g26850	3.62468	3.12872	3.32411	3.02976	2.78705	3.208	0.0772761	0.253709	3.35917	-0.0710604	0.173481	3.00827	1.10829	up	0.723844	0.450215
11768902	Glyma01g26860	2.27077	2.36383	2.67514	2.21649	2.89303	2.21797	-0.0200057	0.184063	2.43658	0.188477	0.430333	2.4425	1.15547	down	0.747474	0.48345
11768909	Glyma01g26870	2.437	2.53291	2.00595	1.79204	1.95265	2.1363	0.134426	0.309347	2.32528	-0.0279682	0.0495523	1.96033	1.11914	up	0.700844	0.420044
11768911	Glyma01g26880	2.03287	2.01124	2.38997	1.88838	1.89171	1.74374	0.0608221	0.183811	2.14469	-0.040031	0.207873	1.84128	1.07241	up	0.800516	0.563173
11768915	Glyma01g26900	4.21234	4.84372	5.09938	4.07241	4.51337	2.9649	0.154241	0.437126	4.71848	-0.51145	0.90335	3.85023	1.58633	up	0.608617	0.314616
11768922	Glyma01g26910	3.13256	2.22477	3.02961	2.30695	2.00127	2.50725	0.198599	0.484828	2.79565	-0.122665	0.213905	2.27182	1.24942	up	0.644042	0.352945
11768924	Glyma01g26920	3.54674	3.639	3.48051	3.42331	2.62996	2.91569	0.0507592	0.105031	3.55541	-0.31244	0.476836	2.98965	1.28628	up	0.556961	0.267082
11768927	Glyma01g26930	8.87026	9.11299	8.94955	8.2709	8.37731	8.65334	0.175611	0.133665	8.9776	-0.165574	0.0716	8.43385	1.2668	up	0.110292	0.0175828
11768934	Glyma01g26940	3.49737	3.59389	3.16551	4.27209	3.73319	3.93327	-0.36747	0.253203	3.41892	0.395683	0.351172	3.97951	1.6972	down	0.174854	0.0379112
11768938	Glyma01g26970	6.81573	6.61315	6.72417	5.95951	5.99028	6.23237	0.25346	0.102676	6.71768	-0.200942	0.0408076	6.06072	1.37021	up	0.0341391	0.00205307
11768942	Glyma01g26990	7.15371	6.94248	6.92426	7.12831	7.14106	7.66212	-0.262147	0.144759	7.00682	0.244096	0.189069	7.3105	1.42035	down	0.122643	0.0211611
11768946	Glyma01g27030	3.90392	3.31345	2.82829	3.68892	3.60623	3.22125	-0.234142	0.56236	3.34855	0.125333	0.375013	3.50546	1.28296	down	0.691733	0.409104
11768949	Glyma01g27100	5.50125	5.77182	5.24303	5.60229	5.36405	4.99362	-0.0488639	0.290183	5.50537	-0.0316799	0.433471	5.31999	1.01198	down	0.98532	0.957236
11768951	Glyma01g27110	3.55359	2.79182	2.21581	2.67794	2.71616	2.52555	-0.0231098	0.694284	2.85374	-0.0343998	0.219519	2.63988	1.00786	up	0.993565	0.979862
11768956	Glyma01g27120	4.98768	4.42452	4.3619	3.05461	4.63792	3.55695	0.205846	0.361053	4.59137	-0.433133	0.80096	3.74982	1.55723	up	0.566887	0.276266
11768967	Glyma01g27140	3.27162	3.30556	3.08859	3.12816	2.73772	2.85316	0.0507843	0.145471	3.22192	-0.0622311	0.290363	2.90635	1.08149	up	0.809779	0.579188
11768971	Glyma01g27150	2.30642	2.67925	1.95122	2.38527	2.60297	2.73385	-0.386387	0.389723	2.3123	0.077909	0.0680673	2.57403	1.37964	down	0.338314	0.111868
11768979	Glyma01g27160	1.65443	2.07802	1.86846	1.97292	1.86294	1.61036	-0.0959627	0.214848	1.86697	0.0550353	0.312655	1.81541	1.11034	down	0.778368	0.52847
11768982	Glyma01g27180	1.98266	2.12305	1.9891	2.19732	2.24627	1.985	-0.0638817	0.0970507	2.0316	0.249939	0.256566	2.14286	1.243	down	0.350469	0.118592
11768987	Glyma01g27190	2.48803	2.46727	2.34523	2.99901	2.92251	3.45918	-0.393342	0.105695	2.43351	0.502611	0.187422	3.1269	1.86084	down	0.0332763	0.00195971
11768989	Glyma01g27230	1.93512	1.7305	1.93618	1.5835	1.6774	1.77361	-0.0333702	0.105632	1.86727	-0.0199092	0.036642	1.67817	1.00937	down	0.942759	0.845004
11768993	Glyma01g27240	8.50603	8.44529	8.84771	8.08547	8.17789	8.4195	0.125818	0.188212	8.59968	-0.0436753	0.0471045	8.22762	1.12466	up	0.480131	0.204802
11769018	Glyma01g27250	7.21559	7.24924	7.25783	7.06668	7.03948	7.47778	-0.0263297	0.0229921	7.24088	0.129994	0.138416	7.19465	1.11444	down	0.363136	0.125861
11769035	Glyma01g27260	3.11084	2.86222	2.22976	2.84974	2.5217	2.95708	-0.216842	0.481747	2.73427	0.0276226	0.210952	2.77617	1.18465	down	0.734837	0.465878
11769040	Glyma01g27290	4.39338	3.65128	3.9522	3.37444	3.97824	3.42862	0.194832	0.376219	3.99895	-0.00778842	0.368056	3.59377	1.15079	up	0.78652	0.541391
11769043	Glyma01g27310	2.46658	2.4295	1.96757	1.90223	2.29789	1.93638	-0.0444046	0.306738	2.28788	-0.084228	0.263514	2.0455	1.02799	up	0.954335	0.872842
11769047	Glyma01g27320	2.43027	2.94498	2.80665	2.55299	2.30739	2.36883	0.0730477	0.261685	2.7273	-0.0419522	0.227087	2.40974	1.08298	up	0.820273	0.596156
11769053	Glyma01g27330	2.84731	2.35462	1.84184	3.34548	2.34616	2.00107	-0.125327	0.527517	2.34792	0.293551	0.814472	2.56424	1.33689	down	0.756323	0.496223
11769056	Glyma01g27350	1.85291	1.79705	1.84723	1.57925	1.65303	1.8566	-0.0421559	0.0310931	1.8324	0.0243039	0.020791	1.69629	1.04714	down	0.172522	0.03702
11769058	Glyma01g27360	4.983	4.65661	4.61944	4.75759	4.84916	4.44914	-0.0834446	0.217043	4.75302	0.0513968	0.323668	4.6853	1.09797	down	0.811145	0.58126
11769062	Glyma01g27400	2.18811	2.34369	2.28525	1.71819	2.40547	2.80615	-0.0344299	0.0810195	2.27235	0.205717	0.431872	2.30993	1.18111	down	0.681808	0.397437
11769064	Glyma01g27420	2.37123	1.85441	2.30468	1.88889	1.58289	2.11639	-0.0158161	0.269865	2.17677	-0.127305	0.220784	1.86272	1.08034	up	0.828012	0.609196
11769067	Glyma01g27440	3.46473	3.29988	3.95962	4.19209	3.39233	3.73699	-0.1363	0.315092	3.57475	0.26532	0.468459	3.7738	1.32099	down	0.57724	0.285373
11769075	Glyma01g27460	3.12325	3.56373	3.1839	2.60943	2.67007	3.16735	0.145688	0.25241	3.29029	-0.126428	0.18594	2.81561	1.20758	up	0.483139	0.207168
11769081	Glyma01g27490	3.1983	3.85535	3.36653	3.16954	3.25831	2.93657	0.0645618	0.351436	3.4734	-0.0848016	0.279272	3.12147	1.10908	up	0.819615	0.595272
11769088	Glyma01g27500	1.81958	1.94747	2.0447	2.26116	1.79511	1.6637	-0.0511452	0.0915215	1.93725	0.120825	0.430236	1.90666	1.1266	down	0.782763	0.53544
11769095	Glyma01g27710	4.35864	4.41542	4.18896	4.25105	3.96147	5.09202	-0.0826815	0.146249	4.32101	0.233722	0.48782	4.43485	1.24522	down	0.63456	0.342458
11769104	Glyma01g27720	2.10371	2.53593	2.15566	3.23322	4.44832	2.51876	-0.303712	0.250086	2.2651	1.03385	1.04724	3.4001	2.52724	down	0.312564	0.0977924
11769109	Glyma01g27740	1.84336	2.5717	2.04609	2.04356	1.92303	1.82089	0.0719248	0.385289	2.15372	0.0499292	0.23687	1.92916	1.01536	up	0.977757	0.936917
11769115	Glyma01g27750	2.2645	2.49189	2.27754	2.41338	2.36722	2.04336	-0.0502066	0.144155	2.34464	0.082365	0.326328	2.27465	1.09625	down	0.795734	0.554851
11769123	Glyma01g27770	2.06695	1.97009	1.90742	1.97118	1.81609	2.03663	-0.0816153	0.104266	1.98148	0.0807641	0.126518	1.9413	1.11913	down	0.419216	0.161398
11769130	Glyma01g27810	4.38413	4.57809	5.4251	3.75057	3.52504	3.19713	0.563273	0.525429	4.79577	-0.539022	0.404955	3.49092	2.14696	up	0.194151	0.045101
11769134	Glyma01g27820	3.95453	4.02384	3.40737	3.35598	3.45616	3.35652	0.11783	0.366528	3.79525	-0.0853026	0.147893	3.38955	1.15119	up	0.703598	0.423671
11769137	Glyma01g27850	3.52316	3.70378	3.36484	2.89428	2.94104	3.48769	0.0955602	0.195215	3.53059	-0.124801	0.210937	3.10767	1.16502	up	0.542496	0.25489
11769142	Glyma01g27890	4.51175	4.06245	4.41104	4.23305	4.38319	4.34112	-0.138212	0.227421	4.32841	0.0550571	0.104925	4.31912	1.14335	down	0.539642	0.252326
11769144	Glyma01g27920	2.36413	2.41557	2.52664	2.52794	2.49919	2.5232	-0.105313	0.0569328	2.43545	0.178579	0.127499	2.51678	1.21748	down	0.133766	0.0244171
11769153	Glyma01g27940	3.84057	3.50153	3.3126	3.67302	3.87614	3.45008	-0.13614	0.289669	3.55156	0.181273	0.311932	3.66641	1.24609	down	0.555809	0.266106
11769157	Glyma01g27950	1.82416	1.95111	2.13402	1.97125	2.06261	1.83657	-0.0651129	0.130585	1.96976	0.124496	0.223281	1.95681	1.14045	down	0.56391	0.273048
11769159	Glyma01g27990	1.91035	2.44745	1.97045	1.84708	2.01845	1.84508	0.0598524	0.308329	2.10942	0.0565352	0.174908	1.90354	1.0023	up	0.995792	0.987845
11769166	Glyma01g28000	1.69171	1.79979	1.9251	2.03033	1.57685	1.43655	-0.00564464	0.0929486	1.80553	0.072626	0.427387	1.68124	1.05575	down	0.911239	0.77207
11769168	Glyma01g28020	2.39443	2.58713	2.59688	3.7399	1.88912	2.36797	0.0278819	0.102866	2.52615	0.369961	1.0397	2.66567	1.26758	down	0.823303	0.600952
11769174	Glyma01g28030	1.95065	1.83048	1.99331	2.04812	1.76407	1.97647	-0.0541288	0.0662304	1.92481	0.153172	0.20151	1.92955	1.15453	down	0.425328	0.16576
11769180	Glyma01g28040	1.27211	2.20988	2.1446	1.91077	1.83353	2.32895	-0.292955	0.512584	1.87553	0.0584921	0.166322	2.02442	1.27584	down	0.615993	0.321802
11769186	Glyma01g28050	1.86383	2.07697	1.91288	1.64681	1.7102	1.83266	0.033411	0.124432	1.95123	0.0146367	0.0323941	1.72989	1.0131	up	0.929248	0.812808
11769190	Glyma01g28060	2.50126	2.38347	2.01889	2.47026	2.04752	2.06914	-0.0371466	0.279353	2.30121	0.0598493	0.342484	2.19564	1.06954	down	0.889031	0.723176
11769195	Glyma01g28080	4.40275	4.03503	3.29811	3.85501	3.93592	3.97168	-0.196365	0.589453	3.91197	0.0151023	0.0751993	3.92087	1.15787	down	0.805101	0.570992
11769197	Glyma01g28280	3.31562	2.73545	2.96681	2.6847	2.61843	2.60993	0.11611	0.295548	3.00596	-0.0496038	0.162429	2.63769	1.12172	up	0.71819	0.442668
11769200	Glyma01g28320	2.15984	2.18574	1.95339	1.841	1.94323	2.26514	-0.0734602	0.156171	2.09966	0.0459005	0.0965207	2.01646	1.08625	down	0.616969	0.323118
11769209	Glyma01g28330	2.14644	2.03184	2.11014	2.07736	2.17664	1.85051	-0.0231822	0.0584689	2.09614	0.118076	0.278835	2.03484	1.10287	down	0.715285	0.438878
11769215	Glyma01g28350	3.30287	3.07749	2.74743	3.50293	2.31146	2.0502	0.137828	0.305512	3.0426	-0.0806776	0.886349	2.62153	1.16353	up	0.880739	0.707095
11769218	Glyma01g28360	6.82654	6.53472	6.51881	6.92202	6.9735	7.36891	-0.394915	0.189397	6.62669	0.269103	0.125282	7.08814	1.58449	down	0.0655319	0.00715679
11769220	Glyma01g28420	3.66256	3.29489	3.25049	3.7139	3.38368	2.9484	-0.0594977	0.243159	3.40265	0.089078	0.510384	3.34866	1.10847	down	0.862552	0.672585
11769224	Glyma01g28440	3.91922	4.78224	4.15829	5.05914	4.875	5.76679	-0.664897	0.454857	4.28658	0.484726	0.36845	5.23364	2.21856	down	0.143034	0.0272357
11769230	Glyma01g28500	4.40961	4.09783	3.71894	4.49185	4.8791	4.76447	-0.540417	0.371327	4.07546	0.298491	0.167107	4.71181	1.7887	down	0.130338	0.0234097
11769236	Glyma01g28520	7.10586	7.5152	7.20671	6.51198	6.52484	6.5937	0.301858	0.224278	7.27592	-0.227996	0.0842917	6.54351	1.44378	up	0.113978	0.0186124
11769245	Glyma01g28530	3.92914	3.52523	3.78363	3.91291	3.82173	4.00451	-0.251014	0.200712	3.746	0.118596	0.0976901	3.91305	1.292	down	0.195458	0.0455645
11769251	Glyma01g28540	1.95279	1.80312	2.25092	2.03678	1.91892	1.85212	-0.0551569	0.200463	2.00228	0.0810637	0.217404	1.93594	1.09902	down	0.737428	0.469638
11769256	Glyma01g28550	2.97119	2.7751	2.79807	3.14935	2.97916	2.54134	-0.0416822	0.12073	2.84812	0.202709	0.440264	2.88995	1.18459	down	0.689141	0.40629
11769261	Glyma01g28750	1.61335	1.83204	1.86846	1.84708	1.63904	1.59075	-0.0712763	0.123677	1.77128	0.0522936	0.254288	1.69229	1.08943	down	0.753152	0.491243
11769265	Glyma01g28770	2.21108	2.10859	2.22594	2.21292	1.90675	1.77897	0.0182925	0.0508284	2.18187	0.00519721	0.343219	1.96621	1.00912	up	0.983043	0.951014
11769271	Glyma01g28790	4.69858	4.52376	4.55778	4.40039	4.39103	4.30097	0.0131228	0.104786	4.59337	-0.0135604	0.180406	4.36413	1.01867	up	0.938189	0.835534
11769273	Glyma01g28800	3.08258	2.98926	2.73137	3.42816	3.10207	2.59918	-0.118175	0.209655	2.93441	0.19312	0.544349	3.04314	1.24082	down	0.690319	0.407636
11769275	Glyma01g28820	7.45953	7.35315	7.61518	8.25492	8.69238	8.61975	-0.599893	0.105392	7.47595	0.649065	0.178587	8.52235	2.3767	down	0.0174735	0.000477007
11769288	Glyma01g28840	3.7087	4.21866	3.54927	3.4558	3.47481	3.1325	0.112203	0.37088	3.82554	-0.156407	0.313147	3.35437	1.20465	up	0.677659	0.392098
11769290	Glyma01g28850	2.80367	3.10144	3.22825	5.23326	4.30064	4.95443	-0.817225	0.198829	3.04445	1.17033	0.509996	4.82944	3.96564	down	0.0430102	0.00326534
11769303	Glyma01g28870	3.93636	3.80236	3.29106	2.88212	3.74985	2.90826	0.137573	0.368636	3.67659	-0.15638	0.527286	3.18008	1.22599	up	0.739901	0.47301
11769306	Glyma01g28880	2.601	2.79965	2.83768	2.55633	2.58837	2.59529	-0.0641485	0.112544	2.74611	-0.0276984	0.109416	2.58	1.02559	down	0.881314	0.708094
11769318	Glyma01g28930	2.30764	2.21246	2.25442	2.4245	2.10602	2.25837	-0.065017	0.0563524	2.25817	0.142335	0.237251	2.26296	1.15457	down	0.492611	0.214795
11769323	Glyma01g28940	4.99609	5.18286	5.24927	4.85007	4.86939	4.74999	0.0116628	0.113933	5.14274	-0.105366	0.185621	4.82315	1.0845	up	0.68777	0.404704
11769325	Glyma01g28950	4.3912	4.46207	4.30195	4.12529	3.85399	3.93071	0.0474662	0.107312	4.38507	-0.165047	0.235746	3.97	1.1587	up	0.51024	0.228345
11769327	Glyma01g28960	3.30572	2.60184	3.12603	2.97252	3.03048	3.7022	-0.261646	0.357698	3.0112	0.164782	0.285784	3.23507	1.3439	down	0.449178	0.181997
11769334	Glyma01g28980	2.99663	2.67219	2.73295	2.90027	2.86094	2.78801	-0.131917	0.183155	2.80059	0.119798	0.183814	2.84974	1.19062	down	0.429182	0.168221
11769336	Glyma01g29010	2.33577	1.94078	2.01889	2.37174	2.31022	1.95115	-0.0851649	0.219227	2.09848	0.229953	0.35214	2.21104	1.24411	down	0.546925	0.258585
11769341	Glyma01g29020	2.60928	2.52597	2.68944	2.62393	2.441	2.85744	-0.0542219	0.0578846	2.60823	0.180905	0.15141	2.64079	1.17701	down	0.245443	0.0658897
11769345	Glyma01g29050	4.0738	3.5376	3.80497	3.74471	3.82077	4.3241	-0.248628	0.268424	3.80546	0.11167	0.193498	3.96319	1.28369	down	0.374323	0.132369
11769347	Glyma01g29090	3.48093	3.80343	2.78127	3.80085	3.34779	3.18815	-0.180725	0.550439	3.35521	0.112219	0.435869	3.44559	1.22514	down	0.766001	0.509879
11769349	Glyma01g29100	3.08429	1.92101	3.02943	2.84891	2.7653	2.889	-0.316357	0.64234	2.67824	0.0423701	0.11159	2.83441	1.28229	down	0.679579	0.394546
11769351	Glyma01g29110	2.67982	2.44257	2.91124	2.88317	2.41406	2.55061	0.00935173	0.209248	2.67788	0.149986	0.328985	2.61595	1.10239	down	0.802131	0.566004
11769355	Glyma01g29130	1.78545	2.76866	2.45431	1.9942	1.92745	1.90388	0.103973	0.498331	2.33614	-0.0877673	0.17038	1.94184	1.14214	up	0.80018	0.562539
11769357	Glyma01g29150	6.27678	6.43599	6.32905	6.12142	6.13229	6.30929	-0.0199015	0.0923825	6.34727	0.0230542	0.0405581	6.18767	1.03022	down	0.760441	0.501781
11769365	Glyma01g29160	2.62037	2.38017	2.49605	2.59239	1.7744	1.93009	0.068445	0.122875	2.49886	-0.128897	0.524635	2.09896	1.14658	up	0.798918	0.560321
11769371	Glyma01g29180	4.98901	4.58561	4.45549	4.76422	4.79448	4.4547	-0.127265	0.297925	4.6767	0.069732	0.307891	4.67114	1.14631	down	0.737903	0.470389
11769373	Glyma01g29240	4.43579	4.46871	3.89183	4.08456	3.44156	3.57643	0.136452	0.352857	4.26544	-0.225582	0.429826	3.70085	1.28524	up	0.616398	0.322553
11769377	Glyma01g29250	1.56687	1.76061	1.85246	1.91359	1.90932	1.5583	-0.0721974	0.126687	1.72665	0.197454	0.326251	1.79374	1.20552	down	0.540285	0.252944
11769379	Glyma01g29260	2.05591	2.04094	2.19772	1.9216	1.80164	1.64174	0.0331057	0.0576756	2.09819	-0.074194	0.266987	1.78833	1.07721	up	0.781532	0.533596
11769387	Glyma01g29270	1.89603	2.00383	1.89017	1.96686	1.80325	1.79802	-0.0365769	0.0840118	1.93001	0.0920127	0.210737	1.85604	1.09322	down	0.669353	0.38181
11769397	Glyma01g29300	7.33788	7.04107	7.02411	7.42894	8.01761	8.08933	-0.414203	0.192624	7.13435	0.499296	0.267183	7.84529	1.88361	down	0.0729213	0.00862505
11769403	Glyma01g29310	5.05931	4.47609	4.6149	4.20062	5.36161	5.54076	-0.111372	0.313048	4.71676	0.408754	0.62477	5.03433	1.43408	down	0.556623	0.266839
11769406	Glyma01g29330	4.39057	4.28418	4.30188	4.38003	4.81581	5.21504	-0.224902	0.0716261	4.32554	0.455743	0.294332	4.80363	1.60286	down	0.110518	0.0176637
11769426	Glyma01g29340	4.89904	4.69701	3.81738	5.23411	4.96748	5.84138	-0.583699	0.603329	4.47114	0.495375	0.355555	5.34766	2.11268	down	0.221825	0.0558722
11769428	Glyma01g29350	6.18527	6.04495	6.14583	6.55243	7.66004	7.71296	-0.40865	0.0697751	6.12535	0.977039	0.560154	7.30848	2.61297	down	0.0932836	0.0131389
11769438	Glyma01g29360	4.27735	5.52137	4.25395	4.49181	4.33038	5.30036	0.00177605	0.741399	4.68422	0.227635	0.413398	4.70752	1.16947	down	0.860691	0.668849
11769449	Glyma01g29370	4.99232	5.39625	5.44216	5.54504	5.55016	6.70734	-0.319151	0.233157	5.27691	0.540683	0.551962	5.93418	1.81483	down	0.249696	0.0678104
11769459	Glyma01g29380	3.24579	2.97089	3.16782	3.14001	3.24596	3.72809	-0.229878	0.136281	3.12817	0.215871	0.190037	3.37135	1.36202	down	0.151635	0.0298915
11769470	Glyma01g29390	2.42924	2.58608	2.29134	2.54577	2.26184	2.55744	-0.111264	0.173173	2.43555	0.110762	0.188012	2.45502	1.16637	down	0.482928	0.206904
11769477	Glyma01g29430	3.01637	2.8769	3.49145	2.66486	2.31475	2.48623	0.190937	0.293787	3.12824	-0.246126	0.249971	2.48861	1.35385	up	0.355198	0.121207
11769482	Glyma01g29470	7.02869	7.63693	7.77931	6.88975	7.16926	6.07478	0.180788	0.381675	7.48164	-0.387029	0.67722	6.71126	1.48228	up	0.565229	0.274499
11769504	Glyma01g29530	4.79277	4.91069	4.93741	4.56028	4.19395	4.4723	0.0386186	0.0636658	4.88029	-0.230267	0.235639	4.40885	1.20488	up	0.368515	0.129041
11769510	Glyma01g29540	6.5142	6.38936	6.87177	6.02245	6.01856	5.76321	0.219447	0.222206	6.59178	-0.235027	0.27153	5.93474	1.37028	up	0.293559	0.0882745
11769514	Glyma01g29570	4.06013	3.35531	3.08928	4.35166	4.57856	5.31807	-0.869466	0.521748	3.50158	0.580948	0.379803	4.74943	2.73286	down	0.110468	0.017649
11769516	Glyma01g29580	2.12528	2.77843	2.76838	3.07826	2.68791	3.36534	-0.298667	0.362177	2.55736	0.390371	0.287003	3.04384	1.61221	down	0.234154	0.0611577
11769519	Glyma01g29590	2.04242	1.89275	2.13118	2.01221	2.03939	2.04243	-0.0805226	0.0985603	2.02212	0.131263	0.11357	2.03134	1.15812	down	0.257458	0.0712541
11769524	Glyma01g29600	4.16636	4.23975	3.96497	3.65748	3.68779	3.53555	0.171671	0.170592	4.12369	-0.12252	0.200307	3.62694	1.2262	up	0.361544	0.124851
11769536	Glyma01g29620	2.14525	1.9645	1.99223	1.91073	2.01879	1.50591	-0.0375396	0.110299	2.03399	-0.0571605	0.384201	1.81181	1.01369	up	0.977431	0.93633
11769541	Glyma01g29630	6.15196	5.76655	5.8136	7.58982	6.02514	8.20558	-0.299427	0.222263	5.9107	1.26594	1.07496	7.27351	2.95954	down	0.252292	0.0689473
11769554	Glyma01g29640	2.11942	2.02953	2.41952	2.19438	2.14913	2.14668	-0.104803	0.175869	2.18949	0.0716674	0.149115	2.1634	1.13012	down	0.543274	0.255606
11769559	Glyma01g29650	3.34613	3.6858	3.20923	3.25398	2.99816	2.83489	0.119996	0.267755	3.41372	-0.0621569	0.334542	3.02901	1.13458	up	0.760968	0.502403
11769562	Glyma01g29660	1.609	2.5543	2.04287	1.79412	1.85402	1.71551	0.0230457	0.47669	2.06873	-0.0552339	0.18233	1.78788	1.05576	up	0.925368	0.803632
11769566	Glyma01g29670	2.48831	2.88252	2.41258	2.26566	2.24055	2.2925	0.108455	0.272195	2.59447	-0.0172153	0.111543	2.26624	1.09101	up	0.759475	0.500404
11769571	Glyma01g29700	5.73939	5.78945	6.18814	4.7413	5.50695	5.60884	0.160914	0.217384	5.90566	-0.256492	0.3754	5.28569	1.33552	up	0.433055	0.170922
11769575	Glyma01g29800	2.75763	2.21007	2.02521	2.44897	1.97761	1.67731	0.114271	0.400609	2.33097	0.0204925	0.511534	2.03463	1.06716	up	0.92991	0.814906
11769580	Glyma01g29810	4.04561	4.9316	5.23455	4.42951	4.95103	4.79254	-0.16628	0.599026	4.73725	0.0233889	0.225355	4.72436	1.1405	down	0.84307	0.634794
11769584	Glyma01g29820	2.04994	2.16895	2.21827	2.11042	2.61801	1.94348	-0.0401998	0.0696347	2.14572	0.240609	0.418662	2.22397	1.21488	down	0.60975	0.315696
11769590	Glyma01g29830	5.48605	5.10353	4.6174	4.75464	4.43025	4.6272	0.188118	0.46092	5.06899	-0.0742826	0.228372	4.60403	1.19947	up	0.706061	0.426848
11769592	Glyma01g29860	4.57306	4.84521	4.55692	4.79165	5.27436	4.41557	-0.0673966	0.180257	4.6584	0.303962	0.515102	4.8272	1.29357	down	0.597351	0.303872
11769596	Glyma01g29870	3.40949	3.47573	3.08834	2.91927	3.07646	2.2358	0.0553071	0.23591	3.32452	-0.322806	0.560212	2.74384	1.29964	up	0.633968	0.34194
11769600	Glyma01g29890	1.87656	1.97886	2.18278	1.82725	1.92091	2.02545	-0.103571	0.129502	2.01273	0.0107957	0.0319118	1.92453	1.0825	down	0.488814	0.211671
11769607	Glyma01g29920	4.75099	4.65416	4.15653	4.2919	4.34553	4.47985	-0.0695035	0.347328	4.52056	-0.0150731	0.0310199	4.37243	1.03845	down	0.923555	0.800262
11769611	Glyma01g29930	4.96311	3.88059	5.77951	4.08993	2.49186	3.28475	0.722719	0.928221	4.87441	-0.660278	0.851489	3.28885	2.6081	up	0.370067	0.129982
11769616	Glyma01g29960	2.1117	1.77271	2.08254	1.8094	1.86718	1.94762	-0.0831077	0.176121	1.98898	0.00520388	0.0579106	1.87473	1.06313	down	0.728024	0.455708
11769618	Glyma01g29980	2.63947	3.11375	2.87603	2.74266	2.63685	2.00567	0.0227439	0.240195	2.87642	-0.189383	0.523068	2.46173	1.15839	up	0.79775	0.55797
11769620	Glyma01g30000	2.59178	2.13129	2.34174	2.27018	2.00649	1.93459	0.0835903	0.232481	2.35493	0.00163499	0.29467	2.07042	1.05845	up	0.88972	0.7245
11769626	Glyma01g30010	2.72438	2.36483	2.26256	2.49537	3.04595	1.94742	-0.110674	0.261931	2.45059	0.137546	0.638004	2.49625	1.18774	down	0.802493	0.566822
11769633	Glyma01g30060	2.70136	2.41219	2.73893	2.79745	2.11901	2.50776	-0.0216881	0.162361	2.61749	0.0381207	0.393352	2.47474	1.04233	down	0.93196	0.819644
11769638	Glyma01g30070	2.5251	2.72381	2.35832	2.50715	2.60855	2.3843	-0.105371	0.208412	2.53574	0.0614498	0.219453	2.5	1.12258	down	0.678865	0.393785
11769642	Glyma01g30080	2.3092	2.26042	1.89934	2.215	1.7591	1.87493	0.0237029	0.252461	2.15632	0.0196219	0.327918	1.94968	1.00283	up	0.995678	0.987191
11769646	Glyma01g30280	2.48012	2.3123	2.55942	2.47462	2.3193	2.47405	-0.0819596	0.105365	2.45061	0.0926464	0.142355	2.42266	1.12866	down	0.420966	0.162899
11769648	Glyma01g30290	1.68849	2.15574	2.2957	2.04361	1.8196	1.88714	-0.0638858	0.300148	2.04664	0.00881783	0.212542	1.91678	1.05169	down	0.900858	0.749288
11769656	Glyma01g30310	3.69257	3.8917	3.63727	3.61088	3.6185	3.33668	-0.0366056	0.155419	3.74051	-0.0525335	0.282459	3.52202	1.0111	up	0.977366	0.935918
11769658	Glyma01g30340	1.58495	1.85786	2.07839	2.04846	1.71704	1.7665	-0.0699098	0.224475	1.8404	0.136254	0.280153	1.844	1.15362	down	0.66475	0.376185
11769661	Glyma01g30350	3.98571	3.65028	3.37373	7.08085	7.34507	7.12374	-1.92501	0.330343	3.66991	1.79087	0.192256	7.18322	13.1398	down	0.00929895	7.29048e-05
11769666	Glyma01g30370	3.48584	3.76606	3.76788	4.07233	3.43036	3.28536	-0.0230927	0.151027	3.67326	0.102223	0.532521	3.59601	1.09075	down	0.8848	0.714958
11769669	Glyma01g30390	7.10011	7.92233	7.48103	9.76134	10.5699	9.38169	-1.19232	0.414977	7.50115	1.4134	0.676022	9.90431	6.08693	down	0.0520776	0.00471261
11769677	Glyma01g30410	5.16531	4.40779	5.30287	4.2497	4.69081	5.09851	-0.0823882	0.463667	4.95866	-0.15881	0.301094	4.67967	1.0544	up	0.933211	0.822543
11769680	Glyma01g30430	3.01563	2.50914	2.44889	2.25904	1.92007	1.71273	0.186562	0.327908	2.65789	-0.304817	0.398442	1.96395	1.40579	up	0.438259	0.174425
11769682	Glyma01g30450	5.3548	4.77252	4.90426	4.768	4.96542	4.53007	0.0335974	0.314056	5.01053	-0.0198715	0.318308	4.7545	1.03776	up	0.943126	0.846041
11769690	Glyma01g30460	2.00925	1.94307	2.23364	1.71792	2.12162	2.10313	-0.038492	0.123955	2.06199	0.0829736	0.158838	1.98089	1.08784	down	0.646293	0.355345
11769694	Glyma01g30480	2.90842	2.82095	2.63482	3.0353	2.9872	3.30361	-0.28133	0.167049	2.78806	0.241876	0.0838898	3.10871	1.43715	down	0.071566	0.00835213
11769696	Glyma01g30490	2.55132	2.50581	2.22852	2.11209	2.22836	1.84751	-0.0130242	0.203217	2.42855	-0.176357	0.305807	2.06266	1.11987	up	0.747782	0.483994
11769702	Glyma01g30500	1.63614	1.96791	2.00064	1.87367	1.67892	1.6911	-0.0687828	0.187903	1.86823	0.0134455	0.219543	1.7479	1.05865	down	0.849646	0.647942
11769708	Glyma01g30540	1.94201	1.82956	2.0125	1.84003	1.97671	1.86728	-0.0402625	0.0705827	1.92802	0.128951	0.144998	1.89467	1.12445	down	0.392281	0.143307
11769712	Glyma01g30550	4.53932	3.86111	3.93228	4.1262	3.99564	4.1882	-0.127407	0.38447	4.1109	0.0676006	0.11803	4.10335	1.14473	down	0.722537	0.448268
11769717	Glyma01g30580	2.61594	2.80889	2.74284	2.55028	2.67139	2.40903	-0.045617	0.0983994	2.72255	-0.0220424	0.23626	2.54357	1.01648	down	0.957519	0.880972
11769721	Glyma01g30660	2.6026	2.66276	2.81665	3.296	2.8543	2.5188	-0.0380094	0.0834762	2.694	0.360248	0.513636	2.8897	1.31792	down	0.543277	0.255616
11769724	Glyma01g30670	4.61366	5.45007	5.66199	3.45947	2.77579	2.46968	1.04019	0.536804	5.2419	-1.0975	0.625953	2.90165	4.40058	up	0.0833132	0.0109047
11769729	Glyma01g30870	2.1898	2.0823	2.18663	2.44233	2.02143	1.84977	-0.0263374	0.0524728	2.15291	0.127821	0.424212	2.10451	1.11277	down	0.802169	0.566054
11769735	Glyma01g30880	4.80729	4.6523	4.63288	4.91333	4.68956	4.67563	-0.0841552	0.114021	4.69749	0.180419	0.246864	4.75951	1.20128	down	0.42767	0.167225
11769739	Glyma01g30900	3.41991	2.7634	2.99258	2.38636	2.33592	2.65951	0.305711	0.33811	3.05863	-0.0897581	0.08691	2.4606	1.31537	up	0.355264	0.121262
11769742	Glyma01g30910	7.06555	7.27265	7.49769	7.29624	7.43984	7.47009	-0.221094	0.191998	7.27863	0.104894	0.0665146	7.40206	1.25352	down	0.20704	0.0498809
11769749	Glyma01g31140	3.03818	2.59908	2.81976	2.3734	2.43173	2.61299	0.135856	0.220088	2.819	-0.00787814	0.014591	2.47271	1.10476	up	0.616132	0.32214
11769755	Glyma01g31160	1.88459	2.1426	2.13963	2.03505	1.6065	1.4904	0.0524628	0.137482	2.0556	-0.0899288	0.403122	1.71065	1.10373	up	0.818727	0.593599
11769758	Glyma01g31170	6.08087	5.95554	5.81507	5.71024	5.78242	6.32915	-0.0671811	0.158505	5.9505	0.125488	0.217481	5.9406	1.14288	down	0.574319	0.282731
11769765	Glyma01g31180	4.26349	4.27317	4.22512	4.10601	4.52661	4.39294	-0.102086	0.0541494	4.25393	0.188398	0.182783	4.34185	1.22305	down	0.225921	0.0576257
11769770	Glyma01g31260	5.73	5.78497	6.06238	5.4507	5.37123	5.20904	0.103618	0.149962	5.85912	-0.209278	0.250009	5.34366	1.2422	up	0.381375	0.136565
11769775	Glyma01g31270	4.14047	3.71375	4.07512	3.43115	3.74986	4.06786	-0.0332743	0.219508	3.97645	-0.0575378	0.194647	3.74962	1.01696	up	0.962015	0.893022
11769782	Glyma01g31290	2.00138	2.07098	2.38303	2.05662	2.17223	1.85516	-0.0675178	0.175158	2.1518	0.0112515	0.269207	2.028	1.05612	down	0.873388	0.692841
11769788	Glyma01g31320	2.10878	2.69345	2.38715	6.17273	6.33331	6.67754	-2.20305	0.295925	2.39646	1.99757	0.131201	6.39452	18.3871	down	0.00663285	2.32029e-05
11769792	Glyma01g31350	1.98457	2.03569	2.10927	2.17062	1.9139	1.52733	-0.0216131	0.0390641	2.04317	0.00838884	0.450531	1.87061	1.02101	down	0.969233	0.914053
11769801	Glyma01g31370	2.90662	2.67679	3.0742	3.48916	2.81555	2.60391	-0.0955725	0.175884	2.88587	0.190663	0.57844	2.96954	1.21945	down	0.729664	0.458256
11769809	Glyma01g31380	2.32995	1.95653	2.13312	2.17596	1.72032	1.95797	0.0784806	0.188651	2.13987	0.0925938	0.294149	1.95142	1.00983	down	0.981824	0.947589
11769813	Glyma01g31390	2.77859	2.61084	2.52128	3.12147	2.37043	2.2381	0.0234121	0.153168	2.6369	0.165736	0.587931	2.57667	1.10368	down	0.880067	0.705697
11769816	Glyma01g31430	2.40335	3.07754	2.80516	3.14043	2.63156	2.48806	-0.0535783	0.338482	2.76202	0.140317	0.45883	2.75335	1.14385	down	0.8154	0.587512
11769820	Glyma01g31470	7.01599	6.78765	6.33537	6.34052	6.72211	6.73267	-0.0886154	0.373367	6.713	-0.000626725	0.14726	6.59843	1.06289	down	0.889149	0.723458
11769826	Glyma01g31480	4.69754	4.9217	4.76107	4.48693	4.24948	3.98871	0.0730981	0.126827	4.79343	-0.276067	0.375162	4.24171	1.27382	up	0.475617	0.201441
11769830	Glyma01g31530	2.32944	2.74176	2.46225	2.09617	2.31545	2.30749	0.0911462	0.219318	2.51115	0.0222585	0.0895424	2.2397	1.04891	up	0.846291	0.640964
11769836	Glyma01g31560	1.46323	1.8834	1.8312	2.12553	1.58435	1.47202	-0.0790645	0.220351	1.72594	0.124855	0.463078	1.7273	1.15182	down	0.778438	0.528862
11769838	Glyma01g31620	1.80961	2.16336	2.04451	1.68797	1.90548	1.73232	-0.00121116	0.178213	2.00583	-0.0292205	0.169375	1.77526	1.0196	up	0.946388	0.853198
11769842	Glyma01g31660	1.75549	2.04629	2.03646	2.19037	1.97957	1.81226	-0.0876051	0.154779	1.94608	0.16294	0.314152	1.99407	1.18966	down	0.574647	0.283037
11769846	Glyma01g31670	2.127	2.39505	2.11777	1.93878	2.39627	1.86634	0.0152355	0.17536	2.21327	0.0716575	0.346637	2.06713	1.03988	down	0.929591	0.813772
11769850	Glyma01g31680	1.88534	2.11776	2.15227	1.96852	2.10107	1.99321	-0.0755333	0.131095	2.05179	0.0961777	0.144939	2.02094	1.12639	down	0.477282	0.202705
11769852	Glyma01g31700	2.17337	2.17591	2.10292	2.13882	2.12799	2.13134	-0.0443531	0.070305	2.15073	0.140191	0.129918	2.13272	1.13646	down	0.30992	0.0964768
11769857	Glyma01g31710	2.2973	2.61798	2.19298	2.76866	2.20131	2.32534	-0.0402927	0.243144	2.36942	0.22462	0.389536	2.43177	1.20156	down	0.663438	0.374228
11769863	Glyma01g31720	6.21233	5.91568	5.85045	5.64579	6.47773	5.91798	0.0209815	0.211596	5.99282	0.244557	0.423732	6.01383	1.16762	down	0.730559	0.45948
11769865	Glyma01g31730	2.38228	2.22657	2.32875	2.04812	1.95407	1.54125	0.0425645	0.0779968	2.31253	-0.219595	0.395157	1.84781	1.19927	up	0.616437	0.322642
11769870	Glyma01g31740	2.03178	2.01615	2.14943	1.90554	2.02899	1.88332	-0.0158505	0.0440735	2.06579	0.0602043	0.168585	1.93928	1.05413	down	0.753374	0.491739
11769873	Glyma01g31750	6.09167	6.47934	5.4162	6.36439	5.6112	6.87712	-0.306426	0.565473	5.99574	0.184633	0.57621	6.28423	1.40548	down	0.642562	0.351533
11769877	Glyma01g31760	5.86238	5.84052	5.82612	5.97799	6.07204	5.76407	-0.025101	0.0445356	5.84301	0.272488	0.269818	5.93803	1.22909	down	0.374523	0.132542
11769879	Glyma01g31770	5.70844	5.55882	5.02289	5.69813	5.6953	6.43379	-0.393401	0.388485	5.43005	0.32152	0.309697	5.94241	1.64139	down	0.248573	0.0673116
11769881	Glyma01g31780	5.62568	6.03736	6.0233	5.39365	5.39268	5.71876	0.149293	0.222714	5.89545	-0.0418979	0.0817304	5.5017	1.14171	up	0.518275	0.235245
11769884	Glyma01g31830	6.35529	6.30872	5.62807	4.56004	3.80213	4.89507	0.819952	0.435824	6.09736	-0.655766	0.514217	4.41908	2.78122	up	0.116087	0.0192365
11769888	Glyma01g31840	3.67762	3.92771	3.76751	3.56907	3.27598	3.25899	0.0773492	0.135547	3.79095	-0.14302	0.28592	3.36801	1.16503	up	0.587011	0.29418
11769894	Glyma01g31880	1.85559	1.82439	1.89827	2.36873	2.10106	1.64722	-0.00854667	0.0151065	1.85942	0.373601	0.49156	2.039	1.30328	down	0.536408	0.249559
11769899	Glyma01g31890	4.02993	4.19077	3.83138	3.20005	3.67918	3.70133	0.164847	0.206741	4.01736	-0.123097	0.198588	3.52686	1.2209	up	0.412666	0.156882
11769906	Glyma01g31910	2.10389	2.01607	2.26495	1.79236	2.05229	1.87331	0.0150269	0.099125	2.1283	-0.00472164	0.170889	1.90599	1.01378	up	0.953584	0.870948
11769912	Glyma01g31980	2.15823	2.17567	2.27768	2.09196	2.13834	2.03311	-0.0151234	0.0364743	2.20386	0.0713802	0.167747	2.0878	1.06179	down	0.7103	0.432041
11769916	Glyma01g32010	3.57158	3.35812	3.36982	3.44525	3.53349	3.35112	-0.0683618	0.134643	3.43317	0.144317	0.198963	3.44329	1.15884	down	0.473833	0.199967
11769919	Glyma01g32030	2.10375	3.12743	2.9584	2.45	2.89238	2.57728	-0.115135	0.540254	2.72986	-0.00254679	0.248201	2.63989	1.08117	down	0.905902	0.759362
11769924	Glyma01g32040	1.69034	1.98504	1.92294	1.82922	1.73079	2.00245	-0.114662	0.150014	1.86611	0.0759478	0.0932492	1.85415	1.14125	down	0.378303	0.134971
11769930	Glyma01g32050	2.59149	1.94345	2.13872	2.18178	2.92157	2.14773	-0.130154	0.338838	2.22456	0.264879	0.480251	2.41703	1.31497	down	0.602594	0.309075
11769937	Glyma01g32060	2.13211	2.58306	2.18381	2.41816	2.33377	2.02585	-0.0563618	0.26097	2.29966	0.105798	0.332528	2.25926	1.11896	down	0.787474	0.542745
11769942	Glyma01g32070	3.89273	3.71211	4.49488	3.77289	2.41755	3.77702	0.15818	0.381473	4.03324	-0.35001	0.771709	3.32249	1.42226	up	0.653855	0.364352
11769948	Glyma01g32110	5.13869	5.08124	5.16468	4.66246	5.17532	5.27489	-0.0145141	0.0275841	5.1282	0.0974	0.229729	5.03755	1.08066	down	0.723136	0.449302
11769950	Glyma01g32130	2.44868	2.19833	2.58338	2.46152	1.97532	2.09847	0.0699684	0.173316	2.41013	0.0408357	0.343031	2.17844	1.0204	up	0.965068	0.901883
11769961	Glyma01g32170	3.07502	3.08858	2.99158	3.05208	3.10118	2.59617	-0.0467292	0.0813372	3.05173	0.0205838	0.396992	2.91648	1.04776	down	0.918106	0.787863
11769965	Glyma01g32220	2.35606	2.31755	2.48751	2.71594	2.30386	2.17031	-0.0257788	0.0608742	2.38704	0.186447	0.402064	2.3967	1.15847	down	0.698295	0.417144
11769971	Glyma01g32240	1.81637	1.91867	2.79124	2.57358	2.40793	2.45589	-0.402871	0.507179	2.17543	0.103399	0.188069	2.47913	1.42037	down	0.446889	0.180317
11769973	Glyma01g32250	1.63995	2.04416	1.77886	2.26581	1.988	2.04942	-0.267261	0.213616	1.82099	0.215386	0.245257	2.10108	1.39731	down	0.236174	0.0619595
11769976	Glyma01g32270	3.40468	2.29007	2.72546	3.01021	2.83879	2.89168	-0.204891	0.564814	2.80673	0.1045	0.189156	2.91356	1.23918	down	0.700049	0.419165
11769980	Glyma01g32280	2.3396	2.02464	2.08998	2.37473	2.48272	2.08637	-0.101764	0.176438	2.15141	0.264	0.31697	2.31461	1.28856	down	0.410752	0.155677
11769982	Glyma01g32310	2.68575	2.44936	2.89137	2.26429	2.77748	2.49954	0.0353306	0.196637	2.6755	0.076167	0.250326	2.51377	1.02871	down	0.938147	0.835044
11769988	Glyma01g32340	1.57248	1.8911	1.77538	2.11678	1.57536	1.83596	-0.10573	0.16063	1.74632	0.193215	0.338213	1.8427	1.23024	down	0.523169	0.238879
11769990	Glyma01g32350	2.66295	2.56858	2.5926	2.60369	2.38567	2.58985	-0.0261087	0.0623762	2.60804	0.0948187	0.16553	2.52641	1.08743	down	0.59537	0.30194
11769992	Glyma01g32360	3.3264	3.62202	3.23685	3.11281	2.81672	3.27542	0.0539942	0.223039	3.39509	-0.0702175	0.200851	3.06832	1.08991	up	0.768195	0.51313
11770005	Glyma01g32380	4.5275	4.15073	4.04274	4.27688	3.54965	4.09933	0.0738297	0.273856	4.24032	0.0113529	0.407351	3.97529	1.04426	up	0.938712	0.836307
11770010	Glyma01g32390	2.34591	2.30451	2.37075	2.50618	2.25933	2.33738	-0.0414412	0.0195894	2.34039	0.18836	0.221376	2.36763	1.17267	down	0.399259	0.147784
11770022	Glyma01g32400	4.14995	3.59838	3.6003	4.4398	4.10719	4.51074	-0.467273	0.33213	3.78287	0.304987	0.210626	4.35257	1.70794	down	0.143044	0.0272505
11770027	Glyma01g32430	4.89424	5.52487	5.31377	5.04156	5.42304	5.39447	-0.163675	0.318135	5.24429	0.0809521	0.149371	5.28636	1.18479	down	0.587282	0.29442
11770030	Glyma01g32440	9.22442	8.87927	8.82991	7.61618	7.27599	8.22211	0.43602	0.232355	8.97787	-0.634526	0.392204	7.70476	2.10023	up	0.101582	0.015254
11770034	Glyma01g32470	4.62778	3.63208	3.08671	4.01377	3.83542	3.80164	-0.182726	0.803085	3.78219	0.121255	0.23188	3.88361	1.23455	down	0.800355	0.562962
11770037	Glyma01g32480	4.47222	5.0087	4.23197	4.91473	4.09877	4.47297	0.0581797	0.420237	4.57096	0.185267	0.472352	4.49549	1.09209	down	0.898994	0.745266
11770039	Glyma01g32680	2.70572	2.35896	3.02418	2.21669	1.99071	2.15901	0.242037	0.307734	2.69629	-0.129552	0.179204	2.12214	1.29378	up	0.395168	0.144996
11770047	Glyma01g32690	6.82956	6.94933	7.03005	6.43292	6.6204	6.72137	0.0897551	0.0804897	6.93632	-0.0524392	0.0506219	6.59156	1.10358	up	0.233161	0.0606722
11770056	Glyma01g32700	1.66613	1.91516	1.85098	1.44801	1.44368	1.4198	0.0885383	0.125933	1.81076	-0.0824901	0.141754	1.43717	1.12586	up	0.464392	0.193253
11770062	Glyma01g32710	3.60519	3.48819	3.85437	3.49995	3.07	3.64698	-0.0170209	0.159412	3.64925	-0.0580653	0.273714	3.40564	1.02886	up	0.937468	0.833415
11770064	Glyma01g32730	2.28567	2.3226	2.2554	2.33589	2.22583	2.14076	-0.0329027	0.0603108	2.28789	0.115928	0.223002	2.23416	1.10867	down	0.621001	0.326986
11770066	Glyma01g32750	11.112	11.1769	11.2173	9.25223	9.2566	9.89446	0.625327	0.0362528	11.1687	-0.873065	0.253785	9.46776	2.82528	up	0.0183235	0.0005359
11770070	Glyma01g32760	1.9855	2.03972	2.11666	1.94525	2.07038	1.87308	-0.0232077	0.0421983	2.04729	0.0949685	0.197845	1.9629	1.08536	down	0.657717	0.368854
11770073	Glyma01g32800	2.63861	2.77381	3.16225	3.42431	2.58018	2.52734	0.0583697	0.244352	2.85822	0.246656	0.609523	2.84394	1.13941	down	0.848793	0.645509
11770082	Glyma01g32850	2.27077	2.11991	2.42181	2.24607	2.19793	2.08457	-0.0664934	0.126028	2.27083	0.0414283	0.209692	2.17619	1.07767	down	0.750115	0.487417
11770086	Glyma01g32880	8.61001	8.56304	8.97022	8.05339	8.39334	8.34641	0.113378	0.193951	8.71442	-0.134103	0.135248	8.26438	1.18713	up	0.39364	0.144069
11770089	Glyma01g32890	5.49147	5.48129	5.55941	4.45742	5.04427	4.71913	0.125084	0.013847	5.51072	-0.442801	0.285172	4.74027	1.48235	up	0.139389	0.0261713
11770095	Glyma01g32900	3.69608	2.91355	2.77081	3.27722	2.85823	2.54782	0.118066	0.515526	3.12681	0.0882405	0.489752	2.89442	1.02089	up	0.981072	0.945573
11770104	Glyma01g32920	2.47906	2.01402	2.19534	2.2605	2.76545	2.50309	-0.301788	0.238507	2.22947	0.180984	0.243374	2.50968	1.39743	down	0.255086	0.0701506
11770107	Glyma01g32930	3.5829	3.66056	4.24046	4.01847	4.00729	3.90857	-0.262381	0.330812	3.82797	0.0903184	0.185976	3.97811	1.27695	down	0.450164	0.182746
11770109	Glyma01g32960	3.74066	3.29727	3.25512	3.11803	2.82865	3.00844	0.162511	0.285325	3.43102	-0.080906	0.21264	2.98504	1.18379	up	0.595103	0.301677
11770115	Glyma01g32990	4.89559	4.18168	4.94595	4.42038	4.28622	5.16494	-0.148722	0.411181	4.67441	0.00327881	0.366559	4.62385	1.11111	down	0.855058	0.65764
11770120	Glyma01g33000	3.91346	4.01435	3.83878	4.20932	4.03111	3.86096	-0.0583678	0.113558	3.9222	0.255794	0.299778	4.0338	1.24329	down	0.423996	0.164847
11770126	Glyma01g33020	4.30019	4.21336	4.15402	3.80476	4.02058	4.43252	-0.017303	0.0977285	4.22252	0.0486897	0.192093	4.08595	1.0468	down	0.837165	0.623947
11770129	Glyma01g33030	4.75721	4.11471	4.36009	4.3278	4.34342	4.14878	-0.0383187	0.328115	4.41067	0.0269066	0.229805	4.27333	1.04625	down	0.920103	0.791918
11770132	Glyma01g33040	3.44971	4.02363	3.51047	3.26748	3.46475	3.44575	0.114704	0.329399	3.66127	0.0486558	0.0915735	3.39266	1.04685	up	0.903444	0.75473
11770136	Glyma01g33080	6.66312	6.96851	7.45584	4.58546	4.54445	4.614	1.23972	0.373844	7.02915	-1.00557	0.111147	4.58131	4.74132	up	0.0186945	0.000568305
11770139	Glyma01g33090	8.56532	8.60656	9.33798	4.82042	5.98929	5.44539	1.43773	0.40593	8.83662	-1.77796	0.549277	5.41837	9.29007	up	0.0264391	0.00123071
11770145	Glyma01g33140	2.43643	2.18484	2.12743	1.99397	2.13917	1.88102	-0.00625896	0.183381	2.24957	-0.0485469	0.22812	2.00472	1.02975	up	0.92985	0.814724
11770147	Glyma01g33170	1.84703	2.00062	2.59591	1.94604	2.01884	2.1523	-0.0841047	0.367566	2.14785	0.00966462	0.0222554	2.03906	1.06715	down	0.86768	0.681965
11770153	Glyma01g33180	2.29957	1.82246	2.45524	1.88648	1.80958	1.61235	0.0730461	0.309523	2.19243	-0.147345	0.268063	1.76947	1.16505	up	0.687308	0.403977
11770160	Glyma01g33190	2.15968	2.65708	2.12224	2.36729	2.09546	2.10597	0.0638518	0.316457	2.313	0.142988	0.262489	2.18957	1.05639	down	0.90375	0.755594
11770166	Glyma01g33200	7.33144	7.62997	7.31673	7.0876	6.89659	7.45127	0.0513803	0.194734	7.42605	-0.0269518	0.201611	7.14515	1.0558	up	0.852795	0.653668
11770171	Glyma01g33220	3.55531	3.30056	2.88787	3.48724	3.96725	4.53461	-0.438509	0.363251	3.24791	0.512507	0.398742	3.99637	1.93323	down	0.174815	0.037887
11770181	Glyma01g33240	6.94275	7.12393	7.71711	6.67251	6.66001	7.28876	0.196616	0.377278	7.26126	0.0116792	0.245372	6.87376	1.13677	up	0.770052	0.515933
11770200	Glyma01g33290	5.51341	6.03432	5.81395	4.80677	5.33763	5.38795	0.240125	0.261795	5.78723	-0.16709	0.230677	5.17745	1.32612	up	0.341178	0.113317
11770212	Glyma01g33300	1.69999	1.47986	2.2256	1.75301	1.96538	1.63793	-0.0898328	0.355222	1.80182	0.096353	0.254703	1.78544	1.13775	down	0.76036	0.501589
11770214	Glyma01g33310	3.09734	2.99677	3.11292	2.90572	2.89433	2.75961	-0.0271533	0.0498593	3.06901	-0.0403772	0.206181	2.85322	1.00921	up	0.971109	0.919213
11770223	Glyma01g33320	4.5919	4.33915	4.08465	4.44492	4.07288	4.27593	-0.0104393	0.278431	4.33857	0.118136	0.254279	4.26458	1.09321	down	0.814862	0.58654
11770227	Glyma01g33340	3.7097	3.31918	3.64198	3.43812	3.22699	3.53233	-0.0460415	0.199084	3.55695	-0.00128579	0.14918	3.39915	1.03151	down	0.910744	0.770907
11770239	Glyma01g33350	2.8141	2.70467	2.84156	2.64395	2.71697	2.48098	-0.0320867	0.0565808	2.78678	-0.00233563	0.234417	2.61397	1.02084	down	0.941121	0.841241
11770243	Glyma01g33360	1.71719	1.77995	1.901	2.0552	2.14575	1.74301	-0.0384612	0.0675683	1.79938	0.34604	0.325527	1.98132	1.30541	down	0.345378	0.115701
11770247	Glyma01g33390	2.81705	3.0231	3.07136	2.65216	2.75035	2.89855	-0.00209482	0.119583	2.9705	-0.00301814	0.00761019	2.76702	1.00064	up	0.996481	0.989991
11770249	Glyma01g33400	2.76607	3.03767	2.86573	2.91718	2.82753	2.53614	-0.0540417	0.145813	2.88982	0.0189784	0.325485	2.76028	1.05192	down	0.897146	0.740784
11770254	Glyma01g33420	5.70664	5.30822	6.71306	4.18564	4.1335	4.65102	0.888225	0.69596	5.9093	-0.49513	0.17872	4.32339	2.60874	up	0.148825	0.0289813
11770257	Glyma01g33430	3.87733	3.2359	3.26749	3.49814	3.31426	3.25976	0.0268459	0.374658	3.46024	0.126554	0.244646	3.35739	1.07156	down	0.887054	0.719179
11770259	Glyma01g33450	2.9379	3.00687	2.93312	2.74191	3.02969	2.55249	-0.0297457	0.0627168	2.9593	-0.011784	0.327328	2.7747	1.01253	down	0.975074	0.930117
11770262	Glyma01g33460	6.44257	6.57895	6.74033	5.94644	6.2669	6.32758	0.110971	0.124813	6.58728	-0.0934474	0.116966	6.1803	1.15222	up	0.330122	0.107244
11770265	Glyma01g33470	2.22112	2.4675	2.20764	2.08513	1.99349	2.05001	0.0698652	0.164633	2.29876	0.0165489	0.144052	2.04288	1.03765	up	0.874318	0.694624
11770267	Glyma01g33490	2.44172	2.52821	2.07554	2.33391	1.78701	1.92425	0.0988255	0.268941	2.34849	-0.0320485	0.373652	2.01506	1.09496	up	0.849767	0.648251
11770269	Glyma01g33500	3.08221	2.45235	2.73775	2.37256	2.356	2.70632	0.0614818	0.316993	2.75744	-0.0151021	0.0939377	2.47829	1.05452	up	0.881623	0.708775
11770272	Glyma01g33520	4.86736	5.13944	5.25407	4.46078	4.48678	4.73208	0.247053	0.179673	5.08696	-0.0774632	0.0428203	4.55988	1.25224	up	0.17583	0.0382855
11770293	Glyma01g33540	2.53656	2.39879	2.44104	2.85249	2.79641	2.32692	-0.0255334	0.0807878	2.4588	0.376842	0.412648	2.65861	1.32168	down	0.435968	0.172765
11770296	Glyma01g33550	2.47344	2.22768	2.51661	2.26573	2.10849	1.76226	-0.00387391	0.138847	2.40591	-0.161727	0.384363	2.04549	1.11563	up	0.785659	0.540115
11770298	Glyma01g33610	5.52471	5.13151	5.54702	5.3361	5.2306	5.51489	-0.125818	0.218323	5.40108	0.0361869	0.0974077	5.36053	1.11884	down	0.598996	0.305617
11770304	Glyma01g33620	5.65072	5.09234	5.09604	4.99889	5.20058	5.23179	-0.0255926	0.335472	5.2797	0.0410219	0.07156	5.14375	1.04726	down	0.903096	0.753502
11770309	Glyma01g33640	2.18468	2.2765	2.25515	2.23498	2.39034	2.00061	-0.0193592	0.0494194	2.23878	0.153069	0.301242	2.20864	1.12695	down	0.670639	0.383303
11770320	Glyma01g33730	10.1139	10.1893	10.3791	9.64996	9.66923	9.88627	0.180355	0.109668	10.2274	-0.109376	0.0359038	9.73515	1.22241	up	0.0889637	0.0121688
11770323	Glyma01g33740	1.92633	1.87096	1.90152	1.95471	1.76775	1.84699	-0.0272406	0.0379026	1.8996	0.132202	0.187094	1.85648	1.11686	down	0.501335	0.221532
11770326	Glyma01g33790	4.22466	4.2912	4.44426	4.05663	4.3664	4.14001	-0.0202972	0.0859685	4.32004	0.0499059	0.195267	4.18768	1.04986	down	0.822185	0.599212
11770331	Glyma01g33800	1.77683	1.87016	2.02438	1.54602	1.88474	1.751	0.0159451	0.0994481	1.89046	0.0553006	0.159814	1.72725	1.02765	down	0.894803	0.735568
11770335	Glyma01g33810	2.32461	1.95328	2.04375	1.88375	1.66611	1.7048	0.116388	0.202542	2.10722	-0.0367103	0.220689	1.75155	1.11196	up	0.705493	0.426025
11770338	Glyma01g33850	1.75004	2.09133	1.91179	1.77099	1.59527	1.57021	0.0669552	0.17525	1.91772	-0.00271217	0.226392	1.64549	1.04947	up	0.874446	0.695071
11770342	Glyma01g33920	2.64382	2.60579	2.6784	2.26892	1.9706	2.01255	0.038891	0.017858	2.64267	-0.317197	0.26442	2.08402	1.27995	up	0.277558	0.0804982
11770351	Glyma01g33940	2.1269	1.7874	1.8081	1.53689	1.47807	1.82784	0.0788968	0.203932	1.90747	-0.0117385	0.0982771	1.61427	1.06484	up	0.777031	0.526181
11770354	Glyma01g33950	4.34982	4.48899	4.48987	4.66347	4.5488	4.43794	-0.0620333	0.071846	4.4429	0.247702	0.23863	4.55007	1.23948	down	0.312385	0.0976857
11770356	Glyma01g33960	2.37073	2.22107	2.37383	2.27319	2.09459	1.98332	-0.00956694	0.0753026	2.32188	-0.0118507	0.269909	2.11703	1.00158	up	0.996304	0.989413
11770360	Glyma01g33980	2.40206	2.47608	2.55249	2.09294	2.32072	2.42202	-0.0136363	0.0529874	2.47688	-0.00939457	0.0705103	2.27856	1.00294	down	0.977887	0.937617
11770363	Glyma01g34020	4.29616	4.24084	4.40699	4.87555	4.13114	4.56492	-0.051636	0.0575129	4.31466	0.360131	0.424088	4.52387	1.33031	down	0.433073	0.170947
11770367	Glyma01g34050	4.07106	3.19891	2.93851	4.22429	2.79883	2.94929	0.281103	0.61219	3.40283	0.404974	0.876879	3.32414	1.08965	down	0.945267	0.850783
11770370	Glyma01g34100	6.29543	6.34689	6.44827	6.33329	6.58446	6.59198	-0.168049	0.0520815	6.36353	0.174229	0.0922795	6.50325	1.26776	down	0.0538959	0.00500878
11770373	Glyma01g34110	1.51709	2.07313	1.6841	1.6595	1.62433	1.41674	0.00666142	0.294356	1.75811	0.0179742	0.256538	1.56686	1.00787	down	0.987101	0.962383
11770376	Glyma01g34140	2.2902	2.48392	2.42764	2.26788	1.93706	2.07268	0.050632	0.0982836	2.40059	-0.054857	0.249516	2.09254	1.07586	up	0.781315	0.533072
11770380	Glyma01g34160	4.28844	3.267	3.50284	3.24895	2.92878	2.50413	0.308862	0.542869	3.68609	-0.280715	0.500085	2.89395	1.50481	up	0.523002	0.238705
11770382	Glyma01g34170	8.3988	8.742	8.91629	7.73853	8.37379	6.42246	0.177823	0.243059	8.6857	-0.793718	1.09714	7.5116	1.96093	up	0.485269	0.208625
11770384	Glyma01g34190	4.15015	4.23182	4.24169	4.21429	3.80305	4.10705	0.0176823	0.0421156	4.20789	0.0538196	0.256865	4.04146	1.02536	down	0.93269	0.821792
11770389	Glyma01g34210	1.79821	1.69029	1.87964	1.62621	1.78065	1.55611	-0.0405768	0.0721616	1.78938	0.0269276	0.206954	1.65432	1.0479	down	0.835988	0.621978
11770391	Glyma01g34230	3.31521	2.68826	2.24151	2.26803	2.46484	2.1829	0.110539	0.562382	2.74832	-0.129966	0.231692	2.30526	1.18141	up	0.780066	0.531047
11770393	Glyma01g34290	1.68364	2.0981	2.32421	1.76697	1.52412	1.67642	0.118425	0.304079	2.03532	-0.0584938	0.193618	1.65584	1.13047	up	0.718575	0.443186
11770400	Glyma01g34300	4.02454	3.78678	3.45538	3.96726	4.1872	4.31652	-0.405483	0.311847	3.75557	0.198508	0.0690708	4.15699	1.51992	down	0.153956	0.0306362
11770404	Glyma01g34310	2.49751	2.53694	1.99679	2.36425	1.82828	1.9716	0.0592728	0.329992	2.34375	-0.0272032	0.365502	2.05471	1.06177	up	0.912853	0.776168
11770406	Glyma01g34320	2.16002	2.22485	2.13626	2.13576	1.93058	1.93213	0.00683069	0.0699379	2.17371	0.0351721	0.229911	1.99949	1.01984	down	0.944185	0.848115
11770408	Glyma01g34330	4.65238	3.9137	3.63122	4.55444	3.03978	3.29759	0.300998	0.547398	4.06577	0.0683957	0.898624	3.63061	1.17495	up	0.888212	0.721282
11770410	Glyma01g34340	5.01483	4.71771	5.05281	4.58545	4.33084	4.82463	0.0334585	0.167061	4.92845	-0.112124	0.194278	4.58031	1.10618	up	0.668443	0.38078
11770426	Glyma01g34350	5.13571	5.53942	5.03325	4.80277	5.21842	5.4351	-0.0625205	0.288273	5.23613	0.0560072	0.20699	5.1521	1.08563	down	0.818978	0.593949
11770444	Glyma01g34380	5.65824	5.39629	4.86846	4.98977	5.37496	5.04081	-0.051795	0.429275	5.30766	-0.0217139	0.25011	5.13518	1.02107	down	0.971944	0.921527
11770452	Glyma01g34430	8.17263	8.56723	8.47583	7.67003	8.14026	7.71197	0.127202	0.201184	8.40523	-0.234713	0.299833	7.84075	1.28513	up	0.413789	0.157558
11770455	Glyma01g34450	2.01288	1.93539	1.70699	1.84839	2.16824	1.86172	-0.105706	0.186882	1.88509	0.171218	0.23466	1.95945	1.21161	down	0.453082	0.185087
11770461	Glyma01g34480	6.71159	6.41702	6.60694	6.44114	6.33289	6.05848	0.0113689	0.146069	6.57852	-0.0870829	0.323903	6.2775	1.07062	up	0.85435	0.656348
11770463	Glyma01g34490	2.46251	2.64754	2.41019	2.16796	1.88031	2.14057	0.0793628	0.146446	2.50675	-0.16188	0.194449	2.06294	1.18201	up	0.419064	0.161207
11770467	Glyma01g34520	8.50021	8.76705	9.00427	8.08459	8.11945	8.18857	0.29963	0.228951	8.75717	-0.124112	0.073942	8.13087	1.3414	up	0.175062	0.0380086
11770472	Glyma01g34540	3.24373	3.53716	2.90894	2.66368	2.40265	2.16337	0.302836	0.340674	3.22994	-0.314644	0.375436	2.4099	1.53419	up	0.321346	0.102533
11770476	Glyma01g34560	2.52453	2.48392	2.1433	2.10251	2.19294	2.0501	-0.0351589	0.237995	2.38391	-0.101328	0.175513	2.11518	1.04693	up	0.886645	0.718078
11770490	Glyma01g34570	2.23342	2.1834	2.19039	1.75489	1.60505	1.88223	0.0889636	0.0458714	2.2024	-0.163488	0.118508	1.74739	1.19123	up	0.139713	0.0262715
11770494	Glyma01g34580	3.9612	3.68577	3.75306	3.79193	3.82216	3.47575	-0.0481522	0.153125	3.80001	0.0510135	0.31171	3.69661	1.07115	down	0.849232	0.646834
11770497	Glyma01g34610	3.72211	2.99401	3.02218	3.03196	2.79662	2.73879	0.227924	0.425712	3.2461	0.0401785	0.273136	2.85579	1.13898	up	0.796041	0.555282
11770500	Glyma01g34650	3.12314	3.95314	3.63641	3.28452	3.33291	2.74535	-0.00916784	0.417211	3.5709	-0.256573	0.44482	3.12093	1.18707	up	0.773926	0.521012
11770503	Glyma01g34690	5.6198	5.61788	5.4882	5.28117	5.45782	5.22256	-0.0403405	0.104278	5.57529	-0.0925524	0.208829	5.32052	1.03685	up	0.886691	0.718167
11770516	Glyma01g34740	3.01109	2.97941	2.88575	2.66109	2.19841	2.38855	0.0445299	0.0932183	2.95875	-0.295638	0.309841	2.41602	1.2659	up	0.391461	0.142719
11770521	Glyma01g34760	2.91122	2.93539	2.67514	2.63573	2.66115	2.40542	-0.0671853	0.172649	2.84058	-0.137769	0.261275	2.56744	1.05014	up	0.885377	0.716151
11770526	Glyma01g34770	2.11107	2.4	2.37834	2.21176	3.05543	2.13371	-0.0850081	0.151684	2.29647	0.288053	0.556189	2.46697	1.2951	down	0.618877	0.325104
11770532	Glyma01g34780	6.50159	6.15602	6.39439	6.9461	7.09675	7.37906	-0.538327	0.171745	6.35067	0.454204	0.0929346	7.14064	1.98967	down	0.0229088	0.000918493
11770549	Glyma01g34820	5.50365	5.56666	6.08457	4.88632	5.32351	5.11958	0.183131	0.290213	5.71829	-0.222795	0.207087	5.1098	1.32494	up	0.352921	0.119886
11770556	Glyma01g34830	6.52112	6.2655	7.28928	3.48498	2.57147	2.89304	1.65031	0.504559	6.69197	-1.85594	0.537775	2.98316	11.3628	up	0.0259945	0.0011854
11770560	Glyma01g34860	2.15574	1.62719	1.88101	2.07688	1.47433	2.05496	-0.0958453	0.265303	1.88798	0.0874622	0.347406	1.86873	1.13548	down	0.764641	0.507857
11770563	Glyma01g34870	2.06474	2.50489	2.55677	2.24418	2.35159	2.08259	-0.147672	0.255776	2.37547	-0.0944545	0.243651	2.22612	1.03758	down	0.926724	0.807026
11770570	Glyma01g34890	3.01142	3.642	3.23006	4.16231	3.03978	3.18928	0.0335767	0.327691	3.29449	0.405435	0.702265	3.46379	1.29402	down	0.725835	0.452642
11770575	Glyma01g34950	2.05976	2.02007	2.28895	2.28538	2.14123	1.9845	-0.0424596	0.116417	2.12293	0.174211	0.276573	2.13704	1.16205	down	0.569956	0.279232
11770579	Glyma01g34970	2.10649	2.02461	2.26856	1.90121	1.75305	1.69808	0.0510112	0.0968492	2.13322	-0.0955359	0.226582	1.78411	1.10692	up	0.650898	0.361177
11770587	Glyma01g34990	3.55331	3.32946	3.37811	3.39534	3.63515	3.80323	-0.219177	0.12852	3.42029	0.174331	0.089715	3.61124	1.31358	down	0.0889698	0.0121709
11770594	Glyma01g35000	2.1021	1.77875	1.94106	1.63038	1.93239	1.72716	0.0141164	0.162907	1.94064	0.0393518	0.184868	1.76331	1.01765	down	0.952386	0.867825
11770601	Glyma01g35010	4.9358	4.9657	5.15082	4.75502	5.00822	4.70987	-0.00934537	0.0881634	5.01744	0.000150359	0.233557	4.82437	1.0066	down	0.982817	0.950633
11770604	Glyma01g35030	5.34427	5.12765	5.06206	4.69991	5.01189	5.06682	0.0392941	0.167817	5.178	-0.009933	0.112456	4.92621	1.03471	up	0.874318	0.69467
11770616	Glyma01g35060	6.70277	6.8012	7.04276	6.86752	6.91132	7.32798	-0.225363	0.14791	6.84891	0.163896	0.135803	7.03561	1.30972	down	0.146941	0.0283654
11770621	Glyma01g35070	3.37294	2.83918	2.46763	2.01578	2.47057	2.3163	0.326917	0.478023	2.89325	-0.0962234	0.199272	2.26755	1.34084	up	0.512053	0.229944
11770628	Glyma01g35090	2.05727	2.0612	2.04257	1.92043	1.5416	2.25275	-0.0222112	0.0386073	2.05368	0.0315983	0.295692	1.90493	1.038	down	0.91052	0.770244
11770630	Glyma01g35100	3.56259	3.38797	2.82755	3.18933	2.98389	2.95495	-0.0494185	0.411904	3.25937	-0.0635049	0.243894	3.04272	1.00981	up	0.987016	0.961794
11770638	Glyma01g35110	6.03287	5.93169	6.18013	5.60043	6.00953	6.20757	-0.0493026	0.0985956	6.04823	0.0442068	0.196856	5.93917	1.06696	down	0.761161	0.502757
11770644	Glyma01g35120	2.16131	2.21204	2.45543	2.17202	2.45684	2.18974	-0.0621669	0.129096	2.27626	0.137002	0.215173	2.27287	1.14804	down	0.526039	0.241185
11770653	Glyma01g35140	6.81636	7.05037	7.05005	7.02362	7.30383	7.74348	-0.231159	0.124395	6.97226	0.356117	0.236211	7.35698	1.50241	down	0.114996	0.0189365
11770656	Glyma01g35150	4.24946	5.0752	4.74185	5.1505	5.25174	5.70041	-0.590436	0.414497	4.68884	0.290837	0.169272	5.36755	1.842	down	0.142378	0.0270466
11770659	Glyma01g35170	4.704	4.02867	3.93658	4.02149	4.4836	4.5582	-0.256714	0.435739	4.22308	0.0771952	0.196058	4.35443	1.26042	down	0.585441	0.292756
11770664	Glyma01g35180	4.44089	4.2272	4.13863	3.7523	3.82319	3.73802	0.182646	0.176683	4.26891	-0.112533	0.148069	3.77117	1.22704	up	0.298879	0.0908306
11770670	Glyma01g35210	2.31674	2.51482	2.61142	2.39961	2.91027	2.34502	-0.0744367	0.130906	2.48099	0.198765	0.365638	2.55163	1.20849	down	0.58234	0.290004
11770673	Glyma01g35230	7.97529	8.16492	8.08608	7.86042	7.51494	8.15949	-0.0386175	0.098077	8.07543	-0.066536	0.265097	7.84495	1.01954	up	0.954216	0.872469
11770681	Glyma01g35240	2.05022	2.32886	1.94808	2.06388	1.99836	1.72163	-0.0368164	0.219269	2.10905	-0.0153504	0.307453	1.92796	1.01499	down	0.973883	0.926307
11770689	Glyma01g35270	2.55919	1.98606	2.27918	3.04623	2.1926	2.15587	-0.0583161	0.286386	2.27481	0.334338	0.608968	2.4649	1.31281	down	0.658354	0.369364
11770703	Glyma01g35290	5.24617	4.92478	4.60612	4.38244	4.45027	4.97714	0.105659	0.344685	4.92569	-0.0141872	0.204859	4.60328	1.08662	up	0.841465	0.631982
11770710	Glyma01g35310	6.2785	5.62358	5.62951	6.23849	5.3752	5.60329	0.188967	0.390385	5.84386	0.286655	0.530883	5.73899	1.07006	down	0.927846	0.810025
11770712	Glyma01g35330	6.48591	6.57336	6.5594	8.19405	8.41861	8.33845	-0.957816	0.0464916	6.53956	1.02223	0.121819	8.31704	3.94505	down	0.00605899	1.24166e-05
11770714	Glyma01g35340	2.06366	2.57129	2.10717	2.59549	2.63407	2.50116	-0.330318	0.296064	2.24737	0.201781	0.186326	2.57691	1.44603	down	0.22669	0.057907
11770716	Glyma01g35350	2.08102	2.11965	2.01863	1.96655	1.94633	1.89227	-0.043893	0.0787641	2.0731	0.0206172	0.165153	1.93505	1.04573	down	0.806798	0.574417
11770722	Glyma01g35370	5.55307	5.46605	5.75335	4.99979	5.05301	5.68547	0.0646046	0.119603	5.59082	-0.0775669	0.261925	5.24609	1.10356	up	0.71667	0.440637
11770726	Glyma01g35390	5.57603	5.95126	5.71841	6.15991	6.11043	6.81304	-0.405138	0.196727	5.74857	0.409987	0.280666	6.36113	1.75945	down	0.0994197	0.0146221
11770741	Glyma01g35400	7.85632	7.40713	7.56307	7.4776	7.41742	7.75037	-0.110015	0.233585	7.60884	0.0321676	0.0923571	7.54846	1.10357	down	0.669965	0.38238
11770752	Glyma01g35420	3.03356	3.04733	3.56885	3.87091	3.67945	3.22258	-0.194972	0.276343	3.21658	0.381991	0.459793	3.59098	1.49171	down	0.380163	0.135948
11770754	Glyma01g35430	2.36773	2.44091	2.66039	2.15199	2.38565	2.21766	0.0268002	0.124872	2.48967	-0.00854476	0.16575	2.25177	1.0248	up	0.915989	0.782672
11770762	Glyma01g35440	4.03068	3.99335	3.30624	3.97773	4.49417	2.86201	-0.251916	0.436677	3.77676	-0.0481427	0.937295	3.77797	1.15171	down	0.901254	0.750031
11770764	Glyma01g35460	3.37797	3.34822	3.11203	3.73499	3.55487	4.19369	-0.308591	0.174334	3.27941	0.442413	0.238615	3.82785	1.68296	down	0.0867637	0.0116755
11770767	Glyma01g35480	7.09189	7.62673	7.46744	7.80345	8.26651	8.7109	-0.48616	0.270788	7.39535	0.581336	0.32989	8.26029	2.09579	down	0.0896686	0.0123284
11770787	Glyma01g35490	6.75707	6.78728	6.49976	7.45486	7.89441	8.0495	-0.60612	0.186849	6.68137	0.714659	0.201286	7.79959	2.49801	down	0.0254882	0.00113513
11770795	Glyma01g35500	5.18091	4.71502	4.60561	4.14548	4.85241	4.06039	0.18122	0.323997	4.83385	-0.097303	0.484435	4.35276	1.21295	up	0.72689	0.454333
11770805	Glyma01g35510	3.53906	3.60922	3.5111	3.27787	3.17349	3.14062	0.0370133	0.0746911	3.55312	-0.11622	0.19359	3.19733	1.11206	up	0.560302	0.270031
11770809	Glyma01g35530	4.56178	3.88922	4.83975	4.53468	3.95076	3.84985	0.0523959	0.467297	4.43025	-0.0635268	0.481946	4.11176	1.08367	up	0.914444	0.779761
11770813	Glyma01g35540	6.33229	6.01457	5.82748	5.77173	6.41127	5.76797	-0.0014627	0.277638	6.05811	0.126643	0.412164	5.98366	1.09286	down	0.865681	0.678346
11770824	Glyma01g35600	5.68274	5.50643	5.40446	3.91938	3.83865	4.21455	0.705863	0.163595	5.53121	-0.63192	0.112281	3.99086	2.52763	up	0.015025	0.000307443
11770837	Glyma01g35620	7.98559	7.6067	8.06707	3.2407	4.26417	3.88038	1.82816	0.227337	7.88645	-2.06065	0.470355	3.79508	14.8132	up	0.0130985	0.00020868
11770843	Glyma01g35630	2.40844	2.79306	2.95118	2.81968	2.63531	2.57604	-0.119485	0.259936	2.71756	0.0425273	0.247191	2.67701	1.11885	down	0.743459	0.477761
11770853	Glyma01g35650	7.2172	7.20056	7.1452	5.25962	5.46804	5.66949	0.764467	0.0659921	7.18765	-0.754905	0.0834535	5.46572	2.86666	up	0.00619711	1.58557e-05
11770866	Glyma01g35670	4.48331	4.25293	4.13558	4.39014	4.32313	3.5524	-0.094171	0.198951	4.29061	-0.0936586	0.588535	4.08856	1.00036	down	0.999709	0.998929
11770868	Glyma01g35690	4.53114	4.74565	4.37574	4.2613	4.16321	4.62556	-0.0105226	0.210614	4.55084	-0.00878056	0.151172	4.35002	1.00121	down	0.996989	0.991271
11770883	Glyma01g35700	3.04387	3.0704	2.92267	3.13433	3.26937	3.49171	-0.256474	0.107471	3.01231	0.232245	0.0538358	3.29847	1.4032	down	0.0349457	0.00214324
11770885	Glyma01g35720	4.77476	3.70479	4.19531	5.18875	4.27534	3.8282	-0.107604	0.536488	4.22495	0.300766	0.81309	4.43076	1.32719	down	0.764711	0.507986
11770891	Glyma01g35760	2.74796	2.85324	2.84056	2.92259	2.30102	2.86772	-0.0252895	0.0542231	2.81392	0.0604636	0.355502	2.69711	1.06124	down	0.877411	0.70077
11770901	Glyma01g35780	6.19696	6.07134	6.33913	5.98783	5.8402	5.99131	0.0516706	0.108609	6.20248	-0.00846243	0.139034	5.93978	1.04256	up	0.814926	0.586696
11770907	Glyma01g35810	2.44037	2.26269	2.09352	2.05275	2.13238	1.67642	-0.0548669	0.198206	2.26553	-0.163984	0.359422	1.95385	1.07857	up	0.860828	0.669104
11770909	Glyma01g35820	6.70201	6.7935	6.86904	6.09699	6.7357	6.96719	-0.0353956	0.062499	6.78818	-0.0210565	0.340026	6.59996	1.00999	down	0.981349	0.946179
11770926	Glyma01g35830	2.70502	2.3638	2.69066	2.30269	2.58971	2.49703	-0.0509798	0.180108	2.58649	0.028233	0.134357	2.46314	1.05644	down	0.806798	0.574462
11770929	Glyma01g35840	2.99242	2.92023	3.00012	2.43195	3.01254	3.42208	-0.0163792	0.0349998	2.97093	0.170778	0.376891	2.95552	1.13852	down	0.716266	0.440041
11770933	Glyma01g35850	6.4796	6.64086	6.40584	6.25303	6.32431	6.75988	-0.0512527	0.143629	6.50877	0.0882848	0.153119	6.44574	1.10155	down	0.607833	0.313776
11770939	Glyma01g35860	1.77514	1.7925	1.8296	1.65842	2.04695	1.42799	-0.00427961	0.010248	1.79908	0.11032	0.394272	1.71112	1.08267	down	0.846399	0.641225
11770942	Glyma01g35870	2.8196	3.06702	2.84973	3.16212	2.556	2.40001	0.0864195	0.14997	2.91212	0.0829082	0.517434	2.70604	1.00244	up	0.99711	0.991533
11770944	Glyma01g35890	4.79485	4.8156	4.74677	4.49569	4.42202	4.88691	-0.0246762	0.0636763	4.78574	-0.00631317	0.151154	4.60154	1.01281	down	0.947618	0.855693
11770946	Glyma01g35900	6.71864	6.65279	6.63486	7.87528	8.06534	7.49784	-0.479661	0.0662558	6.66876	0.866958	0.395286	7.81282	2.54315	down	0.0498501	0.00434152
11770954	Glyma01g35950	5.61455	6.66128	6.27032	4.21852	4.93601	5.67094	0.499121	0.526796	6.18205	-0.538549	0.601486	4.94182	2.05291	up	0.292832	0.087854
11770981	Glyma01g35960	2.96468	3.07445	3.13972	3.03631	2.96627	2.94493	-0.039779	0.0692553	3.05962	0.0856686	0.170826	2.9825	1.09085	down	0.597307	0.303824
11770987	Glyma01g35970	3.13864	3.1196	2.69882	3.08023	2.50562	2.54928	0.0502175	0.277409	2.98569	-0.0211968	0.420681	2.71171	1.05075	up	0.931362	0.818176
11770991	Glyma01g35990	6.11161	6.44806	6.63771	6.21796	6.19524	6.18548	-0.0453839	0.245624	6.39913	-0.0423912	0.142357	6.19956	1.00208	down	0.995281	0.986307
11770996	Glyma01g36010	7.13213	7.45214	6.86628	6.7191	6.93793	6.92912	0.0594221	0.318565	7.15019	-0.02615	0.0897997	6.86205	1.06111	up	0.865276	0.677475
11771004	Glyma01g36040	3.78921	3.6616	3.6084	3.82337	3.70826	3.6753	-0.0860432	0.114911	3.6864	0.16576	0.199003	3.73564	1.19069	down	0.371049	0.130552
11771019	Glyma01g36050	2.02311	2.06721	1.90507	2.00413	1.88915	1.82489	-0.0633533	0.112183	1.99847	0.0468004	0.214699	1.90606	1.07934	down	0.741646	0.474972
11771023	Glyma01g36070	7.91886	7.80938	8.17471	7.05548	7.226	7.37573	0.327102	0.159684	7.96765	-0.218918	0.0448508	7.21907	1.46005	up	0.0519085	0.00467613
11771028	Glyma01g36090	2.77535	2.66061	2.67316	2.46629	2.41186	2.38401	0.0438453	0.0783679	2.70304	-0.0359148	0.166704	2.42072	1.05684	up	0.755624	0.494976
11771034	Glyma01g36110	6.67407	6.71121	6.72691	6.61505	7.12085	7.35681	-0.125486	0.0218174	6.70407	0.403914	0.265378	7.0309	1.44333	down	0.139498	0.0262066
11771041	Glyma01g36130	4.10777	4.08029	3.95383	3.52523	3.81578	3.89651	0.0447659	0.110499	4.0473	-0.0541294	0.102341	3.74584	1.07095	up	0.613226	0.318912
11771043	Glyma01g36140	2.2498	2.82617	2.50638	2.50163	2.45968	2.25441	-0.0528155	0.29327	2.52745	0.0275354	0.257963	2.40524	1.05728	down	0.896483	0.7396
11771048	Glyma01g36150	7.66229	7.5262	8.05157	3.84069	4.10991	3.86538	1.80578	0.24448	7.74669	-1.79969	0.204042	3.93866	12.1718	up	0.00781723	3.9873e-05
11771055	Glyma01g36180	5.47538	5.77419	5.74008	4.81778	5.05647	5.10113	0.275706	0.155325	5.66322	-0.193154	0.0796292	4.99179	1.38402	up	0.0776886	0.00964308
11771064	Glyma01g36190	2.27065	2.11715	2.20094	2.08062	2.19876	1.62178	-0.0305813	0.0794404	2.19625	-0.0572127	0.418445	1.96705	1.01863	up	0.971097	0.918973
11771078	Glyma01g36200	7.3947	7.40059	7.50459	7.21734	7.27042	7.51834	-0.0514416	0.0331605	7.43329	0.053193	0.0428522	7.33537	1.07522	down	0.147961	0.0287087
11771085	Glyma01g36230	2.11519	2.28248	2.20525	2.36974	2.09907	2.24858	-0.10602	0.0885673	2.20097	0.134697	0.210513	2.23913	1.18158	down	0.390055	0.141955
11771089	Glyma01g36240	3.53518	4.37068	3.74336	4.31488	4.00243	4.06283	-0.29595	0.445015	3.88307	0.150257	0.265239	4.12671	1.36245	down	0.486688	0.210023
11771092	Glyma01g36250	6.18703	6.45205	6.66897	5.8811	6.28936	5.96737	0.0998199	0.218611	6.43601	-0.0876887	0.246615	6.04594	1.1388	up	0.667944	0.38018
11771097	Glyma01g36260	4.01738	3.84219	4.04268	2.88957	3.19451	3.37225	0.318738	0.0936559	3.96742	-0.294007	0.130278	3.15211	1.52917	up	0.0393406	0.00270828
11771104	Glyma01g36280	6.31701	6.52152	6.48241	5.70348	6.11663	6.04128	0.101912	0.103811	6.44031	-0.182041	0.168683	5.9538	1.21753	up	0.250062	0.0679848
11771131	Glyma01g36310	2.23229	2.18502	2.5535	2.15962	1.91249	1.85465	0.0982935	0.171711	2.3236	-0.0471609	0.279377	1.97559	1.10608	up	0.74867	0.485176
11771137	Glyma01g36330	2.47649	2.31335	2.34261	2.20004	2.11228	2.03466	0.0418109	0.0996716	2.37748	-0.0174503	0.208508	2.11566	1.04193	up	0.866544	0.679911
11771147	Glyma01g36340	7.75352	7.85969	7.89462	7.43938	7.76625	7.83782	-0.0335205	0.05863	7.83594	0.0142488	0.121007	7.68115	1.03367	down	0.80535	0.57162
11771159	Glyma01g36360	3.10485	3.33895	2.95194	3.24431	3.16709	3.0912	-0.124627	0.219363	3.13191	0.113554	0.202651	3.16753	1.1795	down	0.523741	0.239308
11771167	Glyma01g36370	3.19227	2.57457	3.0914	3.35942	2.9149	3.17062	-0.22242	0.32082	2.95275	0.175707	0.283949	3.14831	1.3178	down	0.450184	0.182784
11771170	Glyma01g36380	3.62095	3.67426	2.84654	3.63576	3.10457	3.32281	-0.131484	0.492141	3.38058	0.0448761	0.342107	3.35438	1.13003	down	0.844172	0.637131
11771180	Glyma01g36420	4.93743	4.50234	4.84514	4.8205	4.57922	5.00038	-0.120679	0.220589	4.76164	0.12028	0.172974	4.80003	1.18178	down	0.487425	0.21076
11771193	Glyma01g36430	3.78759	2.83319	2.72823	2.78513	3.11994	2.5317	0.140751	0.59975	3.11633	0.0392338	0.3827	2.81226	1.0729	up	0.930726	0.816961
11771204	Glyma01g36440	5.4249	5.19038	5.45478	5.8741	5.79052	6.61166	-0.372601	0.128837	5.35669	0.565368	0.341652	6.09209	1.91583	down	0.0850164	0.0112526
11771208	Glyma01g36470	1.78101	2.28942	2.16343	2.19928	1.73726	1.97473	-0.00696413	0.259446	2.07795	0.0880652	0.297845	1.97042	1.06809	down	0.876015	0.698289
11771214	Glyma01g36480	6.8871	6.77809	5.9243	6.44023	6.42811	7.01408	-0.245757	0.55581	6.52983	0.0544467	0.221308	6.62747	1.23132	down	0.711416	0.433808
11771220	Glyma01g36490	3.31531	3.34891	3.22725	3.37501	3.10501	2.93702	-0.0345816	0.0912018	3.29716	0.00983604	0.344041	3.13901	1.03127	down	0.940318	0.839445
11771222	Glyma01g36500	3.00568	2.85548	2.37628	2.43065	3.13022	2.17133	-0.0636783	0.356601	2.74581	-0.0295284	0.561627	2.5774	1.02395	down	0.976251	0.933427
11771250	Glyma01g36510	1.87868	1.63534	1.992	1.79334	1.90938	1.75442	-0.0910319	0.160949	1.83534	0.0952354	0.175706	1.81905	1.13782	down	0.533785	0.247188
11771253	Glyma01g36520	2.15493	1.73919	2.2001	2.11243	2.21813	2.41761	-0.26742	0.237541	2.03141	0.153126	0.0281194	2.24939	1.33843	down	0.175688	0.038208
11771256	Glyma01g36540	1.62844	1.71683	1.78918	1.75618	1.91314	1.64109	-0.0338322	0.0595419	1.71148	0.227388	0.233524	1.77014	1.19849	down	0.37646	0.13368
11771259	Glyma01g36550	2.66334	2.12399	2.24242	1.82432	1.9714	2.35529	0.139106	0.29246	2.34325	0.0487571	0.148022	2.05034	1.06463	up	0.855201	0.657983
11771261	Glyma01g36560	3.01464	3.03774	2.78865	2.85978	2.70593	2.31509	-0.0348562	0.166491	2.94701	-0.152367	0.407429	2.62694	1.08486	up	0.860216	0.667804
11771265	Glyma01g36570	4.79133	3.83197	3.14895	3.65717	3.50448	3.4467	0.133001	0.847975	3.92408	-0.0524006	0.230264	3.53612	1.13713	up	0.893453	0.733272
11771267	Glyma01g36590	3.32475	3.0074	3.3443	3.79302	3.59577	4.38264	-0.356358	0.173944	3.22548	0.54453	0.312446	3.92381	1.86721	down	0.0883418	0.0120294
11771275	Glyma01g36620	10.3079	10.179	10.1588	11.2023	11.3665	10.9946	-0.476215	0.100178	10.2153	0.698924	0.289038	11.1878	2.25815	down	0.0389207	0.0026496
11771285	Glyma01g36690	1.83386	2.19219	2.03558	1.87705	1.86762	1.96461	-0.0419554	0.181135	2.02054	0.0431561	0.0816673	1.90309	1.06077	down	0.758723	0.499329
11771287	Glyma01g36710	5.50963	5.19996	5.52614	4.67744	4.39146	5.45522	0.0565487	0.168792	5.41191	-0.311423	0.452695	4.84138	1.29054	up	0.545595	0.257557
11771291	Glyma01g36720	3.25214	2.56514	2.94608	5.29032	5.91343	5.91116	-1.51526	0.342299	2.92112	1.47116	0.274498	5.70497	7.92501	down	0.0148795	0.000296277
11771297	Glyma01g36740	6.25501	6.28907	6.32146	5.35342	4.65914	5.54261	0.319149	0.0183119	6.28851	-0.581741	0.434681	5.18506	1.86722	up	0.129043	0.0230326
11771308	Glyma01g36760	3.56334	3.21465	3.42079	2.64656	2.61361	3.18497	0.158321	0.173384	3.3996	-0.223666	0.209991	2.81505	1.30314	up	0.25912	0.072014
11771316	Glyma01g36770	7.35362	7.17552	7.31713	6.29489	6.14384	6.8162	0.244766	0.0877841	7.28209	-0.416452	0.254965	6.41831	1.58142	up	0.0934511	0.0131879
11771335	Glyma01g36780	4.48695	4.0033	4.47345	5.10726	4.4741	4.87105	-0.280874	0.261662	4.32123	0.417927	0.36742	4.81747	1.62316	down	0.219867	0.0550392
11771343	Glyma01g36800	6.51559	6.40783	6.42506	6.18444	5.96342	6.40794	0.000147342	0.0725837	6.44949	-0.0615217	0.170795	6.18526	1.04367	up	0.819946	0.595734
11771351	Glyma01g36810	3.032	3.40782	3.02056	3.40246	3.03978	3.31598	-0.170811	0.237723	3.15346	0.131037	0.233939	3.25274	1.23272	down	0.462931	0.192059
11771353	Glyma01g36840	3.34392	3.0913	3.75523	3.83278	3.39595	3.45962	-0.177355	0.308062	3.39682	0.191175	0.334812	3.56279	1.29104	down	0.515903	0.233282
11771356	Glyma01g36870	8.15274	8.27861	8.67116	7.87323	7.72082	8.03047	0.189374	0.242771	8.36751	-0.100727	0.120787	7.87484	1.22273	up	0.382966	0.137503
11771379	Glyma01g36900	4.88874	4.90467	4.92409	4.27069	4.56138	4.24065	0.0658608	0.0159811	4.90583	-0.279834	0.242765	4.35758	1.27076	up	0.253824	0.0696094
11771383	Glyma01g36930	2.23501	2.56717	2.17197	2.40717	2.10775	1.94331	0.0317565	0.232318	2.32472	0.0623418	0.357302	2.15274	1.02143	down	0.967039	0.907074
11771390	Glyma01g36940	3.40633	3.0067	2.62399	2.90498	3.23063	2.60983	-0.109923	0.415657	3.01234	-0.00455142	0.401666	2.91515	1.07577	down	0.90963	0.767982
11771401	Glyma01g37130	2.2567	2.30083	2.21792	1.88785	1.7643	2.10091	0.0648022	0.0681101	2.25848	-0.0734332	0.112519	1.91769	1.10056	up	0.391549	0.142813
11771407	Glyma01g37150	2.48416	2.19068	2.69775	2.43391	2.67549	2.37343	-0.12446	0.230799	2.45753	0.114849	0.236742	2.49428	1.18043	down	0.568885	0.278238
11771411	Glyma01g37170	3.78353	3.70173	3.46055	3.2604	3.08981	3.48887	0.0840173	0.195765	3.6486	-0.0823324	0.143007	3.27969	1.12222	up	0.593773	0.300387
11771414	Glyma01g37190	2.61174	2.29713	2.15497	2.27391	2.00951	1.90415	0.0784384	0.255043	2.35461	-0.0110906	0.310776	2.06252	1.06402	up	0.887142	0.719344
11771418	Glyma01g37220	3.90534	3.22192	3.12007	2.9576	2.9594	2.92948	0.202258	0.443945	3.41578	-0.062132	0.142434	2.94882	1.20113	up	0.669144	0.381611
11771421	Glyma01g37250	8.13231	8.0337	8.34358	7.48725	7.60103	7.78904	0.217032	0.130733	8.16986	-0.124495	0.0259344	7.62577	1.2671	up	0.0854176	0.0113488
11771426	Glyma01g37260	2.86867	2.99547	3.23855	3.30915	2.77197	2.35744	0.0276499	0.161602	3.03423	0.0088365	0.600969	2.81285	1.01313	up	0.986676	0.960751
11771433	Glyma01g37270	5.79189	4.79309	5.09997	4.68389	4.55708	4.70118	0.323404	0.517425	5.22832	-0.0549676	0.129252	4.64738	1.29987	up	0.578629	0.286489
11771437	Glyma01g37300	4.62926	4.76112	4.71641	6.63554	5.788	6.80785	-0.695154	0.0692262	4.70227	1.21561	0.518682	6.41046	3.76007	down	0.0426293	0.00319815
11771440	Glyma01g37320	5.8929	5.96774	6.23736	4.82955	4.75446	4.79414	0.506293	0.153378	6.03267	-0.531094	0.14311	4.79272	2.05251	up	0.0241846	0.00102021
11771445	Glyma01g37360	2.79	2.70044	2.25324	2.15748	2.35328	2.59679	-0.0401932	0.315903	2.58123	-0.0496755	0.0950375	2.36918	1.00659	up	0.987175	0.96268
11771451	Glyma01g37370	5.10143	5.51699	5.54021	5.68736	5.63044	5.01744	-0.134702	0.233731	5.38621	0.126731	0.494761	5.44508	1.19867	down	0.726898	0.454451
11771458	Glyma01g37390	2.27077	1.94931	2.12595	2.1031	1.85674	2.0389	0.0170791	0.160659	2.11534	0.103876	0.1872	1.99958	1.06201	down	0.807088	0.575164
11771465	Glyma01g37400	7.04911	7.13349	7.39412	6.52414	6.74719	6.29357	0.172507	0.152314	7.19224	-0.295537	0.32386	6.52164	1.38323	up	0.289552	0.0861879
11771476	Glyma01g37410	6.87628	6.93659	7.39724	6.34436	5.91388	6.18864	0.294567	0.256443	7.07004	-0.423947	0.272338	6.14896	1.64549	up	0.149471	0.0291902
11771483	Glyma01g37420	4.73563	4.88462	4.605	4.35572	4.29751	4.67627	0.0358062	0.165629	4.74175	-0.0602171	0.110115	4.44317	1.06882	up	0.723728	0.450079
11771500	Glyma01g37500	6.19003	6.20836	5.88881	6.12148	6.24061	6.87892	-0.235612	0.208311	6.09573	0.284887	0.284228	6.41367	1.43445	down	0.238055	0.0627492
11771505	Glyma01g37510	2.71753	2.5853	2.81731	2.97261	2.84461	2.38903	-0.0517398	0.093184	2.70671	0.179531	0.432703	2.73542	1.17387	down	0.697798	0.416648
11771516	Glyma01g37530	2.09901	1.99131	2.21627	1.94226	2.21184	2.04817	-0.0464776	0.0874977	2.1022	0.121309	0.163607	2.06742	1.12333	down	0.463181	0.192325
11771519	Glyma01g37540	4.02722	4.0333	3.73607	3.84648	4.31489	4.7365	-0.17412	0.198748	3.93219	0.395539	0.321992	4.29929	1.48417	down	0.23065	0.0595724
11771541	Glyma01g37580	8.93608	8.95376	9.06293	8.66749	8.87152	9.1333	-0.0217532	0.0405635	8.98425	0.0873261	0.10807	8.89077	1.07854	down	0.442087	0.177027
11771557	Glyma01g37600	3.38041	2.97392	3.28752	3.15488	3.52013	2.85472	-0.111047	0.204953	3.21395	0.0541462	0.421477	3.17658	1.12132	down	0.806798	0.574512
11771567	Glyma01g37620	5.54541	5.68013	5.44756	5.53719	5.81023	6.06236	-0.217383	0.141934	5.5577	0.230739	0.140417	5.80326	1.36426	down	0.110701	0.0177276
11771574	Glyma01g37710	6.5156	6.33402	6.55744	5.96646	5.99647	6.15411	0.152357	0.10144	6.46902	-0.0750918	0.0345642	6.03901	1.17076	up	0.123013	0.0212771
11771581	Glyma01g37740	2.89654	2.72555	2.8268	2.86242	2.72313	2.52286	-0.0364056	0.0865031	2.81629	0.0526658	0.297373	2.7028	1.06369	down	0.848252	0.644524
11771592	Glyma01g37860	3.24259	3.35997	2.37255	2.43518	2.40281	2.8396	0.164363	0.568229	2.9917	-0.0655839	0.137372	2.55919	1.17279	up	0.781315	0.53309
11771599	Glyma01g37870	5.43122	5.30447	5.53313	5.98837	6.40776	7.07869	-0.47861	0.0910412	5.42294	0.79262	0.423258	6.49161	2.41367	down	0.0650606	0.00705215
11771608	Glyma01g37880	3.81743	3.39779	3.38401	3.78775	3.62454	3.19072	-0.0911897	0.261606	3.53308	0.112632	0.435112	3.53434	1.15175	down	0.776301	0.525117
11771610	Glyma01g37890	2.859	2.89524	2.94458	3.79301	3.898	3.66532	-0.422137	0.0218709	2.89961	0.666263	0.223348	3.78544	2.12638	down	0.0251156	0.00109904
11771613	Glyma01g37910	4.61973	4.56361	4.23107	4.71517	4.41424	4.12875	-0.136859	0.238556	4.47147	0.0136175	0.418531	4.41939	1.10994	down	0.832943	0.617214
11771619	Glyma01g37940	6.18516	6.4505	6.45602	5.69848	5.4525	5.76889	0.256927	0.143303	6.36389	-0.26445	0.166725	5.63996	1.43532	up	0.0998064	0.0147608
11771627	Glyma01g37960	2.74526	2.85839	3.08155	2.51612	2.52973	2.13168	0.0992322	0.144712	2.89507	-0.200764	0.346974	2.39251	1.23114	up	0.523394	0.239092
11771631	Glyma01g37970	5.13537	4.85105	4.76678	4.83185	4.64537	5.10739	-0.0922254	0.212868	4.91773	0.054141	0.165858	4.86154	1.10678	down	0.684285	0.400692
11771642	Glyma01g37980	3.53831	3.27962	3.29951	3.28719	3.32823	3.01757	-0.053143	0.157713	3.37248	-0.0120606	0.287575	3.211	1.02889	down	0.940011	0.838861
11771647	Glyma01g38000	5.75121	5.51648	5.58706	6.01048	5.91212	6.26771	-0.334994	0.128827	5.61825	0.312753	0.109265	6.06343	1.56672	down	0.0390547	0.00266751
11771650	Glyma01g38010	7.03436	7.07553	6.82344	6.16245	6.6439	6.57144	0.146874	0.163974	6.97777	-0.169077	0.198379	6.45926	1.24483	up	0.317889	0.100632
11771652	Glyma01g38020	2.04787	1.913	2.11639	1.66949	1.98272	1.6207	0.00192793	0.0827078	2.02575	-0.063628	0.263241	1.75763	1.04649	up	0.87776	0.701796
11771654	Glyma01g38040	3.69101	3.57854	3.5301	4.03012	3.32116	3.11122	0.0271744	0.104844	3.59988	0.117353	0.597052	3.4875	1.0645	down	0.927507	0.809378
11771658	Glyma01g38050	3.30967	3.14048	3.16236	3.20294	3.25548	2.97629	-0.0375636	0.105713	3.20417	0.10573	0.265726	3.1449	1.10442	down	0.711923	0.434438
11771662	Glyma01g38060	3.08221	3.33518	3.27988	3.52291	2.99666	3.02616	-0.00307949	0.128347	3.23243	0.148964	0.398229	3.18191	1.11114	down	0.800524	0.563238
11771666	Glyma01g38070	9.34575	9.22019	9.44346	8.57927	8.68889	9.23188	0.0689673	0.0886181	9.33646	-0.231591	0.226278	8.83334	1.23162	up	0.314442	0.0988422
11771669	Glyma01g38080	6.95811	6.73092	6.98668	5.60543	5.9066	5.99712	0.450287	0.124293	6.8919	-0.402674	0.108884	5.83638	1.8062	up	0.0221703	0.000865523
11771673	Glyma01g38090	5.69277	5.96031	5.9285	5.12009	5.29237	5.26541	0.246377	0.138343	5.86053	-0.185633	0.0950414	5.22595	1.34911	up	0.0846252	0.0111767
11771679	Glyma01g38110	3.51387	2.35727	2.28111	2.22028	2.49862	2.59544	0.1196	0.705946	2.71742	0.0428622	0.097122	2.43812	1.05463	up	0.949592	0.861114
11771688	Glyma01g38120	8.51329	8.49273	8.53556	8.15814	8.19162	8.4252	0.0176418	0.0134988	8.51386	-0.0353383	0.0369319	8.25832	1.03741	up	0.276361	0.0799286
11771701	Glyma01g38130	2.51654	2.74365	2.39164	2.25147	2.82119	3.43154	-0.113374	0.20228	2.55061	0.373313	0.465188	2.83474	1.40122	down	0.434641	0.171891
11771716	Glyma01g38140	2.63197	2.28284	2.40379	2.48505	2.28748	2.35392	-0.0275515	0.18332	2.43953	0.110959	0.198132	2.37548	1.10077	down	0.704072	0.424343
11771721	Glyma01g38150	4.17079	4.42382	4.22651	4.17139	4.35336	3.97593	-0.0437679	0.145576	4.2737	0.0519851	0.288443	4.1669	1.06862	down	0.84307	0.634785
11771739	Glyma01g38160	7.48824	7.34562	7.49976	7.2987	7.52493	7.6964	-0.114079	0.0725571	7.44454	0.150622	0.0829246	7.50668	1.20139	down	0.0973462	0.0141346
11771745	Glyma01g38170	2.77495	2.57491	2.48105	2.48043	2.14763	2.07218	0.090013	0.171962	2.6103	-0.0843157	0.333243	2.23341	1.12844	up	0.734837	0.465843
11771748	Glyma01g38180	7.09166	6.92557	7.32046	5.2169	4.95782	5.89411	0.661259	0.171887	7.11256	-0.892464	0.387459	5.35628	2.93574	up	0.0423036	0.00315315
11771758	Glyma01g38200	3.22311	2.8701	3.44915	2.46317	2.18822	2.83007	0.289239	0.268594	3.18079	-0.195166	0.249762	2.49382	1.39901	up	0.285197	0.0840841
11771778	Glyma01g38210	10.0514	9.78149	9.96025	9.89516	10.27	10.4707	-0.207382	0.133729	9.93105	0.27608	0.17806	10.212	1.39809	down	0.117847	0.0197685
11771789	Glyma01g38240	7.43137	7.43017	7.52179	6.37758	6.76413	6.81776	0.241779	0.0237048	7.46111	-0.363615	0.15153	6.65315	1.52139	up	0.0368317	0.00239447
11771803	Glyma01g38250	4.48449	4.30813	3.77167	4.50987	3.83846	3.91785	-0.00805664	0.399064	4.1881	0.0951343	0.463899	4.08873	1.07415	down	0.916732	0.784748
11771805	Glyma01g38290	8.58448	8.4006	8.89493	7.6615	7.68832	7.89995	0.429196	0.222754	8.62667	-0.244989	0.0320311	7.74992	1.5957	up	0.0625478	0.0065663
11771812	Glyma01g38300	6.77138	6.46171	6.74601	5.86836	6.24029	6.47969	0.147539	0.160269	6.6597	-0.113488	0.190436	6.19611	1.19833	up	0.392587	0.143472
11771816	Glyma01g38310	5.90967	6.05366	6.10065	5.61725	5.63821	5.87451	0.0854967	0.0834041	6.02133	-0.0232807	0.04049	5.70999	1.07831	up	0.33846	0.111937
11771819	Glyma01g38340	1.97098	2.03162	1.99409	2.17996	2.10286	1.84595	-0.0190635	0.0457004	1.9989	0.227528	0.301136	2.04293	1.1864	down	0.516127	0.233473
11771827	Glyma01g38360	7.53741	7.65791	7.77154	7.39239	7.12888	8.07607	-0.0359546	0.0943542	7.65562	0.0434378	0.392932	7.53245	1.05657	down	0.901559	0.750758
11771831	Glyma01g38370	5.28052	5.26651	4.9443	4.92996	4.47791	4.4268	0.0858459	0.218994	5.16378	-0.263811	0.38807	4.61156	1.27426	up	0.531962	0.245687
11771842	Glyma01g38400	3.73978	3.26427	3.06293	3.09992	3.1686	2.79724	0.0163673	0.36831	3.35566	-0.114812	0.313856	3.02192	1.09519	up	0.857778	0.663137
11771847	Glyma01g38410	7.47558	7.7204	8.16122	6.37802	6.46442	6.37651	0.693785	0.321109	7.78573	-0.483068	0.144955	6.40631	2.26083	up	0.0504397	0.00443433
11771870	Glyma01g38420	3.21462	2.92524	3.17841	3.14159	2.64649	2.99809	0.00200256	0.147338	3.10609	0.0271978	0.29705	2.92872	1.01762	down	0.964986	0.901647
11771874	Glyma01g38440	3.64866	3.7081	3.72474	3.56275	3.26292	3.4075	0.0161007	0.0310662	3.69383	-0.0641143	0.228853	3.41106	1.05718	up	0.810401	0.579885
11771877	Glyma01g38460	6.98107	7.05791	7.0111	6.88055	7.18925	7.36645	-0.118957	0.0520693	7.0167	0.212324	0.13228	7.14541	1.25813	down	0.103028	0.015652
11771884	Glyma01g38480	3.60487	3.63206	3.48376	3.98976	3.44477	3.38485	-0.061559	0.107656	3.57357	0.173896	0.443456	3.60646	1.17728	down	0.702122	0.422001
11771888	Glyma01g38490	5.17633	5.23366	5.09197	4.87719	4.57976	5.04328	0.0173302	0.0987541	5.16732	-0.114019	0.202221	4.83341	1.09532	up	0.658207	0.369237
11771893	Glyma01g38500	6.95179	7.24269	7.06834	4.54404	5.15372	4.9208	0.913272	0.153633	7.0876	-1.09892	0.272559	4.87285	4.03394	up	0.0159058	0.000369609
11771898	Glyma01g38510	2.28508	2.27125	2.40485	2.16446	2.01067	2.07775	0.0255709	0.0446469	2.32039	-0.00796811	0.173461	2.08429	1.02352	up	0.907113	0.761944
11771902	Glyma01g38520	3.46469	3.77122	3.24471	3.6407	3.65587	3.91585	-0.342863	0.289114	3.49354	0.103636	0.0504344	3.73747	1.36273	down	0.226603	0.0578744
11771905	Glyma01g38540	1.95845	2.04293	2.06558	2.04235	2.05652	1.84241	-0.024245	0.044362	2.02232	0.136426	0.241436	1.98043	1.11781	down	0.614544	0.320271
11771911	Glyma01g38550	2.71297	2.90639	2.73718	2.61371	2.84573	2.62813	-0.0408251	0.120836	2.78552	0.072077	0.191986	2.69586	1.0814	down	0.713981	0.43728
11771914	Glyma01g38580	3.48935	3.76279	2.95479	2.68712	3.06523	2.87891	0.254788	0.438684	3.40231	-0.0678746	0.187052	2.87709	1.25064	up	0.599777	0.306281
11771946	Glyma01g38650	7.28657	7.38137	7.10356	7.90916	8.15227	8.24868	-0.554525	0.169041	7.25717	0.494244	0.0782747	8.10337	2.06876	down	0.0193879	0.000619506
11771957	Glyma01g38680	4.09653	4.22781	3.28027	4.21476	4.39338	5.80365	-0.519505	0.54216	3.8682	0.618784	0.748046	4.80393	2.2012	down	0.316292	0.0997502
11771971	Glyma01g38700	5.48483	5.26086	5.23477	5.56389	5.19238	5.06034	-0.0226594	0.155059	5.32682	0.125285	0.379691	5.27221	1.10799	down	0.802131	0.56598
11771974	Glyma01g38790	3.6506	3.53998	3.69047	3.7319	3.49532	3.28037	-0.0345506	0.0600059	3.62702	0.0435248	0.351074	3.50253	1.05561	down	0.889157	0.723477
11771983	Glyma01g38830	2.39173	2.36017	2.73311	2.10085	2.53766	2.43443	0.0374084	0.177946	2.495	0.102614	0.182589	2.35765	1.04623	down	0.867051	0.680686
11771988	Glyma01g38860	2.89467	2.78967	2.29914	2.77783	2.60388	2.59245	-0.158476	0.346182	2.66116	0.0409813	0.219092	2.65805	1.14827	down	0.721554	0.446561
11771996	Glyma01g38870	4.29185	4.48581	4.17214	4.86251	4.36717	4.25398	-0.0947591	0.182637	4.3166	0.285757	0.438247	4.49455	1.30181	down	0.521211	0.237399
11772001	Glyma01g38880	4.07982	3.36251	3.66405	7.36184	7.70949	6.59126	-1.6736	0.362688	3.70213	2.0477	0.677042	7.22086	13.1893	down	0.0251474	0.0011033
11772005	Glyma01g38920	6.94205	7.02712	7.77488	6.41261	6.74921	6.00794	0.280807	0.429666	7.24802	-0.374726	0.466913	6.38992	1.5752	up	0.399692	0.148054
11772014	Glyma01g38950	7.57186	7.52251	7.40454	7.90373	8.34979	8.70223	-0.403307	0.113642	7.49964	0.618202	0.278609	8.31859	2.03004	down	0.0487524	0.00417998
11772017	Glyma01g38960	1.85528	2.27745	2.03762	1.84631	1.69256	1.51109	0.0944602	0.217168	2.05678	-0.0764376	0.294091	1.68332	1.12576	up	0.733123	0.463542
11772020	Glyma01g38970	6.27517	6.3361	6.7164	5.61879	5.45615	5.50871	0.330432	0.210711	6.44256	-0.381678	0.184452	5.52789	1.6382	up	0.0866606	0.0116509
11772024	Glyma01g38990	3.52026	3.79181	3.69832	2.92129	2.72605	2.48633	0.284209	0.137124	3.67013	-0.472139	0.344192	2.71122	1.68921	up	0.132646	0.0241035
11772029	Glyma01g39000	5.79508	5.37615	5.69352	4.42057	4.24341	4.56555	0.5568	0.210858	5.62158	-0.452376	0.133077	4.40984	2.01276	up	0.0352645	0.0021801
11772037	Glyma01g39010	5.95071	5.92466	6.13699	5.27227	5.08757	5.46912	0.239232	0.0870166	6.00412	-0.286006	0.144086	5.27632	1.43917	up	0.0577676	0.00567436
11772046	Glyma01g39030	5.71811	5.78078	6.21473	5.27718	5.37008	5.52845	0.238864	0.241987	5.90454	-0.0712083	0.00301815	5.3919	1.23977	up	0.298632	0.0906918
11772056	Glyma01g39040	3.26208	3.66556	3.47789	3.02047	2.70987	2.52578	0.162091	0.204074	3.46851	-0.351822	0.372594	2.75204	1.42792	up	0.324449	0.104206
11772063	Glyma01g39050	3.28443	3.33753	3.33508	2.97844	3.49865	3.00489	0.0182257	0.0315831	3.31901	0.0624359	0.333802	3.16066	1.03112	down	0.93657	0.830551
11772075	Glyma01g39070	4.38829	4.77066	4.19281	4.60553	4.63194	4.25475	-0.145546	0.317161	4.45059	0.103837	0.33068	4.49741	1.1887	down	0.68318	0.399206
11772088	Glyma01g39080	3.02106	3.19512	3.52988	2.77857	3.48226	3.12756	0.0458843	0.232124	3.24868	0.129225	0.331099	3.12946	1.05947	down	0.896265	0.739139
11772093	Glyma01g39090	3.29421	2.62831	1.96771	4.07013	2.66888	3.34044	-0.47305	0.687741	2.63008	0.459254	0.756501	3.35982	1.90832	down	0.459084	0.189384
11772106	Glyma01g39100	5.85362	5.80964	5.71432	5.43179	5.48678	5.41526	0.061897	0.0987735	5.79253	-0.0834577	0.145444	5.44461	1.106	up	0.506544	0.225412
11772117	Glyma01g39110	4.0526	4.05334	4.29943	3.90416	3.80419	4.01413	0.0599221	0.113453	4.13512	0.0348566	0.0973093	3.9075	1.01753	up	0.91716	0.785899
11772144	Glyma01g39210	3.28873	3.56255	3.39169	3.56307	3.43615	3.3427	-0.0797655	0.146434	3.41432	0.155783	0.235462	3.44731	1.17735	down	0.493121	0.21516
11772147	Glyma01g39220	3.98881	3.36296	3.46571	5.41914	5.65275	6.77202	-1.2633	0.345957	3.60583	1.28141	0.599002	5.94797	5.83488	down	0.0419902	0.00311141
11772154	Glyma01g39280	8.09955	8.26526	8.40155	7.31502	7.73873	7.56757	0.214734	0.128911	8.25545	-0.297718	0.193567	7.54044	1.42647	up	0.114666	0.0188341
11772170	Glyma01g39290	4.43484	4.38505	4.50538	4.96756	4.93967	5.66226	-0.378002	0.0353064	4.44176	0.572636	0.295644	5.18983	1.93273	down	0.0550845	0.00522419
11772174	Glyma01g39300	1.97767	1.80183	2.38079	2.14791	1.91012	1.73324	-0.0120451	0.26899	2.05343	0.0675097	0.332321	1.93042	1.05669	down	0.907699	0.763374
11772178	Glyma01g39320	5.89794	6.27809	5.56545	5.63448	5.53663	5.9251	-0.0175298	0.381945	5.91383	-0.0300577	0.120283	5.69874	1.00872	up	0.986168	0.959384
11772185	Glyma01g39340	3.09449	3.1185	2.80167	3.08312	3.02409	2.621	-0.118265	0.205271	3.00489	-0.0111865	0.37607	2.9094	1.07704	down	0.870507	0.687421
11772190	Glyma01g39370	4.10258	4.42846	4.36595	4.72569	4.39606	4.69509	-0.236122	0.166782	4.299	0.273057	0.212501	4.60561	1.42324	down	0.154894	0.0309417
11772194	Glyma01g39380	3.36426	2.6617	2.97521	2.73333	3.39239	2.42373	0.00532293	0.353649	3.00039	0.0573076	0.565736	2.84982	1.03669	down	0.96428	0.899165
11772197	Glyma01g39390	1.73499	2.02314	2.24811	3.25501	2.14214	1.78705	-0.125854	0.234656	2.00208	0.46936	0.881226	2.39473	1.5107	down	0.615696	0.321458
11772203	Glyma01g39400	4.11484	3.93529	3.30954	3.76633	3.6599	3.25413	-0.133897	0.450736	3.78656	-0.157775	0.39614	3.56012	1.01669	up	0.981858	0.948361
11772205	Glyma01g39410	5.26548	4.84596	4.72872	4.46874	4.53909	4.38514	0.171459	0.301387	4.94672	-0.108378	0.187904	4.46432	1.21406	up	0.529989	0.244076
11772215	Glyma01g39430	3.97906	3.97883	4.2419	4.38862	4.1711	4.26996	-0.205168	0.122968	4.0666	0.207357	0.196962	4.27656	1.33101	down	0.172557	0.0370326
11772248	Glyma01g39460	2.60252	2.8252	2.60896	1.82804	2.34557	2.38179	0.104393	0.143798	2.67889	-0.1868	0.221201	2.18514	1.22365	up	0.367625	0.128498
11772256	Glyma01g39470	2.42221	2.48718	2.1126	2.39786	2.8116	2.45561	-0.172194	0.228863	2.34067	0.24473	0.262277	2.55503	1.33508	down	0.328978	0.106679
11772264	Glyma01g39500	4.66425	4.41407	4.82218	3.66276	3.73296	4.42422	0.172895	0.18285	4.6335	-0.318065	0.300343	3.93998	1.40538	up	0.261044	0.0728896
11772277	Glyma01g39530	8.94076	9.2434	9.10104	10.4604	10.2823	10.9875	-0.790665	0.154422	9.09507	0.893577	0.271192	10.5767	3.21371	down	0.0206801	0.000729294
11772289	Glyma01g39570	4.66464	4.20615	4.17687	4.12282	4.04734	4.26415	0.0470874	0.289297	4.34922	0.0452001	0.0828157	4.14477	1.00131	up	0.997142	0.991853
11772292	Glyma01g39590	2.69643	2.64954	2.20046	2.12348	2.28758	1.97714	0.0385981	0.302477	2.51547	-0.144914	0.253932	2.1294	1.13565	up	0.734901	0.466036
11772296	Glyma01g39610	6.27121	6.38372	6.53489	5.40471	5.45956	6.15454	0.143541	0.107578	6.39661	-0.377565	0.298381	5.67294	1.43506	up	0.198328	0.0466009
11772302	Glyma01g39620	2.06087	1.89115	1.99517	2.30407	1.80976	1.8959	-0.0173021	0.0854531	1.9824	0.206107	0.359871	2.00324	1.16749	down	0.645661	0.354532
11772305	Glyma01g39630	2.166	2.23261	2.06712	2.11532	2.03613	2.08648	-0.0607183	0.110706	2.15524	0.0659101	0.140245	2.07931	1.09174	down	0.57903	0.286926
11772309	Glyma01g39650	4.49512	4.54299	4.5721	4.53015	4.21432	3.96719	0.012096	0.0252789	4.53674	-0.0848576	0.406446	4.23722	1.06951	up	0.877521	0.701214
11772324	Glyma01g39670	3.95097	3.94737	3.55885	3.82337	4.19192	3.28526	-0.146764	0.254203	3.81906	0.00358645	0.554366	3.76685	1.10984	down	0.872577	0.691359
11772326	Glyma01g39690	2.38028	2.9421	2.81975	2.50646	2.42589	2.12842	-0.00600736	0.289068	2.71405	-0.163903	0.32514	2.35359	1.11566	up	0.800741	0.563713
11772332	Glyma01g39730	5.91491	5.90327	5.89314	5.9749	5.71082	5.91598	-0.0306756	0.0383284	5.90377	0.135349	0.191716	5.86724	1.12196	down	0.493283	0.215295
11772334	Glyma01g39740	6.74427	6.61474	6.56863	7.81623	7.21221	7.76682	-0.457274	0.112491	6.64255	0.701161	0.346603	7.59842	2.23215	down	0.0555633	0.00530646
11772338	Glyma01g39750	3.74025	3.60468	3.97407	3.66881	3.54642	3.1003	0.00808525	0.15978	3.773	-0.123843	0.425146	3.43851	1.09576	up	0.846459	0.641321
11772345	Glyma01g39770	6.09952	5.73632	5.73219	5.78859	5.4768	5.66212	0.115329	0.225911	5.85601	0.104384	0.2241	5.6425	1.00762	up	0.984596	0.95535
11772350	Glyma01g39780	4.67893	4.99924	4.56098	4.79191	4.14449	4.65944	0.0370126	0.248874	4.74639	0.0251374	0.367381	4.53195	1.00827	up	0.988223	0.965252
11772355	Glyma01g39790	7.64054	7.79365	7.45904	8.07026	7.83489	8.55171	-0.30605	0.194127	7.63108	0.417722	0.27826	8.15229	1.65149	down	0.121811	0.0209293
11772362	Glyma01g39800	4.94698	5.28427	5.31295	5.0783	4.62435	4.68515	0.0604011	0.190026	5.1814	-0.122505	0.345619	4.79593	1.13517	up	0.735375	0.466862
11772378	Glyma01g39820	2.27055	2.96099	2.7606	3.37223	2.90302	2.35834	-0.18906	0.350801	2.66405	0.227321	0.633411	2.87786	1.33458	down	0.664364	0.375608
11772383	Glyma01g39880	6.24221	5.86069	5.43558	5.41817	5.75232	5.88257	-0.0669324	0.428581	5.84616	-0.0261753	0.134215	5.68435	1.02865	down	0.958208	0.882713
11772388	Glyma01g39900	2.71986	2.51822	2.52182	3.04319	2.71332	2.13415	-0.0490654	0.130886	2.58663	0.197083	0.587026	2.63022	1.18604	down	0.771339	0.517535
11772397	Glyma01g39930	8.63227	8.39461	8.42062	8.46206	8.53866	8.6071	-0.17737	0.143581	8.4825	0.078629	0.0577541	8.53594	1.19416	down	0.19576	0.0456949
11772402	Glyma01g39940	4.20997	4.4942	4.64952	3.30493	3.54061	2.99746	0.454355	0.202417	4.45123	-0.513308	0.37218	3.281	1.95567	up	0.107054	0.0167326
11772405	Glyma01g39970	6.52801	6.75335	6.17307	7.84525	7.88108	7.96807	-0.917362	0.319815	6.48481	0.69852	0.0639433	7.89813	3.06499	down	0.024071	0.00101294
11772412	Glyma01g39990	1.75629	2.12113	1.89482	1.72084	2.10512	1.64954	-0.0245512	0.19152	1.92408	0.0791021	0.309262	1.82517	1.07449	down	0.849449	0.647499
11772419	Glyma01g40000	2.09569	2.0566	2.05194	1.8632	1.72604	1.96778	0.0144216	0.0465605	2.06808	0.00124915	0.113768	1.85234	1.00917	up	0.949928	0.861789
11772422	Glyma01g40020	3.18944	3.25605	3.34403	3.27124	3.082	3.04054	-0.0287085	0.0537709	3.26317	0.0419415	0.241212	3.13126	1.05019	down	0.849011	0.646456
11772426	Glyma01g40050	4.16184	4.20148	3.78539	4.00227	3.63907	3.80437	0.0262791	0.258502	4.04957	-0.00549221	0.259274	3.81524	1.02227	up	0.959768	0.8878
11772430	Glyma01g40070	5.68937	5.60356	5.29606	6.18965	5.79316	6.74499	-0.333183	0.234875	5.52966	0.582315	0.39786	6.2426	1.88622	down	0.140445	0.0264844
11772432	Glyma01g40080	4.86931	4.23779	4.48747	4.38681	3.97883	4.98069	-0.0464184	0.321542	4.53152	0.0733995	0.421799	4.44878	1.0866	down	0.885039	0.715534
11772439	Glyma01g40100	2.40732	2.14449	2.27405	2.50819	1.97922	3.01869	-0.0564295	0.133531	2.27528	0.372879	0.450195	2.50203	1.34659	down	0.457604	0.188477
11772445	Glyma01g40110	4.33509	3.97799	4.50721	3.74763	3.72846	3.31166	0.244193	0.248122	4.27343	-0.230755	0.36916	3.59592	1.38987	up	0.383824	0.138075
11772451	Glyma01g40120	2.37811	2.2675	1.94336	1.94604	2.12674	1.88367	-0.0768672	0.253742	2.19632	-0.0851486	0.212526	1.98548	1.00576	up	0.988702	0.96751
11772455	Glyma01g40140	7.49204	7.24363	7.46884	6.90932	6.83173	7.60132	0.0529602	0.126412	7.4015	-0.0318573	0.313785	7.11412	1.06055	up	0.869994	0.686494
11772464	Glyma01g40160	5.39672	5.28971	5.03672	4.58056	4.79826	4.40554	0.226325	0.212328	5.24105	-0.217376	0.290466	4.59479	1.36009	up	0.315902	0.0995379
11772470	Glyma01g40170	5.65063	5.14309	5.5362	4.82079	5.17543	5.84247	-0.00974163	0.257706	5.44331	0.029078	0.391882	5.27956	1.02727	down	0.962015	0.892941
11772484	Glyma01g40180	5.45538	5.69218	5.46022	5.88289	5.7801	6.3384	-0.323073	0.152436	5.53593	0.344025	0.197804	6.00046	1.58787	down	0.0785557	0.00983037
11772488	Glyma01g40210	4.2269	4.16942	4.22281	4.95413	5.67193	5.45662	-0.549288	0.0311118	4.20637	0.807795	0.317408	5.36089	2.56167	down	0.0321405	0.00180616
11772500	Glyma01g40260	6.88384	7.06802	6.8763	6.57238	6.69689	7.07418	0.0307723	0.127195	6.94272	0.0717658	0.135918	6.78115	1.02882	down	0.888689	0.722283
11772507	Glyma01g40270	3.21405	2.64512	3.12554	3.54519	2.74938	2.97368	-0.0705475	0.295462	2.9949	0.226526	0.49297	3.08942	1.22865	down	0.701511	0.421243
11772510	Glyma01g40290	3.90852	4.15523	3.95465	4.30884	4.32224	3.57475	-0.0423988	0.144661	4.00613	0.222638	0.548072	4.06861	1.20167	down	0.733091	0.463451
11772512	Glyma01g40300	2.02013	2.1983	2.28828	2.50963	2.56391	2.40944	-0.195796	0.117134	2.1689	0.332189	0.193352	2.49433	1.44191	down	0.102609	0.015536
11772516	Glyma01g40310	5.28381	5.47733	5.0416	5.43282	5.27725	5.58311	-0.232569	0.245027	5.26758	0.133473	0.121998	5.43106	1.28881	down	0.279533	0.0814697
11772519	Glyma01g40320	3.19538	2.85886	2.73079	3.8684	3.23964	3.13957	-0.27932	0.260499	2.92834	0.410766	0.506546	3.41587	1.61338	down	0.323708	0.10384
11772523	Glyma01g40330	4.97597	5.47134	5.48055	4.84786	4.19144	4.779	0.232223	0.276144	5.30928	-0.268399	0.373035	4.6061	1.41482	up	0.378599	0.135103
11772529	Glyma01g40350	4.68925	4.46352	4.71515	4.95537	5.12495	4.8851	-0.204719	0.122801	4.62264	0.363675	0.212697	4.98847	1.48287	down	0.104331	0.0160169
11772533	Glyma01g40370	4.30693	3.71575	4.17744	4.07462	4.01212	3.61684	-0.125306	0.301855	4.0667	-0.0882552	0.372979	3.90119	1.02601	down	0.964623	0.900064
11772535	Glyma01g40380	2.13206	2.47205	2.28389	2.14856	2.28357	2.19642	-0.0664408	0.175728	2.296	0.0496355	0.132657	2.20952	1.08378	down	0.694664	0.412835
11772544	Glyma01g40390	7.31622	7.54156	7.2386	7.15982	6.97114	7.33933	-0.00250523	0.179516	7.36546	-0.0086356	0.143308	7.15677	1.00426	up	0.988233	0.965346
11772548	Glyma01g40400	2.23325	2.18642	2.36501	2.19856	2.55893	2.14904	-0.028605	0.0646522	2.26156	0.214573	0.28644	2.30218	1.1836	down	0.50571	0.224778
11772554	Glyma01g40440	2.60793	2.64018	2.69519	2.65842	2.76184	2.52281	-0.012226	0.0212596	2.64777	0.190259	0.227436	2.64769	1.15068	down	0.47315	0.199496
11772558	Glyma01g40450	7.95144	7.48581	8.04865	7.57007	7.38488	8.30414	-0.0972685	0.282407	7.82863	0.0296932	0.383146	7.75303	1.09199	down	0.860325	0.668088
11772564	Glyma01g40470	5.25353	5.3769	5.39771	5.30731	5.28238	5.34109	-0.0577471	0.0657021	5.34271	0.112362	0.108092	5.31026	1.12514	down	0.277234	0.0803163
11772566	Glyma01g40480	2.96221	2.92383	2.68215	2.60409	2.18456	2.59137	0.0683819	0.180359	2.85606	-0.125113	0.253389	2.46001	1.14353	up	0.633881	0.341883
11772570	Glyma01g40500	2.51255	2.92975	2.65024	2.38379	2.65812	2.47703	0.0397	0.221174	2.69751	0.0510604	0.172166	2.50631	1.00791	down	0.981747	0.947402
11772575	Glyma01g40520	2.73576	3.04067	2.82266	2.66386	2.64711	2.81179	-0.00946689	0.167577	2.86637	0.034313	0.0594393	2.70758	1.03081	down	0.872821	0.691716
11772586	Glyma01g40580	3.63739	3.9497	3.53716	3.54194	2.58538	3.7082	-0.00489632	0.236789	3.70808	-0.231915	0.579937	3.2785	1.17041	up	0.80106	0.564247
11772594	Glyma01g40650	4.4819	5.13937	4.56439	6.70361	6.72511	6.83029	-1.29774	0.371695	4.72855	0.929273	0.0616667	6.753	4.68164	down	0.0179834	0.000513117
11772608	Glyma01g40680	5.03028	4.57515	5.28959	4.46038	5.16385	4.72744	0.0459607	0.338874	4.965	0.0674092	0.351003	4.78389	1.01498	down	0.980105	0.942961
11772610	Glyma01g40700	6.34682	6.44723	6.55389	5.69327	6.15226	6.25115	0.0781918	0.0803673	6.44931	-0.136328	0.198828	6.03223	1.16032	up	0.414821	0.158207
11772625	Glyma01g40710	6.89119	7.01412	7.14409	6.29062	6.66745	6.57982	0.115567	0.102994	7.01647	-0.185707	0.157152	6.51263	1.23223	up	0.207245	0.0499614
11772630	Glyma01g40730	5.18689	5.30003	5.32457	4.72355	4.89995	5.0702	0.101765	0.0605767	5.27049	-0.0682659	0.0538226	4.8979	1.12508	up	0.125714	0.0220749
11772633	Glyma01g40740	2.19724	2.42445	3.02207	2.16336	2.27493	2.43051	0.0610398	0.398686	2.54792	0.00527509	0.0125568	2.2896	1.03941	up	0.932211	0.820577
11772637	Glyma01g40750	2.44515	1.98163	2.20484	1.94148	2.95648	2.21596	-0.0581307	0.232946	2.21054	0.305195	0.528755	2.3713	1.28639	down	0.62988	0.337315
11772639	Glyma01g40760	5.78751	5.53316	5.76534	7.01354	7.13963	7.00736	-0.742284	0.129847	5.69534	0.818446	0.160293	7.05351	2.95003	down	0.0127381	0.000195796
11772647	Glyma01g40770	4.19363	4.19777	4.59508	4.60193	4.30893	4.40656	-0.175304	0.201763	4.32883	0.137571	0.240496	4.43914	1.24218	down	0.416496	0.159376
11772652	Glyma01g40790	1.93976	2.16487	2.35999	2.02804	2.18921	1.99629	-0.0998671	0.187337	2.15487	0.0190043	0.187681	2.07118	1.08588	down	0.745461	0.48085
11772654	Glyma01g40800	5.41189	5.27245	4.99758	4.84565	4.70295	5.0113	0.108885	0.237858	5.22731	-0.0625629	0.116266	4.8533	1.12619	up	0.618632	0.324799
11772658	Glyma01g40810	4.26523	3.9139	3.6166	5.04396	5.05154	5.92299	-0.848058	0.348662	3.93191	0.762089	0.38822	5.3395	3.05283	down	0.0590044	0.00590686
11772666	Glyma01g40840	3.60372	3.49874	3.85811	3.01011	3.48654	2.82855	0.0856333	0.156914	3.65352	-0.25693	0.410573	3.1084	1.26801	up	0.535156	0.248376
11772671	Glyma01g40850	2.81366	3.21275	3.05715	2.67988	2.54278	2.40928	0.115937	0.200849	3.02786	-0.165377	0.261092	2.54398	1.2153	up	0.490416	0.213183
11772679	Glyma01g40920	5.35154	5.61778	5.64732	5.21926	5.15782	5.69315	-0.0352099	0.149313	5.53888	-0.0147827	0.187538	5.35675	1.01426	down	0.960665	0.889804
11772686	Glyma01g40930	5.48116	5.37007	5.74415	5.3218	5.78747	5.91939	-0.141982	0.164276	5.53179	0.20501	0.210206	5.67622	1.27191	down	0.291995	0.0873737
11772694	Glyma01g40950	7.93041	8.09398	7.8848	7.5919	7.95882	8.35561	-0.059123	0.131856	7.96973	0.142488	0.25723	7.96878	1.14998	down	0.586304	0.293556
11772705	Glyma01g40960	9.39547	9.39821	9.5665	9.14509	9.47876	9.75564	-0.0432022	0.0691535	9.4534	0.165795	0.184322	9.45983	1.15588	down	0.386516	0.139798
11772709	Glyma01g40970	6.93876	6.56414	7.01072	5.82285	5.85502	5.73892	0.477954	0.221833	6.83787	-0.351763	0.179009	5.8056	1.77734	up	0.0662067	0.0072739
11772713	Glyma01g41000	11.1912	11.0872	11.1089	10.9611	11.1914	11.1204	-0.0668661	0.0686883	11.1291	0.0975623	0.117882	11.091	1.12072	down	0.326163	0.105135
11772716	Glyma01g41010	4.64058	4.64515	4.49346	4.72031	4.38071	5.05814	-0.0664606	0.115168	4.59306	0.262757	0.275285	4.71972	1.25633	down	0.367811	0.128612
11772727	Glyma01g41040	1.71951	1.68213	1.87125	1.755	1.89525	1.57944	-0.0287811	0.0716912	1.75763	0.15938	0.262334	1.74323	1.13931	down	0.589985	0.296913
11772730	Glyma01g41050	3.63895	4.28983	4.18513	2.88822	4.3193	3.83137	0.0138849	0.34127	4.03797	-0.141896	0.672088	3.67963	1.11402	up	0.895978	0.738463
11772735	Glyma01g41060	3.44105	3.19383	2.85206	2.92351	3.00813	2.87466	-0.0615207	0.321705	3.16231	-0.0858423	0.171771	2.93543	1.017	up	0.968965	0.913606
11772738	Glyma01g41110	8.85279	9.00373	8.99762	8.38162	8.44917	8.57128	0.169028	0.0775605	8.95138	-0.112433	0.0307403	8.46736	1.21542	up	0.0494565	0.00427719
11772769	Glyma01g41120	4.87103	4.28244	4.62962	4.10609	4.85984	4.34846	0.0857092	0.293023	4.59437	0.132033	0.387068	4.43813	1.03263	down	0.955809	0.876746
11772773	Glyma01g41140	6.37418	6.21034	6.34736	5.3017	5.49263	5.68232	0.322833	0.0806969	6.31063	-0.293014	0.0690165	5.49222	1.53246	up	0.0184829	0.000552219
11772798	Glyma01g41190	4.75535	4.20779	4.40402	5.09262	3.83563	4.60379	-0.0640229	0.282273	4.45572	0.193496	0.673164	4.51068	1.19542	down	0.806779	0.574185
11772805	Glyma01g41210	3.95911	4.17453	4.20876	3.67331	4.26551	4.32153	-0.0698223	0.121235	4.11413	0.105392	0.266191	4.08678	1.12913	down	0.648558	0.358083
11772812	Glyma01g41220	4.69019	4.2592	4.35795	4.54131	4.53296	4.63302	-0.266009	0.234846	4.43578	0.0698667	0.0796667	4.56909	1.26214	down	0.274171	0.0788704
11772816	Glyma01g41260	3.18835	2.62649	3.42542	2.74853	3.20101	4.02545	-0.217829	0.38887	3.08009	0.229646	0.520574	3.325	1.36365	down	0.592095	0.298871
11772829	Glyma01g41270	3.63269	4.66166	4.22335	4.43988	4.42681	4.25312	-0.313789	0.515984	4.17256	0.0894805	0.228746	4.37327	1.3225	down	0.575178	0.283568
11772837	Glyma01g41300	6.35972	6.0657	6.25717	5.77627	5.86699	6.07878	0.108257	0.145765	6.22753	-0.00936151	0.0293801	5.90735	1.08494	up	0.527764	0.242537
11772846	Glyma01g41310	2.47913	2.38475	2.37046	2.2066	2.11326	2.16249	0.0395833	0.0790508	2.41145	-0.00851838	0.148278	2.16078	1.0339	up	0.849005	0.646028
11772858	Glyma01g41330	8.41935	8.53648	8.66117	2.59135	2.52982	2.49047	2.8685	0.0974837	8.539	-2.93072	0.176079	2.53721	55.6853	up	0.00341009	9.64546e-07
11772865	Glyma01g41360	4.18102	3.78736	3.93173	4.33769	3.82329	3.29252	-0.00804075	0.204301	3.9667	0.0456542	0.64809	3.81784	1.03792	down	0.963774	0.897751
11772869	Glyma01g41430	6.1317	5.74956	5.80714	6.5708	6.17878	7.05881	-0.380684	0.217347	5.89613	0.528539	0.36531	6.6028	1.87803	down	0.121154	0.0207484
11772879	Glyma01g41460	5.44686	5.36915	5.43215	5.16317	5.37542	5.5377	-0.0541112	0.0404324	5.41605	0.0911617	0.0720905	5.35876	1.10594	down	0.175737	0.0382436
11772897	Glyma01g41470	4.3333	3.81497	3.46903	4.00182	3.93169	4.14665	-0.313121	0.457762	3.87244	0.0437259	0.0801022	4.02672	1.28062	down	0.541779	0.254285
11772900	Glyma01g41480	7.63986	7.69315	8.22879	6.57861	6.73408	6.42023	0.545381	0.297096	7.85393	-0.528352	0.257736	6.57764	2.10487	up	0.0752773	0.00911436
11772911	Glyma01g41510	3.47842	2.3996	2.44895	2.39403	2.39552	2.20443	0.255238	0.621935	2.77566	0.0134722	0.233005	2.33133	1.18244	up	0.800203	0.562591
11772914	Glyma01g41530	4.73218	4.95592	4.75256	4.7202	5.10675	4.95684	-0.18429	0.139548	4.81356	0.132645	0.17683	4.92793	1.24568	down	0.257789	0.0714432
11772917	Glyma01g41540	3.29444	2.90907	3.04241	3.15098	2.89467	3.19813	-0.11081	0.201548	3.08197	0.0910354	0.172653	3.08126	1.15017	down	0.546202	0.258114
11772929	Glyma01g41550	6.1814	6.34824	6.06947	5.95679	6.32989	6.08387	-0.0345413	0.165027	6.1997	0.0918347	0.20976	6.12352	1.09155	down	0.72966	0.458199
11772937	Glyma01g41560	6.25161	7.56436	8.34628	4.75631	4.81479	4.88366	1.71831	1.03682	7.38742	-0.648294	0.0641167	4.81825	5.15727	up	0.107468	0.0168746
11772940	Glyma01g41570	6.92081	6.99396	6.6573	6.2719	6.50587	6.97413	0.0224358	0.205617	6.85736	-0.0483909	0.230743	6.58397	1.05032	up	0.883039	0.711689
11772954	Glyma01g41580	7.34694	7.1392	7.07756	8.13045	7.70399	8.2195	-0.459144	0.161253	7.1879	0.573495	0.262698	8.01798	2.04576	down	0.0502028	0.00438766
11772961	Glyma01g41590	6.08781	6.15949	6.49653	5.49531	5.87846	6.15903	0.106112	0.190089	6.24794	-0.0950007	0.213196	5.84427	1.14958	up	0.582068	0.289635
11772973	Glyma01g41600	4.44639	3.75844	3.44333	3.72267	3.49925	3.28889	0.131017	0.533885	3.88272	-0.045534	0.342327	3.50361	1.13018	up	0.853627	0.654883
11772990	Glyma01g41610	3.15174	3.0505	2.95715	3.82337	2.55131	2.65893	0.056994	0.122362	3.05313	0.21763	0.801132	3.0112	1.11778	down	0.900484	0.748647
11772994	Glyma01g41620	8.11645	8.06518	8.27771	7.7132	7.68367	7.61092	0.0974991	0.0827235	8.15311	-0.183788	0.179412	7.66926	1.21528	up	0.253046	0.0692403
11773003	Glyma01g41630	5.75406	5.85286	5.99183	5.54791	5.24249	5.45399	0.0501187	0.0946154	5.86625	-0.198775	0.213968	5.41479	1.1883	up	0.385562	0.139169
11773017	Glyma01g41640	4.10325	4.76729	4.2079	3.11814	3.47471	3.02528	0.448921	0.369765	4.35948	-0.501956	0.306841	3.20604	1.93305	up	0.140826	0.0265934
11773025	Glyma01g41660	7.71548	7.41621	7.65495	7.09888	7.00178	7.28322	0.171577	0.15007	7.59555	-0.0934458	0.09338	7.12796	1.20166	up	0.232097	0.0602336
11773030	Glyma01g41680	2.88905	3.03192	3.20545	3.28477	2.67549	3.27824	-0.0688554	0.13402	3.04214	0.171069	0.352211	3.0795	1.18093	down	0.625522	0.332028
11773041	Glyma01g41710	2.42438	2.55598	2.47198	2.36703	2.0626	2.01333	0.0449011	0.077773	2.48411	-0.0889949	0.30623	2.14765	1.09725	up	0.761719	0.503642
11773043	Glyma01g41720	9.62577	9.94003	10.1538	9.07168	8.92971	9.36369	0.371627	0.243782	9.90655	-0.210661	0.145945	9.1217	1.49722	up	0.131686	0.0238066
11773047	Glyma01g41730	8.48873	8.6927	8.90783	7.82245	7.99577	8.29604	0.263851	0.185611	8.69642	-0.19192	0.112807	8.03809	1.37152	up	0.125714	0.022072
11773061	Glyma01g41750	5.80896	5.50816	5.87918	6.69115	6.77034	6.40919	-0.427923	0.17873	5.7321	0.666099	0.304814	6.62356	2.13468	down	0.058587	0.00583585
11773063	Glyma01g41770	4.54183	4.10308	4.10928	3.9908	3.68903	3.36682	0.152904	0.265794	4.2514	-0.213713	0.437834	3.68222	1.28933	up	0.574392	0.282827
11773071	Glyma01g41780	3.5037	3.53968	3.31541	3.65285	3.78817	3.40204	-0.085416	0.149195	3.45293	0.27857	0.303965	3.61435	1.28698	down	0.380502	0.136104
11773074	Glyma01g41790	7.01816	7.2015	7.15628	6.06544	5.82404	6.54979	0.301154	0.0929702	7.12531	-0.475173	0.282787	6.14642	1.71277	up	0.0822433	0.010682
11773092	Glyma01g41800	8.10921	8.11745	8.05127	7.71464	7.75435	8.06615	0.0155739	0.0649047	8.09265	-0.0294615	0.0761294	7.84505	1.03171	up	0.744553	0.479119
11773109	Glyma01g41810	7.38561	7.44643	7.81362	7.28076	7.57622	7.25995	0.0185367	0.203187	7.54855	0.0448563	0.240203	7.37231	1.01841	down	0.961466	0.891799
11773113	Glyma01g41850	7.3932	7.15754	7.0507	7.05422	7.42411	7.93871	-0.188379	0.196792	7.20048	0.286052	0.317911	7.47235	1.38937	down	0.302993	0.0928797
11773131	Glyma01g41870	6.00032	6.12717	5.78185	6.40744	6.94152	6.94561	-0.46395	0.202236	5.96978	0.533688	0.22658	6.76486	1.99673	down	0.0520776	0.00471303
11773134	Glyma01g41880	2.17551	2.41226	2.293	2.40166	2.35732	2.0689	-0.0513483	0.123198	2.29359	0.133586	0.305611	2.27596	1.13677	down	0.672635	0.386048
11773148	Glyma01g41900	2.41051	2.43968	3.24475	2.65758	2.98799	2.91277	-0.276816	0.444659	2.69831	0.080215	0.138961	2.85278	1.28079	down	0.542604	0.255066
11773154	Glyma01g41910	7.05682	7.02386	7.56958	5.77041	6.42623	5.69055	0.368851	0.277124	7.21676	-0.682948	0.4545	5.9624	2.07311	up	0.141292	0.0267237
11773163	Glyma01g41920	3.22889	3.01709	2.99221	3.05553	2.8406	3.08264	-0.0286091	0.147768	3.0794	0.0874776	0.156611	2.99292	1.08379	down	0.686683	0.403264
11773168	Glyma01g41930	3.20095	3.29371	3.06498	3.26488	3.05885	2.96845	-0.0649366	0.142343	3.18655	0.0484756	0.273422	3.0974	1.08178	down	0.797999	0.558609
11773176	Glyma01g41950	3.13458	2.94499	2.49299	3.43119	2.81594	2.4394	-0.145801	0.357007	2.85752	0.0947483	0.622637	2.89551	1.18144	down	0.818264	0.592708
11773178	Glyma01g41960	3.22196	3.17938	3.08723	2.77381	2.95266	3.11624	-0.0179799	0.0964461	3.16286	-0.0307043	0.053183	2.94757	1.00886	up	0.945413	0.851159
11773182	Glyma01g41990	4.27427	3.85742	4.39562	3.54127	3.45775	3.16179	0.310003	0.262693	4.17577	-0.276271	0.325506	3.38693	1.50136	up	0.259512	0.0721625
11773191	Glyma01g42000	2.07645	2.34118	1.92015	2.12069	1.96332	2.27269	-0.151803	0.236819	2.11259	0.0570691	0.123052	2.1189	1.15578	down	0.533213	0.246721
11773200	Glyma01g42010	7.13691	6.99888	7.41957	6.62439	6.93848	7.34131	0.0258485	0.186894	7.18512	0.0113494	0.233531	6.96806	1.0101	up	0.977798	0.937122
11773211	Glyma01g42050	2.01777	2.02894	2.11252	2.19549	2.262	2.04281	-0.040429	0.0236491	2.05308	0.275821	0.226721	2.16676	1.24509	down	0.263826	0.0741173
11773215	Glyma01g42060	3.75005	4.04807	3.75486	3.77753	4.00604	3.75485	-0.0919303	0.187493	3.85099	0.10578	0.210429	3.84614	1.14688	down	0.583687	0.291169
11773218	Glyma01g42070	2.30834	2.58544	2.47302	2.53132	2.44474	2.26992	-0.0659405	0.140506	2.4556	0.0963488	0.26	2.41532	1.11906	down	0.680072	0.395398
11773221	Glyma01g42080	1.94179	2.22323	1.94929	1.70688	1.6907	1.75981	0.10028	0.177059	2.03811	-0.0161347	0.0985372	1.71913	1.08404	up	0.664677	0.376014
11773225	Glyma01g42100	3.75038	3.53211	3.0281	4.11647	3.89962	4.89522	-0.509721	0.397754	3.43686	0.559749	0.42143	4.30377	2.09866	down	0.161089	0.0330092
11773232	Glyma01g42110	3.33531	2.77609	2.88198	2.64794	2.87814	2.71348	0.09203	0.306837	2.99779	0.0433246	0.164159	2.74652	1.03434	up	0.932182	0.820377
11773235	Glyma01g42130	5.91899	5.82374	5.74392	5.67645	5.38026	5.67061	0.0402428	0.112434	5.82888	-0.010306	0.195202	5.57577	1.03566	up	0.886178	0.717326
11773240	Glyma01g42140	5.91721	6.03263	6.33192	5.10736	5.42982	5.71991	0.235173	0.186818	6.09392	-0.237158	0.183979	5.41903	1.38735	up	0.16825	0.0355222
11773260	Glyma01g42170	9.25441	9.327	10.2235	7.38161	7.74999	7.57001	0.977845	0.511058	9.60162	-0.854016	0.182745	7.5672	3.55996	up	0.0494045	0.00427001
11773266	Glyma01g42180	2.56114	2.94373	2.85555	2.4708	2.52174	2.14633	0.0191865	0.195002	2.7868	-0.185431	0.321686	2.37963	1.15238	up	0.683408	0.399467
11773271	Glyma01g42190	3.42685	2.42814	2.74054	3.56836	3.44836	3.35084	-0.56385	0.516516	2.86518	0.229384	0.234223	3.45585	1.73296	down	0.260408	0.0725635
11773276	Glyma01g42210	5.04631	4.78205	5.32493	4.84319	4.8265	5.22731	-0.0588008	0.245987	5.0511	0.058334	0.119332	4.96567	1.08458	down	0.758702	0.499257
11773283	Glyma01g42230	2.82182	2.67659	3.14984	2.84639	2.4762	2.71013	0.076588	0.214657	2.88275	0.0739756	0.246085	2.67758	1.00181	up	0.996379	0.989608
11773287	Glyma01g42270	5.83422	5.68978	5.6841	6.17082	6.48468	6.7771	-0.431635	0.102387	5.73603	0.512431	0.180368	6.47754	1.92394	down	0.0282944	0.00139944
11773294	Glyma01g42280	3.36844	3.17555	3.16127	2.16204	2.58067	2.67083	0.266883	0.132907	3.23509	-0.29446	0.174251	2.47118	1.47564	up	0.0854829	0.0113644
11773298	Glyma01g42300	4.1022	3.61607	4.29899	4.54241	5.06319	5.52938	-0.555744	0.330351	4.00575	0.686057	0.370438	5.04499	2.36494	down	0.0896108	0.0123164
11773312	Glyma01g42310	2.97669	2.7861	2.49939	2.9761	2.40245	2.48132	0.0369327	0.266534	2.75406	0.105388	0.407892	2.61995	1.04859	down	0.931968	0.819713
11773314	Glyma01g42320	3.10934	2.82565	2.67402	2.95752	2.65388	2.53761	0.00705027	0.243058	2.86967	0.0562783	0.336464	2.71634	1.03471	down	0.943726	0.847272
11773320	Glyma01g42340	6.14896	5.68553	6.09299	5.63841	5.83839	6.24023	-0.0870968	0.241609	5.97583	0.0453155	0.179683	5.90568	1.09613	down	0.751345	0.488679
11773332	Glyma01g42360	11.1513	11.2652	11.3598	10.3659	9.9855	10.4438	0.334993	0.0826145	11.2588	-0.456115	0.236481	10.2651	1.7304	up	0.0563096	0.00543395
11773347	Glyma01g42370	2.58584	2.63927	2.65619	2.35557	2.88333	2.5508	-0.01294	0.0282306	2.6271	0.159085	0.271565	2.59656	1.12664	down	0.629155	0.336469
11773352	Glyma01g42380	6.60079	6.23415	6.91962	6.19103	6.14266	6.54362	0.0275716	0.318265	6.58485	-0.0622799	0.119464	6.29244	1.06426	up	0.861896	0.670862
11773364	Glyma01g42400	5.30399	5.89019	6.06756	5.48993	5.75263	5.96175	-0.190351	0.381572	5.75391	-0.00693385	0.117052	5.73477	1.13557	down	0.738067	0.470617
11773380	Glyma01g42410	7.66283	8.30407	8.48128	9.30053	9.96131	9.7845	-0.882311	0.412888	8.14939	0.852972	0.288438	9.68211	3.32945	down	0.0475433	0.00396052
11773388	Glyma01g42420	2.50187	3.01441	3.07476	4.59084	4.85939	5.12646	-1.10992	0.300052	2.86368	1.08786	0.144573	4.8589	4.58772	down	0.0153091	0.000334383
11773401	Glyma01g42430	2.42815	2.48435	3.01457	4.04187	5.053	4.08921	-0.925371	0.294959	2.64236	1.02952	0.600551	4.39469	3.87688	down	0.0656541	0.00717714
11773414	Glyma01g42440	8.20893	7.94199	7.85881	6.408	5.60266	7.41618	0.349908	0.202904	8.00324	-0.975157	0.826273	6.47562	2.50544	up	0.217961	0.0542353
11773418	Glyma01g42550	2.0415	2.31586	2.32119	1.93586	1.78682	2.39108	-0.0431378	0.148406	2.22618	-0.028839	0.220915	2.03792	1.00996	down	0.975184	0.930331
11773424	Glyma01g42560	6.47193	5.10773	5.41171	4.21382	3.67673	4.02916	0.836591	0.7243	5.66379	-0.651396	0.320018	3.97324	2.80497	up	0.15579	0.0312351
11773428	Glyma01g42580	3.14387	2.41301	2.31474	2.11162	2.15652	2.00207	0.218459	0.469638	2.62387	-0.112785	0.196487	2.09007	1.2581	up	0.61655	0.322778
11773438	Glyma01g42610	5.3277	5.06821	4.82036	4.73265	4.78016	4.99356	0.0190349	0.278287	5.07209	-0.0150379	0.0266196	4.83546	1.0239	up	0.942056	0.843125
11773457	Glyma01g42620	2.84464	3.00647	2.75882	2.71186	2.56745	2.52664	0.0423508	0.1497	2.86998	-0.0230812	0.217723	2.60198	1.0464	up	0.871906	0.690069
11773465	Glyma01g42630	8.31289	8.48076	8.68001	7.90788	8.31345	8.3108	0.0539786	0.159341	8.49122	-0.0573031	0.15926	8.17738	1.08019	up	0.716605	0.440461
11773473	Glyma01g42660	2.71698	2.81511	3.06018	2.55329	2.33196	2.16859	0.0813887	0.149689	2.86409	-0.228863	0.317352	2.35128	1.23992	up	0.474368	0.200407
11773477	Glyma01g42670	3.25935	4.11962	5.25388	3.38256	3.4603	2.82608	0.518173	0.974991	4.21095	-0.267235	0.462888	3.22298	1.72358	up	0.566744	0.276031
11773481	Glyma01g42680	7.39545	7.34274	7.61776	5.7058	6.26911	6.50151	0.488398	0.117425	7.45198	-0.60222	0.297062	6.1588	2.12965	up	0.048242	0.00409399
11773489	Glyma01g42710	6.29412	5.58541	5.40154	4.69936	4.42229	4.24274	0.569108	0.489885	5.76036	-0.533892	0.353327	4.45479	2.14801	up	0.163986	0.0340874
11773500	Glyma01g42730	8.75192	8.49489	8.78741	7.84042	7.98024	8.03214	0.317649	0.143259	8.67807	-0.20693	0.0554658	7.95093	1.43851	up	0.0482281	0.00409191
11773510	Glyma01g42740	7.42772	7.39016	6.98267	5.13492	4.61364	5.78148	0.868938	0.275515	7.26685	-1.01867	0.506229	5.17668	3.70021	up	0.0523204	0.00476414
11773518	Glyma01g42770	3.54667	3.2105	4.18608	3.68303	3.09062	2.89233	0.207524	0.468089	3.64775	-0.01567	0.528374	3.22199	1.16732	up	0.830361	0.613056
11773535	Glyma01g42790	5.63993	5.23765	5.95998	5.2802	5.23158	5.56233	0.00130113	0.337581	5.61252	-0.0506194	0.0891424	5.35804	1.03664	up	0.927515	0.809451
11773542	Glyma01g42800	4.5675	4.95242	4.53241	4.56258	4.33378	4.22126	0.111889	0.251411	4.68411	0.00287652	0.295852	4.37254	1.07849	up	0.852036	0.652177
11773549	Glyma01g42820	2.35989	2.63199	2.49697	3.03781	2.75404	2.77102	-0.246686	0.140205	2.49629	0.313879	0.266398	2.85429	1.47485	down	0.158474	0.0321203
11773552	Glyma01g42830	3.46066	4.08194	3.70805	3.5626	3.45838	3.39572	0.0697715	0.318695	3.75022	-0.00565243	0.208632	3.47223	1.05367	up	0.900618	0.748893
11773558	Glyma01g42840	8.16094	7.60648	8.49113	3.43595	2.97457	2.5912	2.39854	0.423948	8.08618	-2.48451	0.547339	3.00057	29.5083	up	0.0140481	0.000257766
11773567	Glyma01g42850	5.306	5.32721	5.51568	5.81638	5.88376	6.13762	-0.413989	0.0869003	5.38296	0.351529	0.0479046	5.94592	1.69998	down	0.0123884	0.000181387
11773570	Glyma01g42860	8.2004	8.12772	8.16069	8.88756	8.8086	9.08127	-0.463145	0.0466691	8.16293	0.502292	0.0844796	8.92581	1.95265	down	0.00903816	6.51296e-05
11773574	Glyma01g42900	7.74604	7.55119	8.83995	4.48111	4.67439	4.62189	1.81008	0.665941	8.04572	-1.44062	0.107645	4.59246	9.51827	up	0.0254006	0.00112639
11773586	Glyma01g42910	4.98463	5.05244	5.25648	4.80279	5.23322	4.968	0.00380945	0.114085	5.09785	0.109858	0.226652	5.00134	1.07628	down	0.765549	0.509206
11773591	Glyma01g42920	7.46123	7.78966	7.44917	7.0609	6.81111	6.95429	0.170851	0.210832	7.56669	-0.251174	0.200425	6.9421	1.33981	up	0.245363	0.0658594
11773604	Glyma01g42930	5.09318	5.33836	5.4074	5.13579	5.03184	4.83947	-0.0283093	0.148432	5.27965	-0.103031	0.277198	5.00236	1.05316	up	0.877734	0.701735
11773610	Glyma01g42940	6.91548	7.0474	7.08836	6.71972	6.68541	7.09747	-0.0277584	0.074844	7.01708	-0.00807889	0.124646	6.8342	1.01373	down	0.934799	0.826151
11773627	Glyma01g42950	5.26455	4.98955	5.3502	4.75069	4.72495	4.87608	0.164886	0.168976	5.20143	-0.0500757	0.0687818	4.78391	1.16067	up	0.336415	0.11084
11773634	Glyma01g42980	5.12985	5.26504	5.05285	5.19725	5.43945	5.15773	-0.103601	0.131768	5.14925	0.214522	0.225617	5.26481	1.24671	down	0.321429	0.102618
11773640	Glyma01g43010	4.21667	4.37199	4.27546	6.0271	5.92991	6.15292	-0.985768	0.0883777	4.28804	0.965398	0.0939852	6.03664	3.86687	down	0.00605899	1.26192e-05
11773648	Glyma01g43040	9.87603	10.2683	10.2109	10.9103	11.1202	11.1274	-0.620924	0.203957	10.1184	0.515884	0.0820326	11.0526	2.19894	down	0.022073	0.000859608
11773656	Glyma01g43060	3.03357	2.73401	2.60492	2.89119	2.61103	2.86861	-0.0953759	0.241035	2.79083	0.106632	0.190675	2.79028	1.1503	down	0.612822	0.318488
11773661	Glyma01g43080	2.17416	2.1684	2.31745	1.8422	2.11423	2.17466	0.00540773	0.0555627	2.22	0.0316654	0.0926286	2.0437	1.01837	down	0.874495	0.695358
11773666	Glyma01g43090	2.2184	1.83869	2.07843	1.66299	1.97182	1.74443	0.033662	0.188576	2.04517	-0.0158717	0.195695	1.79308	1.03493	up	0.90963	0.768022
11773669	Glyma01g43130	2.73901	2.87836	2.26688	2.70749	2.33719	2.1909	-0.0315954	0.348952	2.62809	-0.0452574	0.385644	2.41186	1.00951	up	0.988338	0.96589
11773673	Glyma01g43150	8.20187	8.54953	8.73831	7.37276	7.71402	7.68336	0.417044	0.251482	8.49657	-0.286919	0.13272	7.59004	1.62897	up	0.0915585	0.0127668
11773684	Glyma01g43190	8.04114	8.01086	8.22245	8.06342	8.06561	9.2515	-0.149782	0.0856983	8.09148	0.421472	0.567755	8.46018	1.48581	down	0.417454	0.159949
11773699	Glyma01g43200	3.35604	2.93424	3.36762	3.89702	3.2787	4.44878	-0.219649	0.23208	3.2193	0.638446	0.51695	3.87483	1.81264	down	0.228392	0.0586226
11773702	Glyma01g43210	2.97103	3.41682	2.858	2.76458	2.78034	2.91425	0.0846864	0.31606	3.08195	0.0250217	0.0516083	2.81972	1.04222	up	0.90757	0.763089
11773704	Glyma01g43250	2.7635	2.77974	2.5557	2.62171	2.72568	2.51949	-0.0886297	0.153799	2.69964	0.0365799	0.20834	2.62229	1.09067	down	0.723251	0.44945
11773711	Glyma01g43290	4.15863	3.93937	3.5606	3.25628	3.16014	3.32898	0.336959	0.329169	3.8862	-0.0982133	0.10411	3.24847	1.35207	up	0.306017	0.0944034
11773716	Glyma01g43300	2.54345	2.09981	2.95797	2.81939	2.81794	2.29569	-0.208	0.40404	2.53374	0.105158	0.423403	2.64434	1.24242	down	0.689256	0.406491
11773722	Glyma01g43320	4.81427	3.88228	4.21327	4.01149	4.11511	4.74513	-0.0313735	0.476833	4.30327	0.158493	0.274641	4.29058	1.14066	down	0.811747	0.582276
11773729	Glyma01g43330	4.26085	3.46802	4.31996	4.77774	4.44872	4.40465	-0.361862	0.459298	4.01628	0.368126	0.317314	4.5437	1.65863	down	0.289592	0.0862128
11773737	Glyma01g43340	2.84102	3.4096	2.98897	3.03374	2.98367	2.81527	-0.00368897	0.305153	3.07987	0.0632311	0.240799	2.94422	1.04748	down	0.914886	0.780412
11773742	Glyma01g43350	5.66981	4.78539	4.88101	4.36826	3.85731	4.1125	0.368819	0.49683	5.11207	-0.427997	0.32196	4.11269	1.73726	up	0.276882	0.0801486
11773747	Glyma01g43370	6.05037	5.92222	6.03032	6.02215	5.81788	5.60798	-0.020362	0.0628914	6.00097	-0.00276716	0.332875	5.816	1.01227	down	0.976182	0.932644
11773758	Glyma01g43390	2.70929	2.80816	2.87941	2.67446	2.65549	2.62317	-0.0371429	0.0651055	2.79895	0.0175064	0.152782	2.65104	1.03861	down	0.822185	0.599194
11773767	Glyma01g43400	3.54134	3.40822	3.60497	3.45865	3.56419	3.33909	-0.0460125	0.0800452	3.51818	0.0923493	0.218829	3.45397	1.10065	down	0.651354	0.36184
11773771	Glyma01g43410	6.56686	6.39091	6.3639	6.14875	6.16402	6.34803	0.0296241	0.128789	6.44056	0.0118942	0.0369224	6.22027	1.01237	up	0.936345	0.829948
11773781	Glyma01g43500	3.52912	3.57231	3.76326	4.37033	4.9395	5.62341	-0.586029	0.0966083	3.62157	0.972715	0.501709	4.97775	2.94597	down	0.060361	0.00615267
11773785	Glyma01g43540	7.85345	7.97101	8.22377	4.1476	4.14888	4.17664	1.8504	0.162517	8.01608	-1.80541	0.111349	4.15771	12.604	up	0.005019	5.58559e-06
11773799	Glyma01g43550	7.17622	6.68764	6.96764	7.12082	7.3054	7.41886	-0.369835	0.243156	6.94383	0.170587	0.0487262	7.28169	1.4544	down	0.117089	0.0195283
11773817	Glyma01g43560	5.62974	5.83148	5.42617	4.36436	4.33335	4.40905	0.593067	0.228699	5.62913	-0.464583	0.103008	4.36892	2.08154	up	0.0325811	0.00186904
11773823	Glyma01g43590	3.81742	3.49202	3.86722	3.58861	3.27513	2.78325	0.0541771	0.186718	3.72555	-0.253151	0.532713	3.21566	1.23741	up	0.683045	0.399078
11773829	Glyma01g43610	4.16044	3.60671	3.40937	2.86003	2.96524	3.16071	0.424626	0.409309	3.72551	-0.10299	0.0257264	2.99533	1.44155	up	0.296847	0.0897814
11773844	Glyma01g43620	4.05037	3.75795	4.10731	4.01059	3.99356	3.82195	-0.0979964	0.169785	3.97188	0.0747251	0.229128	3.94203	1.12718	down	0.644445	0.353361
11773848	Glyma01g43630	8.41212	8.37336	8.0808	8.39471	7.79537	8.63814	-0.120636	0.209731	8.28876	0.0692411	0.394472	8.27608	1.14067	down	0.761039	0.502484
11773866	Glyma01g43660	5.59628	5.26538	5.40397	5.55889	5.55999	5.40519	-0.119047	0.170061	5.42188	0.169663	0.21259	5.50803	1.22155	down	0.387002	0.140113
11773869	Glyma01g43670	5.23222	4.88202	5.33392	4.84898	4.85732	4.32414	0.0248927	0.217632	5.14939	-0.245121	0.426387	4.67681	1.20582	up	0.671146	0.383915
11773871	Glyma01g43680	7.87798	8.08133	8.14202	7.562	7.78073	8.06946	-0.0201097	0.121696	8.03378	-0.0472621	0.12878	7.80407	1.019	up	0.925387	0.803799
11773889	Glyma01g43720	5.94013	6.29318	6.27699	6.35384	6.61667	6.46527	-0.250587	0.188874	6.1701	0.260469	0.157463	6.4786	1.42509	down	0.128046	0.0227644
11773898	Glyma01g43730	5.79985	4.99458	4.63048	6.78635	7.08577	7.68451	-1.31661	0.619212	5.14164	0.929858	0.330491	7.18554	4.74518	down	0.0547918	0.00517834
11773901	Glyma01g43740	3.86704	3.83395	3.38249	5.27873	5.20592	5.19557	-0.877004	0.299446	3.69449	0.857807	0.166582	5.22674	3.32836	down	0.0230132	0.00093244
11773905	Glyma01g43750	2.5959	2.59129	2.50493	2.60713	2.42577	2.34776	-0.0462132	0.0800502	2.56404	0.0525301	0.254769	2.46022	1.07084	down	0.796994	0.556734
11773909	Glyma01g43780	2.50437	2.71499	2.87907	2.58013	2.44717	2.31149	-0.00446121	0.165555	2.69947	-0.0551122	0.260266	2.44626	1.03573	up	0.919248	0.790209
11773918	Glyma01g43790	4.59783	4.81297	4.75561	4.6408	4.39283	4.78057	-0.0544618	0.108846	4.72214	0.0306945	0.170798	4.60473	1.0608	down	0.763977	0.506801
11773920	Glyma01g43810	6.76141	6.77076	6.66592	5.78626	6.47093	6.39838	0.0670375	0.0868873	6.73269	-0.244568	0.301003	6.21853	1.24109	up	0.417541	0.160039
11773924	Glyma01g43820	1.67064	1.81774	2.03753	1.70226	1.64316	1.70081	-0.0113382	0.159191	1.84197	0.0313311	0.126245	1.68208	1.03002	down	0.894223	0.734452
11773928	Glyma01g43830	2.75785	2.76043	2.86939	2.69898	2.67708	2.61088	-0.0113308	0.0348972	2.79589	0.0576526	0.17252	2.66231	1.04898	down	0.78212	0.534496
11773934	Glyma01g43840	5.56622	5.47485	5.52744	5.26461	4.94984	5.59356	-0.0139886	0.0508941	5.52283	-0.0649227	0.257893	5.26934	1.03594	up	0.903243	0.75403
11773944	Glyma01g43860	6.90867	7.13806	7.25112	7.06839	7.21466	7.36588	-0.201275	0.154873	7.09928	0.118318	0.0313411	7.21631	1.24798	down	0.135157	0.0248237
11773954	Glyma01g43880	6.0287	6.55901	6.98871	6.38741	5.81035	5.9752	0.214963	0.457835	6.52547	-0.0502956	0.382875	6.05765	1.20185	up	0.748144	0.484358
11773959	Glyma01g43890	5.85936	5.74149	5.89889	5.40387	5.65829	6.02274	-0.0369126	0.0640983	5.83325	0.0273705	0.184742	5.69497	1.04557	down	0.822186	0.599545
11773963	Glyma01g43900	7.45513	7.46975	7.56561	6.76713	6.83097	7.30779	0.0751835	0.031888	7.49683	-0.250452	0.174966	6.96863	1.25322	up	0.163289	0.0338144
11773997	Glyma01g43910	4.35197	3.52827	4.24134	3.69614	3.7196	3.85791	0.0613155	0.435443	4.04053	-0.0187719	0.0455054	3.75788	1.05708	up	0.90954	0.767215
11774008	Glyma01g43930	1.96042	1.94757	1.7708	1.91919	2.19382	1.86041	-0.0777237	0.134719	1.89293	0.22305	0.250554	1.99114	1.23181	down	0.3886	0.141018
11774018	Glyma01g43940	5.5424	5.46171	4.30087	6.14439	6.38083	6.3355	-0.877477	0.723413	5.10166	0.510333	0.10729	6.28691	2.61681	down	0.152789	0.030305
11774027	Glyma01g43980	3.82463	3.3488	3.91075	3.40015	3.27825	3.63512	-0.0128595	0.284664	3.69473	-0.0671837	0.116606	3.43784	1.03837	up	0.912275	0.774961
11774035	Glyma01g44000	6.43098	6.19314	6.42073	6.68763	6.26311	7.29584	-0.120341	0.122428	6.34828	0.482793	0.437217	6.74886	1.51901	down	0.282553	0.0828627
11774044	Glyma01g44010	6.50905	6.19986	6.81325	5.06982	5.33839	5.38047	0.615404	0.281458	6.50738	-0.426523	0.0923544	5.26289	2.05898	up	0.0457665	0.00367107
11774051	Glyma01g44040	10.1934	10.3177	10.1601	9.2869	9.30229	8.86097	0.359418	0.105189	10.2237	-0.5117	0.371234	9.15005	1.82908	up	0.109513	0.017388
11774056	Glyma01g44060	5.18678	5.87133	6.12716	5.67229	5.37147	5.18837	-0.0158337	0.467095	5.72842	-0.130985	0.367124	5.41071	1.08309	up	0.903226	0.753957
11774061	Glyma01g44110	4.33314	4.47994	4.33922	4.91752	4.77767	3.75387	-0.0390975	0.10081	4.3841	0.262382	0.759136	4.48302	1.23241	down	0.781087	0.532756
11774069	Glyma01g44120	5.29999	5.62971	4.6767	4.39618	3.99245	5.29897	0.188901	0.511617	5.20213	-0.248137	0.573773	4.56253	1.35382	up	0.668225	0.380526
11774075	Glyma01g44140	3.49641	4.79124	4.64591	2.62541	3.62625	2.41048	0.628274	0.699238	4.31119	-0.59297	0.701354	2.88738	2.33148	up	0.315921	0.0995536
11774077	Glyma01g44150	7.5789	7.53753	7.56687	7.03944	7.26823	7.34218	0.0463149	0.030751	7.5611	-0.0956012	0.0715851	7.21662	1.10337	up	0.164811	0.0343493
11774085	Glyma01g44160	6.89879	7.08499	7.01944	6.12057	6.61629	6.6123	0.121952	0.09526	7.00107	-0.226839	0.20544	6.44972	1.27349	up	0.222012	0.0559343
11774097	Glyma01g44190	6.61188	6.67196	6.41469	6.68143	6.44842	7.21889	-0.116873	0.163079	6.56617	0.302428	0.303987	6.78291	1.33728	down	0.322164	0.103038
11774113	Glyma01g44200	6.64151	6.42185	6.68463	6.56166	6.59876	6.80413	-0.159053	0.123766	6.58266	0.115698	0.0269914	6.65485	1.20979	down	0.117998	0.019831
11774128	Glyma01g44220	8.73187	8.65551	8.37927	9.18365	8.92347	9.71274	-0.360371	0.213596	8.58888	0.526598	0.313856	9.27329	1.84929	down	0.102548	0.0155188
11774134	Glyma01g44230	2.7784	3.4934	2.76673	3.37342	2.23975	2.65749	0.249245	0.432759	3.01284	0.195849	0.643978	2.75689	1.03771	up	0.968081	0.910863
11774137	Glyma01g44310	2.08431	1.70648	1.88888	1.89433	1.8353	1.65179	-0.0660972	0.190448	1.89322	0.0370463	0.25292	1.7938	1.07411	down	0.824179	0.602711
11774147	Glyma01g44340	2.58527	2.87495	2.53817	2.78606	2.51153	2.49238	-0.00385348	0.202133	2.66613	0.129238	0.27671	2.59666	1.09664	down	0.784331	0.537995
11774155	Glyma01g44350	2.50507	2.45822	2.66994	2.56588	2.38421	2.24049	-0.0218084	0.0828762	2.54441	0.0331987	0.287863	2.39686	1.03886	down	0.909007	0.766356
11774166	Glyma01g44360	10.5013	10.4582	10.7334	9.85432	9.99745	10.5573	0.0678827	0.119313	10.5643	-0.157466	0.247024	10.1364	1.16906	up	0.509678	0.227874
11774194	Glyma01g44370	3.53517	3.36699	3.6084	2.86523	2.90198	2.80067	0.220985	0.103434	3.50352	-0.224009	0.16891	2.85596	1.36131	up	0.110538	0.017669
11774201	Glyma01g44440	5.01236	4.83418	4.27028	5.51375	5.11156	5.74363	-0.477931	0.415245	4.70561	0.475336	0.276908	5.45631	1.93625	down	0.15107	0.0297063
11774203	Glyma01g44480	4.84008	3.83667	3.30013	4.77458	4.21872	5.39511	-0.658688	0.803225	3.99229	0.347716	0.512862	4.79614	2.0089	down	0.389206	0.141372
11774209	Glyma01g44510	4.00468	3.77771	3.92479	3.6122	3.63712	3.73719	0.0242081	0.112605	3.9024	-0.0134559	0.0624626	3.66217	1.02645	up	0.845231	0.639076
11774217	Glyma01g44520	1.93999	2.14644	2.08934	1.7513	1.97077	1.56241	-0.00252771	0.10453	2.05859	-0.0970634	0.298962	1.76149	1.06772	up	0.841717	0.632424
11774221	Glyma01g44540	4.14917	4.08335	4.15666	3.64908	3.74518	3.90176	0.0926034	0.0321089	4.12973	-0.0692213	0.00458986	3.76534	1.1187	up	0.0237921	0.000986254
11774227	Glyma01g44550	4.78509	4.69475	4.29725	3.98449	3.89782	3.77067	0.310692	0.287795	4.59236	-0.194783	0.234285	3.88433	1.41959	up	0.271731	0.0777284
11774231	Glyma01g44610	5.65119	5.89019	5.58968	5.56845	5.4165	5.80371	-0.0572811	0.17992	5.71035	0.0311452	0.134002	5.59622	1.06321	down	0.78075	0.532277
11774249	Glyma01g44630	5.23839	5.5277	5.37851	5.34805	5.62521	5.0453	-0.063882	0.149288	5.38153	0.0966642	0.385824	5.33952	1.11771	down	0.784529	0.538308
11774255	Glyma01g44660	3.31557	2.95506	3.20152	2.87649	2.39379	2.7768	0.0867835	0.179223	3.15738	-0.185676	0.287349	2.68236	1.20787	up	0.519193	0.235914
11774259	Glyma01g44670	3.71244	4.16595	4.09863	3.68129	3.58306	4.22923	-0.0384173	0.236632	3.99234	0.00299712	0.243872	3.83119	1.02912	down	0.942056	0.84313
11774273	Glyma01g44680	2.19529	2.54963	2.78273	2.29672	1.94999	1.77867	0.120099	0.27407	2.50922	-0.178101	0.385064	2.00846	1.22961	up	0.628637	0.335886
11774278	Glyma01g44690	3.35474	3.25127	3.19176	3.30365	2.78395	3.13821	0.0297237	0.105875	3.26593	0.0416291	0.310223	3.07527	1.00829	down	0.983716	0.952858
11774281	Glyma01g44710	2.02065	1.84002	1.83945	1.85285	1.55606	1.6786	0.0679959	0.120589	1.90004	0.0663517	0.234146	1.69584	1.00114	up	0.997142	0.99189
11774284	Glyma01g44720	2.63483	2.8104	2.48811	3.06359	2.3085	3.01913	-0.094826	0.186837	2.64445	0.260365	0.427418	2.79708	1.27916	down	0.545624	0.257653
11774286	Glyma01g44730	6.5721	5.8751	5.94757	7.95998	8.05353	8.81206	-1.29959	0.394955	6.13159	1.04656	0.345821	8.27519	5.08468	down	0.0292317	0.00150018
11774292	Glyma01g44740	2.99458	3.41799	3.20393	3.47971	2.97035	3.31255	-0.0823355	0.215111	3.2055	0.168929	0.306036	3.2542	1.19025	down	0.602943	0.309331
11774295	Glyma01g44750	4.0665	3.83	3.78745	4.20941	4.30725	4.17211	-0.26484	0.168794	3.89465	0.272658	0.169004	4.22959	1.45145	down	0.110278	0.0175774
11774298	Glyma01g44770	5.21222	5.20106	5.54054	4.94235	5.23244	4.81862	0.0755077	0.163981	5.31794	-0.0420681	0.292485	4.9978	1.08491	up	0.807967	0.576421
11774311	Glyma01g44780	4.90264	4.89861	5.24782	5.12505	4.85728	5.21646	-0.133427	0.171607	5.01636	0.11904	0.177789	5.06626	1.19124	down	0.404663	0.151497
11774314	Glyma01g44820	8.82111	8.95697	8.93208	8.81482	9.27471	8.92732	-0.0802196	0.0693218	8.90339	0.224572	0.26398	9.00562	1.23524	down	0.362098	0.125202
11774318	Glyma01g44830	2.1786	2.32831	2.11458	2.00501	2.07205	1.84725	-0.0397381	0.132981	2.20716	-0.0695731	0.229795	1.97477	1.0209	up	0.947292	0.855164
11774321	Glyma01g44850	9.02	9.01217	8.63826	8.81196	8.97527	8.78542	-0.1426	0.247005	8.89014	0.0273701	0.185562	8.85755	1.12504	down	0.679605	0.394591
11774325	Glyma01g44900	6.86675	7.48682	7.09291	6.72944	6.84117	7.32023	0.084557	0.320763	7.14883	0.101904	0.190101	6.96361	1.0121	down	0.978737	0.939644
11774339	Glyma01g44920	7.52496	7.5441	7.68368	6.70526	6.91031	6.98266	0.245031	0.058279	7.58425	-0.270578	0.0616979	6.86608	1.4296	up	0.0172289	0.00046127
11774350	Glyma01g44930	11.6438	11.5832	12.007	6.32486	6.61561	6.38473	2.52243	0.20045	11.7447	-2.57799	0.196875	6.44173	34.3067	up	0.0050947	6.09756e-06
11774358	Glyma01g44940	2.26454	2.36283	2.41749	2.14058	2.37942	2.39968	-0.0715493	0.0592335	2.34829	0.0892855	0.085064	2.30656	1.11793	down	0.219289	0.0548004
11774363	Glyma01g44960	2.23066	2.5364	2.40554	2.44425	2.11424	2.30768	0.0184148	0.15499	2.39087	0.118836	0.232495	2.28873	1.07209	down	0.802742	0.567351
11774365	Glyma01g44970	6.55522	6.83876	7.38988	6.50691	6.31122	6.54499	0.21205	0.397801	6.92795	-0.0589674	0.14714	6.45437	1.20666	up	0.624137	0.33048
11774387	Glyma01g45000	6.07836	5.49419	5.96134	5.21072	4.97211	5.49628	0.301176	0.299643	5.84463	-0.114519	0.199151	5.22637	1.33394	up	0.345785	0.115958
11774391	Glyma01g45010	2.37011	2.4215	2.1852	2.19312	2.20898	1.75795	-0.0855217	0.152845	2.32561	-0.155217	0.376651	2.05335	1.0495	up	0.915231	0.781267
11774399	Glyma01g45020	6.54755	6.56486	7.26499	6.1914	5.97888	6.37371	0.257843	0.380493	6.79246	-0.150727	0.157168	6.18133	1.32737	up	0.418616	0.160741
11774403	Glyma01g45040	1.97121	1.97672	2.12343	2.69663	2.34432	2.03612	-0.0718275	0.0575822	2.02378	0.465974	0.455307	2.35902	1.45176	down	0.339025	0.112251
11774406	Glyma01g45090	1.9278	2.43819	2.38566	2.23463	2.14435	2.02505	-0.111689	0.271201	2.25055	-0.0249983	0.231733	2.13468	1.06193	down	0.874501	0.695441
11774409	Glyma01g45140	4.42282	3.86226	4.65475	3.6699	3.79744	3.38445	0.308258	0.386085	4.31328	-0.185191	0.321395	3.61727	1.40781	up	0.422851	0.164094
11774412	Glyma01g45160	2.34638	2.41749	2.305	2.36279	2.35378	2.52586	-0.152203	0.0820093	2.35629	0.108214	0.0530317	2.41414	1.19783	down	0.078837	0.00989195
11774422	Glyma01g45170	3.83909	4.0444	3.81663	3.72459	3.62733	3.62703	0.0452509	0.14498	3.90004	0.0074199	0.173848	3.65965	1.02657	up	0.917579	0.786611
11774443	Glyma01g45180	4.348	4.54304	4.20338	4.25914	3.95751	3.72393	0.0904701	0.195459	4.3648	-0.0915792	0.39257	3.98019	1.13449	up	0.767369	0.511893
11774446	Glyma01g45190	3.2206	2.99056	2.83876	2.55783	2.30518	2.67115	0.177547	0.215383	3.01664	-0.125148	0.170975	2.51138	1.23345	up	0.36892	0.129264
11774448	Glyma01g45220	7.98433	8.00479	8.42223	7.97666	8.12125	8.19112	-0.136724	0.218366	8.13712	0.0250649	0.0468938	8.09634	1.11867	down	0.568566	0.277903
11774506	Glyma01g45250	9.4847	9.54481	9.56716	9.87992	9.9306	10.1664	-0.328339	0.0313601	9.53222	0.334322	0.036525	9.99232	1.583	down	0.00633588	1.83535e-05
11774509	Glyma01g45260	5.42917	5.25915	5.1082	3.94902	4.41844	4.34844	0.404953	0.185106	5.26551	-0.419363	0.192655	4.23863	1.7707	up	0.0590044	0.0059094
11774513	Glyma01g45270	5.18201	5.12813	5.70697	4.63527	5.42304	4.67474	0.167309	0.290921	5.33904	-0.0581515	0.477018	4.91102	1.16915	up	0.775211	0.523108
11774516	Glyma01g45280	2.33194	2.91172	2.58584	2.26136	2.32912	2.03355	0.0551172	0.295367	2.60983	-0.144141	0.270397	2.20801	1.14811	up	0.71401	0.437371
11774520	Glyma01g45290	8.71671	9.24629	9.03847	8.21175	8.59529	7.81815	0.22291	0.266096	9.00049	-0.366621	0.480525	8.2084	1.50476	up	0.381375	0.136564
11774528	Glyma01g45320	7.27796	7.47862	7.45557	7.6344	7.50909	8.05139	-0.21266	0.10282	7.40405	0.317475	0.190206	7.73162	1.44406	down	0.0934511	0.0131925
11774534	Glyma01g45330	5.08506	4.77376	4.80703	4.45765	4.96034	4.963	-0.0212233	0.183666	4.88862	0.0863817	0.209593	4.79366	1.07744	down	0.785659	0.540249
11774553	Glyma01g45340	2.26893	2.10589	2.10687	2.26212	1.996	1.7857	-0.0132407	0.110075	2.16056	0.0433634	0.363213	2.01461	1.04001	down	0.927223	0.808903
11774569	Glyma01g45350	4.73451	4.64307	4.62356	4.65802	4.59839	4.49775	-0.0384002	0.079994	4.66705	0.0818334	0.207841	4.58472	1.08691	down	0.68617	0.402674
11774578	Glyma01g45380	8.54753	8.07768	8.28079	8.0252	7.64746	8.38255	0.0082074	0.238373	8.302	-0.0728317	0.304188	8.0184	1.05778	up	0.894464	0.734833
11774592	Glyma01g45400	8.15596	7.95144	8.15731	7.481	7.32749	7.64542	0.205592	0.105625	8.08823	-0.195442	0.121986	7.48464	1.32045	up	0.0908432	0.0125986
11774598	Glyma01g45410	5.55663	5.53773	5.69253	5.5411	5.52895	5.7137	-0.112344	0.0556707	5.59563	0.0891713	0.0521495	5.59458	1.14991	down	0.0803378	0.010217
11774603	Glyma01g45440	3.02538	3.17275	3.34475	2.47938	1.87234	2.56455	0.263437	0.135598	3.18096	-0.409543	0.362699	2.30542	1.59436	up	0.179232	0.0395393
11774608	Glyma01g45480	8.1863	7.967	8.14266	7.84885	7.72783	8.28777	-0.0379003	0.108767	8.09865	0.0208252	0.198652	7.95481	1.04155	down	0.864779	0.676606
11774613	Glyma01g45490	7.62337	7.74212	7.75956	6.86412	7.24113	7.32874	0.154516	0.0625996	7.70835	-0.206604	0.150431	7.14466	1.28442	up	0.113528	0.0184785
11774639	Glyma01g45500	2.6447	2.52265	2.78374	1.93873	1.81803	1.8742	0.253246	0.105254	2.65036	-0.317568	0.159919	1.87699	1.48536	up	0.0631546	0.00667862
11774643	Glyma01g45510	2.29912	2.62657	2.46395	2.07849	2.1718	2.36847	0.0481038	0.167398	2.46321	-0.00629147	0.0215644	2.20626	1.03842	up	0.826287	0.606468
11774647	Glyma01g45530	5.76652	5.97037	5.57776	5.29265	5.81937	5.66938	0.0134157	0.22211	5.77155	0.0382257	0.226254	5.5938	1.01735	down	0.964028	0.898736
11774658	Glyma01g45540	4.44194	4.60861	4.507	3.94329	4.14631	4.11386	0.103478	0.0933372	4.51918	-0.145326	0.098191	4.06782	1.18822	up	0.162484	0.033504
11774677	Glyma01g45550	3.65079	3.29543	3.36991	4.23152	3.42611	3.51578	-0.178617	0.197327	3.43871	0.309703	0.537665	3.72447	1.40281	down	0.491317	0.213789
11774681	Glyma01g45570	2.75091	2.54648	3.31967	2.71106	2.7294	2.65325	0.0106176	0.372475	2.87235	0.0387297	0.161517	2.6979	1.01968	down	0.967903	0.910318
11774684	Glyma01g45590	3.6642	3.68379	3.94651	3.29885	3.0321	3.14108	0.118158	0.128958	3.76483	-0.286767	0.221488	3.15734	1.32402	up	0.212653	0.0520928
11774699	Glyma01g45630	3.79001	3.68977	3.69827	3.44242	3.48638	3.81564	-0.00972867	0.0719864	3.72602	0.0482957	0.0863919	3.58148	1.04104	down	0.702114	0.421984
11774710	Glyma01g45670	8.02022	8.10858	8.19741	7.24675	7.42849	7.5642	0.262803	0.0660674	8.10874	-0.230227	0.0487229	7.41315	1.4074	up	0.0174954	0.000482268
11774735	Glyma01g00210	1.63014	1.85394	1.89337	1.70499	1.73432	2.90672	-0.124506	0.12741	1.79248	0.40092	0.566946	2.11534	1.43936	down	0.463245	0.192375
11774738	Glyma01g00270	4.09856	3.61503	3.58614	4.03867	4.13957	5.02809	-0.467188	0.303485	3.76658	0.370906	0.423032	4.40211	1.78769	down	0.206008	0.0494037
11774754	Glyma01g00280	2.36676	2.09393	2.19795	1.83719	2.02032	1.85588	0.0611819	0.143262	2.21955	-0.0513415	0.168205	1.90446	1.08112	up	0.706563	0.427543
11774759	Glyma01g00290	9.65847	9.61048	9.59641	9.62773	10.4768	10.645	-0.186461	0.055678	9.62179	0.64417	0.441489	10.2499	1.77846	down	0.157725	0.031881
11774761	Glyma01g00300	4.35187	4.51275	4.48087	4.79766	4.61727	5.25664	-0.239371	0.0817194	4.44849	0.405218	0.238887	4.89052	1.56329	down	0.0860421	0.0114929
11774767	Glyma01g00310	2.15623	1.97055	1.84737	2.54108	1.96393	1.73198	-0.0886648	0.178796	1.99138	0.201511	0.535196	2.07899	1.22279	down	0.703364	0.423422
11774773	Glyma01g00330	2.24195	2.21934	2.61379	2.5125	2.46414	2.26909	-0.0989206	0.19262	2.35836	0.160526	0.254878	2.41524	1.19702	down	0.514742	0.232282
11774781	Glyma01g00420	4.23941	4.66783	4.60653	4.30346	4.34598	4.51767	-0.0736202	0.223534	4.50459	0.0133858	0.0236072	4.38904	1.06216	down	0.785046	0.539301
11774789	Glyma01g00430	7.07765	7.07136	7.08453	7.35721	7.41353	8.00457	-0.289327	0.0231414	7.07785	0.427159	0.238854	7.59177	1.64318	down	0.0629348	0.00664564
11774811	Glyma01g00460	6.5297	6.28461	6.41785	5.60708	6.34037	6.05246	0.0671819	0.123374	6.41072	-0.14101	0.331376	5.99997	1.15524	up	0.654871	0.365484
11774831	Glyma01g00510	7.01405	7.26083	7.2293	7.09758	7.12373	7.21763	-0.112632	0.126987	7.16806	0.0681846	0.0649737	7.14632	1.13353	down	0.303529	0.0931122
11774848	Glyma01g00520	6.60825	6.79289	6.9972	6.18707	6.64776	6.17807	0.0822179	0.170413	6.79945	-0.177032	0.317968	6.33763	1.19686	up	0.572401	0.281185
11774856	Glyma01g00550	2.44603	2.54934	2.18391	2.24605	2.45598	2.17679	-0.118096	0.216574	2.39309	-0.0156861	0.22815	2.29294	1.07357	down	0.824367	0.602957
11774864	Glyma01g00600	5.10423	4.85385	4.85837	5.7991	5.24471	6.1311	-0.357236	0.158305	4.93882	0.63148	0.396206	5.72497	1.98442	down	0.104085	0.015947
11774870	Glyma01g00620	3.14044	3.05084	2.95788	3.53411	3.41573	3.7833	-0.349946	0.116801	3.04972	0.38061	0.118443	3.57771	1.65928	down	0.0301704	0.00160287
11774879	Glyma01g00650	2.30613	2.44323	2.57676	2.40856	2.33683	2.23065	-0.0602665	0.112199	2.44204	0.0256019	0.216267	2.32535	1.06133	down	0.806798	0.574549
11774890	Glyma01g00670	5.34721	5.61211	5.43387	5.34244	5.87111	6.14797	-0.179298	0.144705	5.4644	0.346037	0.29345	5.78717	1.43927	down	0.206818	0.0497685
11774898	Glyma01g00690	7.31297	6.33727	7.04985	6.53219	7.40384	7.1873	-0.234382	0.496924	6.90003	0.109258	0.392333	7.04111	1.26895	down	0.684054	0.400399
11774909	Glyma01g00750	3.53865	3.56884	3.35027	3.72023	3.81037	3.00197	-0.0844825	0.147241	3.48592	0.143012	0.559849	3.51085	1.1708	down	0.781451	0.533441
11774916	Glyma01g00770	4.64303	4.82178	3.96831	3.40024	2.58671	3.52452	0.652631	0.478665	4.47771	-0.452024	0.487789	3.17049	2.15048	up	0.204459	0.0488296
11774919	Glyma01g00780	3.29428	3.2277	3.01553	2.69138	2.8697	3.06308	0.0663901	0.173547	3.17917	-0.0354958	0.0633545	2.87472	1.07318	up	0.678743	0.393571
11774931	Glyma01g00810	4.44193	3.50258	4.08734	4.09085	4.59824	4.00781	-0.228666	0.469906	4.01061	0.195582	0.377454	4.2323	1.34187	down	0.582163	0.289763
11774935	Glyma01g00820	6.39644	6.83406	6.72783	6.28191	6.09049	6.31335	0.148456	0.223035	6.65278	-0.0731776	0.146591	6.22858	1.16605	up	0.50431	0.223733
11774939	Glyma01g00830	2.7967	2.60943	2.7659	2.36697	2.55039	2.22515	0.0167719	0.0926565	2.72401	-0.123837	0.258491	2.38084	1.10237	up	0.704815	0.425236
11774943	Glyma01g00860	4.6095	4.54624	4.8357	3.21234	4.13331	3.91997	0.201176	0.12378	4.66381	-0.504869	0.417588	3.75521	1.63133	up	0.203377	0.0484278
11774954	Glyma01g00870	6.25575	6.33202	6.65128	4.93832	4.51133	5.26861	0.610649	0.181813	6.41302	-0.693719	0.322544	4.90609	2.46976	up	0.0456532	0.00365008
11774972	Glyma01g00900	1.82491	2.18397	2.00427	2.31721	1.94896	1.74385	-0.0694667	0.183109	2.00438	0.132053	0.412411	2.00334	1.14991	down	0.746624	0.482382
11774978	Glyma01g00910	4.37186	4.10644	3.42081	4.48084	4.34441	3.79888	-0.289436	0.51826	3.96637	0.154804	0.486503	4.20805	1.3606	down	0.632296	0.339941
11774981	Glyma01g00940	7.34068	7.59615	7.51277	7.17813	7.51566	7.53273	-0.0621817	0.129052	7.4832	0.0660217	0.125762	7.40884	1.09293	down	0.577222	0.285319
11775001	Glyma01g01000	5.93338	5.67481	5.56979	7.53358	7.54236	7.73569	-1.13346	0.208142	5.72599	0.946989	0.0394945	7.60388	4.22938	down	0.00925026	7.0065e-05
11775017	Glyma01g01030	3.81932	3.79304	3.69232	3.90137	3.68492	3.81536	-0.0892983	0.0953279	3.76823	0.145585	0.18532	3.80055	1.17681	down	0.357666	0.122654
11775022	Glyma01g01050	3.98404	4.01539	3.37848	3.82068	3.702	3.84453	-0.171962	0.387892	3.79264	0.0270302	0.125085	3.78907	1.1479	down	0.720526	0.445354
11775024	Glyma01g01080	5.08847	4.20029	4.66723	5.44026	6.22881	5.65242	-0.758633	0.443089	4.652	0.565761	0.416293	5.77383	2.50428	down	0.117188	0.0195524
11775028	Glyma01g01090	2.216	2.71768	2.11839	2.55787	2.3092	2.88542	-0.285611	0.341289	2.35069	0.150424	0.219737	2.58416	1.35288	down	0.380892	0.136306
11775031	Glyma01g01100	3.24995	3.03547	3.43545	2.82853	2.59085	2.44211	0.141863	0.175706	3.24029	-0.275369	0.318197	2.6205	1.33536	up	0.348968	0.117699
11775034	Glyma01g01110	7.76138	7.52765	8.02575	7.19317	7.20416	7.35757	0.244758	0.223471	7.77159	-0.0726343	0.046902	7.25164	1.24608	up	0.262955	0.0737504
11775038	Glyma01g01140	4.55885	4.78098	4.93574	4.55326	4.18966	4.88204	-0.0750181	0.167785	4.75853	-0.0893297	0.285729	4.54165	1.00997	up	0.980477	0.943957
11775048	Glyma01g01180	7.2283	7.3426	7.22563	8.27721	8.62677	8.19068	-0.542594	0.0862109	7.26551	0.759346	0.300203	8.36489	2.4656	down	0.033233	0.0019518
11775072	Glyma01g01190	5.5741	5.66049	5.74219	5.16583	5.56869	4.94078	0.0249739	0.0620384	5.65893	-0.206294	0.398011	5.2251	1.17387	up	0.664827	0.376306
11775075	Glyma01g01210	2.54731	2.9552	3.0972	3.0626	3.21746	2.92703	-0.161387	0.267051	2.86657	0.24364	0.244472	3.06903	1.32411	down	0.361317	0.124716
11775093	Glyma01g01230	6.86219	6.86035	6.98255	6.46629	5.83427	5.80131	0.072307	0.0411691	6.9017	-0.592869	0.481756	6.03396	1.58576	up	0.267392	0.0757571
11775118	Glyma01g01240	4.2644	4.78841	4.70864	4.60731	4.53861	4.35961	-0.133708	0.274136	4.58715	-0.0164524	0.254534	4.50185	1.08467	down	0.83216	0.616031
11775121	Glyma01g01280	7.00285	7.2601	7.42154	6.88397	6.94488	6.95547	0.0423923	0.189972	7.22817	-0.0551048	0.0963402	6.92811	1.06992	up	0.739341	0.472264
11775130	Glyma01g01300	3.04506	2.7812	3.0082	3.22706	2.74487	2.96636	-0.058298	0.13322	2.94482	0.17887	0.31313	2.97943	1.17868	down	0.586579	0.29387
11775138	Glyma01g01320	4.79494	4.5248	4.89378	4.8744	4.71501	3.97512	-0.0975515	0.170815	4.73784	-0.111318	0.605021	4.52151	1.00959	up	0.989996	0.971562
11775141	Glyma01g01340	8.12279	8.19972	8.42515	6.69435	6.73775	7.05426	0.620507	0.129744	8.24922	-0.597361	0.0792054	6.82879	2.32603	up	0.0118439	0.000156355
11775151	Glyma01g01350	4.49302	4.57852	4.25902	3.95651	3.64236	4.37971	0.0854564	0.193703	4.44352	-0.162641	0.294725	3.99286	1.18764	up	0.58234	0.290008
11775159	Glyma01g01360	6.15061	6.57617	6.31183	6.93694	6.79707	7.54726	-0.463276	0.221938	6.3462	0.486844	0.296216	7.09376	1.93203	down	0.0851338	0.0112808
11775173	Glyma01g01370	9.83918	9.80348	9.85758	10.7385	10.6383	11.167	-0.526909	0.0183719	9.83341	0.690176	0.182978	10.8479	2.32476	down	0.0152564	0.000330531
11775181	Glyma01g01380	8.39565	8.24919	8.37348	6.449	6.56519	7.59738	0.374691	0.0719565	8.33944	-0.891662	0.510545	6.87052	2.40553	up	0.0931626	0.0131149
11775198	Glyma01g01430	6.20023	5.7783	5.6858	5.78461	5.86633	5.72836	-0.0570643	0.292592	5.88811	0.0504884	0.175228	5.7931	1.0774	down	0.830938	0.613955
11775205	Glyma01g01450	2.83065	3.43309	3.45533	1.80866	2.05599	2.51857	0.524898	0.34123	3.23969	-0.384494	0.233497	2.12774	1.87825	up	0.115027	0.0189486
11775208	Glyma01g01470	7.81891	8.02313	7.99493	7.21087	7.31597	7.35319	0.256631	0.104304	7.94566	-0.193119	0.0679101	7.29334	1.3658	up	0.0434217	0.00332404
11775220	Glyma01g01500	2.53939	2.36877	2.24082	2.08601	2.12783	2.17275	0.0118345	0.173667	2.38299	-0.0397341	0.0842367	2.12886	1.03639	up	0.860092	0.667597
11775231	Glyma01g01510	3.85207	2.6417	3.86251	3.6189	3.97142	2.73084	-0.396228	0.686553	3.45209	-0.20537	0.745533	3.44039	1.14144	down	0.906573	0.760645
11775239	Glyma01g01530	2.80571	2.54787	2.58901	2.22141	2.56255	2.33443	0.0867776	0.150388	2.64753	0.0146063	0.198359	2.3728	1.0513	up	0.846806	0.641926
11775247	Glyma01g01550	1.8911	2.1248	2.16709	2.22255	2.25117	1.65633	-0.077258	0.13389	2.061	0.107656	0.45525	2.04335	1.13675	down	0.783528	0.536716
11775258	Glyma01g01570	2.19551	1.98736	2.18902	2.21471	2.17671	1.81636	-0.0593325	0.106407	2.12396	0.0885261	0.343895	2.06926	1.10792	down	0.770217	0.516111
11775268	Glyma01g01580	2.8483	2.54858	2.76613	2.64641	2.54635	2.42243	-0.0324713	0.148937	2.721	-0.0125173	0.238689	2.53839	1.01393	down	0.967159	0.908156
11775278	Glyma01g01590	6.99428	6.75856	7.26378	5.54443	5.88837	5.73871	0.559214	0.22701	7.00554	-0.519928	0.166673	5.72384	2.11278	up	0.0390902	0.00267462
11775288	Glyma01g01640	2.14914	2.22732	1.92643	2.10318	1.99833	1.79848	-0.094353	0.184475	2.10096	-0.0260919	0.281655	1.96666	1.04845	down	0.89813	0.743185
11775292	Glyma01g01670	2.77648	2.48139	2.58111	2.73758	2.52279	2.37508	-0.0361937	0.156786	2.61299	0.0985283	0.306224	2.54515	1.09788	down	0.782372	0.534808
11775295	Glyma01g01680	2.38178	2.67053	2.24056	2.04951	2.41108	2.27082	0.0501637	0.242381	2.43095	0.0655761	0.167317	2.2438	1.01074	down	0.975985	0.932138
11775302	Glyma01g01690	2.51197	2.14086	2.67403	2.5234	2.11887	1.97769	0.00528574	0.251967	2.44229	-0.0277855	0.401487	2.20665	1.02319	up	0.967462	0.909641
11775311	Glyma01g01710	3.18262	2.90919	3.2243	2.69366	2.37496	2.91425	0.11146	0.154405	3.10537	-0.13039	0.226317	2.66096	1.18251	up	0.475016	0.201002
11775313	Glyma01g01720	3.84492	3.82268	3.38199	3.62357	3.3622	3.02122	-0.032103	0.289869	3.6832	-0.177073	0.428487	3.33566	1.10571	up	0.852313	0.652797
11775318	Glyma01g01730	2.99481	3.74056	3.28166	3.34224	3.74588	4.68132	-0.368813	0.3823	3.33901	0.417885	0.560272	3.92315	1.72512	down	0.34394	0.114941
11775327	Glyma01g01740	5.24244	5.04436	5.62885	5.36776	5.0742	5.70453	-0.143541	0.269759	5.30522	0.135965	0.248681	5.38216	1.21378	down	0.545517	0.257459
11775342	Glyma01g01760	2.36614	2.2234	2.37436	2.14266	2.14822	1.95985	-0.0372253	0.0721498	2.3213	-0.0723876	0.229936	2.08358	1.02467	up	0.929258	0.812941
11775349	Glyma01g01780	4.614	4.31671	4.55093	3.87723	3.53411	3.22388	0.230486	0.148796	4.49388	-0.515758	0.451807	3.54507	1.67742	up	0.215239	0.0531382
11775357	Glyma01g01790	3.74335	4.44119	3.67382	5.73825	5.06162	5.48783	-0.921478	0.442472	3.95279	0.75753	0.387956	5.42923	3.20208	down	0.0688769	0.00780626
11775368	Glyma01g01800	3.04215	2.81701	3.07582	2.37731	3.2774	2.96504	-0.0579396	0.124401	2.97833	0.0395431	0.408407	2.87325	1.06991	down	0.883576	0.712672
11775381	Glyma01g01810	4.47852	3.80469	4.34022	3.833	3.72399	3.99928	0.101717	0.346436	4.20781	-0.0514398	0.0984248	3.85209	1.112	up	0.760848	0.502245
11775384	Glyma01g01820	4.90329	4.54517	4.60142	4.25519	4.15044	4.28532	0.117687	0.203856	4.68329	-0.132731	0.119658	4.23031	1.18955	up	0.387573	0.140424
11775388	Glyma01g01840	4.32293	3.72413	4.24462	3.81031	3.93736	4.08085	-0.0582658	0.314067	4.09723	-0.0100902	0.0199622	3.94284	1.03396	down	0.925416	0.803998
11775397	Glyma01g01900	5.73594	5.74628	5.99336	6.41715	5.90642	5.76721	-0.0709283	0.11696	5.82519	0.336698	0.457964	6.03026	1.3265	down	0.485993	0.209547
11775414	Glyma01g01920	3.25082	2.82345	2.76609	3.35156	2.80707	2.54703	0.00867089	0.281897	2.94679	0.166332	0.530661	2.90189	1.11548	down	0.862774	0.67307
11775418	Glyma01g01930	2.74514	2.68051	2.54184	2.55091	2.74167	2.52897	-0.0736512	0.131289	2.65583	0.0802689	0.193926	2.60719	1.11259	down	0.612829	0.318513
11775425	Glyma01g01950	5.34385	5.65664	6.0785	4.48637	4.67605	4.81567	0.561463	0.343346	5.693	-0.269609	0.0537844	4.65936	1.77901	up	0.0982979	0.0143539
11775432	Glyma01g01980	2.51926	2.26077	2.47047	2.33217	2.34547	2.16386	-0.0690661	0.129175	2.41683	-0.0028348	0.223226	2.2805	1.04698	down	0.866402	0.679475
11775434	Glyma01g01990	8.93928	9.02171	8.99098	8.36469	8.61867	8.70971	0.083437	0.048221	8.98399	-0.133637	0.0836947	8.56435	1.16237	up	0.110475	0.0176535
11775439	Glyma01g02010	2.15133	2.40451	2.32534	2.05249	2.72716	2.16707	-0.0359844	0.127875	2.29373	0.188421	0.384289	2.31557	1.1683	down	0.677196	0.391556
11775443	Glyma01g02020	5.46742	5.63632	5.94966	5.87189	5.61263	6.00439	-0.193912	0.218348	5.68447	0.153817	0.176163	5.82964	1.27256	down	0.313519	0.0983358
11775448	Glyma01g02030	4.7385	4.87413	4.72232	4.40344	4.81253	4.87245	-0.0446549	0.103712	4.77832	0.0757307	0.164438	4.69614	1.08703	down	0.635738	0.343877
11775453	Glyma01g02040	5.8985	5.79616	5.31583	5.90852	6.39613	6.30781	-0.398494	0.339403	5.67016	0.338055	0.202379	6.20415	1.66619	down	0.158196	0.0320237
11775458	Glyma01g02080	2.43027	2.57462	2.48901	2.30551	2.27067	2.11646	0.0208919	0.0820674	2.49797	-0.0436308	0.226593	2.23088	1.04574	up	0.85969	0.666954
11775461	Glyma01g02100	6.46623	6.60843	6.94912	5.29851	5.79479	6.24513	0.278725	0.221078	6.67459	-0.413826	0.350114	5.77948	1.61614	up	0.191997	0.0442546
11775470	Glyma01g02110	7.26223	7.36631	7.48071	5.2813	5.71277	5.44978	0.76067	0.0858146	7.36975	-0.925232	0.22601	5.48128	3.21742	up	0.0142892	0.00026945
11775476	Glyma01g02140	2.85004	2.89527	2.68185	2.98376	2.83575	2.78582	-0.08026	0.141053	2.80905	0.181694	0.224027	2.86845	1.1991	down	0.419532	0.161708
11775480	Glyma01g02150	4.26333	4.65822	4.52366	5.39216	5.40623	5.50867	-0.643172	0.19886	4.48174	0.513337	0.0668034	5.43569	2.22917	down	0.0200562	0.000671849
11775486	Glyma01g02180	10.8167	10.9325	11.0607	10.9545	10.9872	11.1515	-0.184546	0.0983916	10.9367	0.112425	0.0310248	11.0311	1.22856	down	0.0677266	0.00756616
11775491	Glyma01g02210	5.02595	5.36038	5.35082	7.76231	7.92349	7.7081	-1.32999	0.179598	5.24572	1.42483	0.200416	7.79797	6.74966	down	0.00897385	5.94459e-05
11775501	Glyma01g02230	5.24961	5.30295	5.13743	5.34488	5.05442	5.20954	-0.0483721	0.11254	5.22999	0.127143	0.220251	5.20295	1.12937	down	0.578521	0.286397
11775505	Glyma01g02240	6.83992	6.66747	6.8617	5.93602	5.74364	6.46022	0.184387	0.091315	6.7897	-0.356119	0.276899	6.04663	1.45448	up	0.159767	0.0325621
11775516	Glyma01g02270	5.37161	4.5954	4.5628	3.81404	3.77846	4.33362	0.379221	0.472735	4.84327	-0.286118	0.200721	3.97537	1.58594	up	0.293532	0.0882447
11775522	Glyma01g02290	4.26677	3.68469	4.27887	4.8471	4.73426	4.97274	-0.54532	0.324543	4.07677	0.431835	0.100968	4.85137	1.96858	down	0.0679035	0.00759976
11775525	Glyma01g02300	4.79416	4.70682	4.47459	4.9904	5.01795	5.50491	-0.369113	0.192859	4.65853	0.346013	0.172552	5.17109	1.64163	down	0.0735452	0.00873469
11775530	Glyma01g02310	3.03364	3.08561	2.64891	3.54689	3.09955	2.91512	-0.153564	0.267373	2.92272	0.313465	0.444151	3.18719	1.38226	down	0.465	0.193694
11775534	Glyma01g02320	6.80917	6.92152	7.10879	4.24779	4.82167	4.85747	1.00949	0.125614	6.94649	-1.09213	0.252481	4.64231	4.29192	up	0.0130766	0.000207742
11775544	Glyma01g02330	7.32432	8.1238	9.52308	6.08764	5.69142	6.20577	1.45261	1.08652	8.32373	-0.673622	0.249862	5.99494	4.36575	up	0.151485	0.0298424
11775559	Glyma01g02340	5.20336	5.30224	5.0032	6.61216	6.46676	6.94057	-0.837756	0.18024	5.1696	0.868371	0.161747	6.67316	3.26284	down	0.0140547	0.000258929
11775563	Glyma01g02350	4.71221	4.29258	4.43609	4.90593	4.86962	4.92329	-0.377641	0.219075	4.4803	0.244241	0.116353	4.89962	1.53888	down	0.0892321	0.0122309
11775574	Glyma01g02370	2.06684	2.10731	2.40422	2.08751	2.08754	2.31674	-0.150323	0.155747	2.19279	0.0233792	0.0455102	2.16393	1.12795	down	0.3827	0.137321
11775577	Glyma01g02390	1.72605	1.94161	1.73102	2.50215	2.00033	1.66208	-0.0509283	0.140264	1.79956	0.406924	0.545588	2.05485	1.3735	down	0.5143	0.231967
11775585	Glyma01g02400	8.48236	9.18773	9.3384	8.57575	8.94298	8.95104	-0.0905656	0.440233	9.00283	-0.067577	0.140304	8.82326	1.01606	down	0.977128	0.935468
11775597	Glyma01g02420	5.80223	6.27257	6.60225	5.70072	6.06556	5.47454	0.0726159	0.379832	6.22568	-0.203569	0.381229	5.74694	1.21099	up	0.70407	0.424281
11775606	Glyma01g02470	6.26548	6.36514	6.38972	5.60073	5.73708	5.7141	0.217252	0.053021	6.34011	-0.236329	0.0962453	5.68397	1.36944	up	0.0338972	0.00202488
11775613	Glyma01g02480	8.2815	8.38225	8.73582	7.95947	7.95191	8.55714	0.117989	0.21079	8.46652	0.0101975	0.232969	8.15617	1.07758	up	0.81324	0.584323
11775633	Glyma01g02490	6.56592	6.39852	6.36343	7.08774	7.60932	7.61773	-0.549354	0.12762	6.44262	0.648849	0.220231	7.43826	2.29454	down	0.0264391	0.00123152
11775635	Glyma01g02500	2.27476	2.53677	2.27424	1.98323	2.36165	2.17411	0.0677791	0.168759	2.36192	0.0814182	0.187557	2.173	1.0095	down	0.975074	0.929904
11775639	Glyma01g02520	2.5935	2.61073	2.77516	2.24721	2.55676	2.16137	0.0410238	0.0717406	2.6598	-0.0944329	0.281001	2.32178	1.09844	up	0.733368	0.463894
11775646	Glyma01g02530	2.16186	2.17455	2.11035	2.10372	1.86698	1.87692	0.0129185	0.0627204	2.14892	0.0157642	0.24342	1.9492	1.00197	down	0.995109	0.985295
11775651	Glyma01g02540	2.17411	2.17977	2.37786	2.46244	2.61571	2.1899	-0.0558046	0.0872478	2.24392	0.325526	0.322437	2.42268	1.30254	down	0.351605	0.119169
11775655	Glyma01g02570	4.74142	4.50965	4.60613	4.97592	4.84715	5.16679	-0.296796	0.121403	4.61907	0.283321	0.111586	4.99662	1.49497	down	0.0457485	0.00366825
11775663	Glyma01g02600	4.26021	4.09945	4.23844	4.55096	3.86441	3.61457	0.0381123	0.0792594	4.19937	0.0512842	0.602242	4.00998	1.00917	down	0.990088	0.971839
11775666	Glyma01g02620	2.6789	2.84188	3.01172	2.8469	2.61016	2.41203	-0.0047094	0.142708	2.84417	-0.0232894	0.342562	2.62303	1.01296	up	0.977068	0.935062
11775687	Glyma01g02640	6.62894	7.11962	6.88116	6.04853	6.33661	6.18534	0.272215	0.24787	6.87657	-0.211633	0.159065	6.19016	1.39847	up	0.198346	0.046608
11775698	Glyma01g02660	6.58416	6.95723	6.70681	5.81181	5.82706	5.6379	0.38627	0.198982	6.7494	-0.401647	0.226813	5.75892	1.72658	up	0.0821548	0.0106337
11775705	Glyma01g02710	3.77839	3.92283	3.9305	3.58942	3.71814	3.85006	-0.0324523	0.0755002	3.87724	0.0120771	0.021593	3.71921	1.03135	down	0.66915	0.381624
11775710	Glyma01g02760	2.83004	2.75835	2.8043	2.63824	2.53747	2.40341	0.0239272	0.0415277	2.79756	-0.0447028	0.244407	2.52637	1.04872	up	0.854529	0.656628
11775722	Glyma01g02770	1.88738	1.60917	1.87986	1.95087	1.92738	1.63837	-0.0825162	0.145661	1.79214	0.166788	0.297959	1.83888	1.18863	down	0.552008	0.262841
11775725	Glyma01g02790	3.02274	3.4507	3.51243	3.24101	3.42761	3.66959	-0.188899	0.251638	3.32862	0.131116	0.0895183	3.44607	1.24834	down	0.328781	0.10659
11775739	Glyma01g02810	3.39879	3.09793	3.22673	3.26221	3.08866	2.92979	-0.013779	0.154775	3.24115	0.0411841	0.291703	3.09355	1.03883	down	0.917936	0.787447
11775745	Glyma01g02820	8.74812	8.86423	9.21603	6.85641	6.7361	7.37178	0.842659	0.216082	8.94279	-0.90948	0.237038	6.98809	3.36857	up	0.0203402	0.000696009
11775751	Glyma01g02850	8.9546	9.01589	9.01254	6.96885	6.86066	8.14003	0.406843	0.0345014	8.99434	-1.06176	0.596324	7.32318	2.76753	up	0.0929892	0.0130692
11775765	Glyma01g02880	5.75311	5.58115	6.26349	5.07966	5.03891	5.64006	0.213847	0.326629	5.86592	-0.196628	0.225429	5.25288	1.32912	up	0.399209	0.147704
11775775	Glyma01g02940	6.59652	6.58872	6.63113	5.90487	6.167	6.22776	0.109159	0.00712105	6.60546	-0.193863	0.0879052	6.09987	1.23373	up	0.0477366	0.0040006
11775792	Glyma01g03020	7.11848	6.87268	7.29377	7.0962	7.36208	7.26	-0.197745	0.187961	7.09498	0.149265	0.13511	7.23943	1.27192	down	0.232142	0.0602711
11775799	Glyma01g03040	2.46242	2.08551	2.03139	2.08162	2.30356	1.9127	-0.0568833	0.252117	2.19311	0.0518626	0.288715	2.09929	1.07829	down	0.850107	0.648887
11775813	Glyma01g03060	3.17672	2.67341	2.88923	2.9038	2.87754	2.69079	-0.0674977	0.255232	2.91312	0.0459867	0.241294	2.82404	1.08184	down	0.825813	0.605588
11775816	Glyma01g03080	4.26979	3.95817	4.08972	3.64576	3.73259	3.78469	0.137507	0.160365	4.10589	-0.0448085	0.0639935	3.72101	1.1347	up	0.38926	0.141409
11775823	Glyma01g03120	2.96579	3.14343	3.10402	3.18349	3.27599	3.34468	-0.214441	0.0901	3.07108	0.185095	0.0528453	3.26805	1.31908	down	0.0392346	0.00269239
11775831	Glyma01g03130	6.71628	6.5531	7.43899	6.45936	6.53231	6.3382	0.156916	0.442857	6.90279	-0.100023	0.210267	6.44329	1.19494	up	0.696861	0.415337
11775836	Glyma01g03140	3.39837	3.66577	3.64477	4.80206	5.33913	5.13968	-0.830705	0.139753	3.56963	0.895846	0.238523	5.09362	3.30936	down	0.0165271	0.000414293
11775840	Glyma01g03150	8.03482	8.24401	8.66486	9.48982	9.83017	9.50254	-0.784972	0.294221	8.31456	0.710536	0.245253	9.60751	2.81963	down	0.0376802	0.00249404
11775847	Glyma01g03160	4.3242	4.32625	4.84382	4.40622	4.79945	4.59842	-0.194179	0.270572	4.49809	0.111652	0.19553	4.60136	1.23613	down	0.456729	0.187748
11775870	Glyma01g03190	5.90837	6.15744	5.40013	7.63034	7.20445	7.59537	-0.981823	0.413773	5.82198	0.87548	0.25703	7.47672	3.6233	down	0.0394775	0.00272422
11775879	Glyma01g03220	4.87999	5.01133	4.84001	4.86832	4.94635	4.82384	-0.0518726	0.112047	4.91044	0.119749	0.167408	4.8795	1.12632	down	0.491652	0.214078
11775885	Glyma01g03230	4.74408	3.7064	4.02285	3.81976	4.11858	4.24327	-0.0636859	0.537681	4.15778	0.0416329	0.112843	4.06054	1.07573	down	0.90421	0.756533
11775887	Glyma01g03240	2.23951	1.65973	2.16709	1.77268	2.40956	1.79144	-0.0885772	0.304382	2.02211	0.0831028	0.401136	1.99123	1.12637	down	0.814862	0.586586
11775890	Glyma01g03260	6.66882	6.52968	6.19048	7.19624	7.18077	7.30964	-0.56642	0.273516	6.46299	0.40203	0.0710845	7.22888	1.95674	down	0.0479393	0.00403911
11775908	Glyma01g03300	5.08582	4.66916	4.87727	4.99327	4.87264	4.54172	-0.0947731	0.209073	4.87741	0.0329181	0.360319	4.80254	1.09254	down	0.836901	0.623592
11775912	Glyma01g03310	3.89082	3.21557	3.30087	3.29175	3.21671	2.59648	0.113066	0.378933	3.46908	-0.118481	0.505437	3.03498	1.17409	up	0.798755	0.560015
11775917	Glyma01g03340	2.57569	3.43724	2.67131	2.2534	2.73306	2.28418	0.280212	0.485908	2.89475	0.0115741	0.309906	2.42355	1.20467	up	0.734079	0.464736
11775924	Glyma01g03350	3.85603	3.7699	4.0397	3.30431	3.83442	3.42615	0.0589215	0.11028	3.88854	-0.105432	0.299653	3.52163	1.12066	up	0.702988	0.423024
11775929	Glyma01g03360	6.35771	6.58371	6.70775	4.97015	5.27369	4.97432	0.612442	0.157237	6.54972	-0.662	0.231235	5.07272	2.41905	up	0.0282192	0.00139276
11775939	Glyma01g03370	4.49781	3.81456	3.10771	4.4386	3.49481	3.5293	0.0291524	0.719741	3.80669	0.245927	0.635487	3.82091	1.16213	down	0.885141	0.715695
11775944	Glyma01g03380	7.00892	6.91635	7.0548	6.62124	6.79174	6.92621	-0.0120021	0.0511807	6.99336	-0.0230677	0.04239	6.77973	1.0077	up	0.917928	0.787364
11775951	Glyma01g03390	2.52454	2.15121	2.32703	2.62421	2.17802	2.43315	-0.117714	0.188684	2.33426	0.162385	0.285023	2.4118	1.21428	down	0.510737	0.228817
11775962	Glyma01g03400	1.94435	1.91963	1.98444	2.3633	1.80632	1.84393	-0.00595379	0.0111742	1.94947	0.251652	0.412785	2.00452	1.19549	down	0.63282	0.340708
11775971	Glyma01g03430	2.78238	2.05622	2.26317	2.16753	2.20195	2.2537	-0.00695848	0.380868	2.36725	0.0360765	0.0835879	2.20773	1.03028	down	0.948445	0.857712
11775981	Glyma01g03450	2.95779	2.91622	3.13178	2.94683	2.67841	2.99443	-0.0143661	0.0858518	3.00193	0.059486	0.178341	2.87322	1.05252	down	0.794862	0.553315
11775988	Glyma01g03480	4.25715	4.49047	3.93435	3.71044	3.2529	3.75996	0.26413	0.306198	4.22732	-0.186198	0.275482	3.57443	1.36635	up	0.372185	0.131186
11775996	Glyma01g03490	4.79609	4.65106	4.30099	5.51267	6.09656	5.41904	-0.565043	0.281979	4.58271	0.730898	0.422474	5.67609	2.45537	down	0.0861557	0.0115184
11776012	Glyma01g03500	5.92238	5.99631	6.08482	7.49899	7.9063	6.94725	-0.530706	0.0579902	6.00117	1.12153	0.577882	7.45085	3.14321	down	0.0694004	0.00788745
11776014	Glyma01g03510	2.91622	2.90936	2.56096	2.73744	2.67286	2.51127	-0.118456	0.231992	2.79551	-0.070879	0.243208	2.64053	1.03353	down	0.931456	0.818385
11776020	Glyma01g03520	2.08118	2.59888	2.08359	1.97384	2.112	1.73793	0.0618951	0.314585	2.25455	-0.0488367	0.296326	1.94126	1.07978	up	0.866638	0.680145
11776023	Glyma01g03530	6.19897	5.93804	6.505	5.20927	5.75712	5.55985	0.243568	0.257855	6.214	-0.259125	0.242221	5.50875	1.41686	up	0.253824	0.0696084
11776038	Glyma01g03550	7.9094	8.2213	8.31517	7.95081	7.99677	8.05623	-0.0832705	0.195022	8.14862	-0.0280586	0.0744467	8.00127	1.03901	down	0.861717	0.670656
11776050	Glyma01g03590	7.06821	7.00662	6.94095	6.66923	6.87992	7.0639	-0.0488125	0.0895508	7.00526	0.0195061	0.0781727	6.87102	1.04849	down	0.664571	0.375854
11776057	Glyma01g03620	3.51167	3.40069	3.26592	3.31613	3.20693	2.88524	-0.03391	0.148916	3.39276	-0.088006	0.350421	3.1361	1.03821	up	0.931107	0.817728
11776060	Glyma01g03630	3.12166	3.04392	3.2304	2.83564	2.81132	2.84937	0.0325445	0.0677535	3.13199	-0.0647812	0.118161	2.83211	1.06979	up	0.575153	0.28354
11776063	Glyma01g03660	2.76996	2.90306	2.60751	2.52061	2.27694	1.86662	0.0804086	0.174764	2.76017	-0.255813	0.457335	2.22139	1.26245	up	0.593424	0.300032
11776069	Glyma01g03690	3.3124	2.63084	3.12435	2.66654	2.95192	2.67498	-0.0137148	0.344648	3.02253	-0.0692031	0.220217	2.76448	1.03921	up	0.934662	0.825758
11776080	Glyma01g03710	6.31364	6.99147	7.21692	5.99543	6.45446	5.53595	0.335044	0.451585	6.84068	-0.307791	0.54936	5.99528	1.56139	up	0.463306	0.192481
11776093	Glyma01g03730	5.99799	6.47716	5.90365	5.58035	5.29692	5.52737	0.243466	0.327325	6.12627	-0.212021	0.197334	5.46822	1.37125	up	0.331398	0.107946
11776098	Glyma01g03800	4.45026	4.33324	4.49637	4.59921	4.63198	4.26929	-0.0377223	0.0653497	4.42662	0.238378	0.320234	4.50016	1.21092	down	0.496022	0.217249
11776101	Glyma01g03820	5.66981	5.9219	6.1559	5.23018	5.05999	4.85713	0.300727	0.219678	5.91587	-0.36348	0.313053	5.0491	1.5847	up	0.179492	0.0396221
11776115	Glyma01g03840	6.17734	5.8753	5.84049	6.02524	6.01641	5.67494	-0.0786019	0.20238	5.96438	0.0651101	0.32243	5.90553	1.10474	down	0.791904	0.54888
11776118	Glyma01g03900	2.19607	2.31334	2.16878	1.94565	1.96771	2.14613	0.0147769	0.0987178	2.22607	0.0111029	0.0339666	2.01983	1.00255	up	0.984219	0.95432
11776123	Glyma01g03910	3.39843	3.87576	3.09483	2.67969	3.13203	3.20345	0.142215	0.417715	3.45634	-0.106507	0.190048	3.00506	1.18815	up	0.68457	0.401017
11776128	Glyma01g03940	3.8281	3.82277	3.90056	3.81771	3.47462	3.62916	0.00838399	0.0145881	3.85048	0.000966307	0.250808	3.6405	1.00515	up	0.986924	0.961666
11776138	Glyma01g03950	1.61655	1.79825	1.70968	1.65869	1.85387	1.64625	-0.0555522	0.0961544	1.70816	0.158451	0.190487	1.7196	1.1599	down	0.413483	0.157369
11776141	Glyma01g03960	7.6651	7.68086	7.69564	7.22476	7.51038	7.63677	-0.00910219	0.018231	7.68053	-0.0297702	0.105669	7.4573	1.01443	up	0.903604	0.755267
11776149	Glyma01g04010	2.31523	2.1359	2.31241	2.03896	1.84385	1.70726	0.0380491	0.0909178	2.25451	-0.150545	0.290855	1.86336	1.13965	up	0.635905	0.344119
11776152	Glyma01g04070	2.47031	2.44013	2.28761	2.24763	2.79978	2.37186	-0.0725255	0.126375	2.39935	0.203778	0.311175	2.47309	1.21109	down	0.508944	0.227303
11776157	Glyma01g04090	3.28565	3.84015	3.63172	4.6542	5.19083	5.11797	-0.827758	0.278739	3.58584	0.77663	0.22484	4.98767	3.04067	down	0.0290582	0.00148647
11776164	Glyma01g04100	4.97889	4.45383	4.14649	3.90004	3.64542	3.9631	0.362335	0.44308	4.5264	-0.125317	0.171128	3.83619	1.40216	up	0.402389	0.149987
11776169	Glyma01g04120	3.56937	3.34129	3.04656	2.96548	2.88017	2.74312	0.124895	0.28786	3.31907	-0.128688	0.238989	2.86293	1.19216	up	0.598968	0.30554
11776173	Glyma01g04130	3.48762	3.29583	3.59244	3.60758	3.05018	3.47527	-0.0629995	0.128557	3.45863	0.0586082	0.324118	3.37768	1.08795	down	0.809197	0.57838
11776178	Glyma01g04140	1.80503	2.2765	2.08195	1.90395	2.06815	2.33437	-0.202154	0.237069	2.0545	0.048067	0.0905705	2.10215	1.18939	down	0.420922	0.162869
11776183	Glyma01g04150	1.71237	1.87099	2.16197	2.10021	2.04926	1.64992	-0.0936804	0.201731	1.91511	0.1269	0.370888	1.93313	1.1652	down	0.697844	0.416686
11776187	Glyma01g04210	3.47181	3.03443	2.89308	3.33937	3.21243	3.31511	-0.277051	0.321411	3.1331	0.0813754	0.144115	3.28897	1.28203	down	0.406635	0.152777
11776191	Glyma01g04220	3.57419	3.98916	3.76116	3.79191	3.73627	3.45882	-0.0711112	0.212691	3.77484	0.0189468	0.303894	3.66233	1.06441	down	0.874695	0.695711
11776199	Glyma01g04250	6.99143	4.54614	7.01714	3.25736	3.10371	2.72576	2.11673	1.40372	6.18491	-0.836669	0.400239	3.02894	7.74572	up	0.135066	0.0247945
11776203	Glyma01g04260	2.26334	2.43705	2.60977	2.26988	2.35956	2.26866	-0.0789983	0.149703	2.43672	-0.0137853	0.145736	2.29937	1.04624	down	0.833035	0.617458
11776213	Glyma01g04270	6.09377	6.16145	6.19847	4.88822	6.04291	5.77004	0.0140773	0.0371329	6.15123	-0.36753	0.536776	5.56706	1.30279	up	0.578765	0.286623
11776228	Glyma01g04280	6.34603	6.07241	6.245	5.82244	6.18488	6.07158	0.0466267	0.135776	6.22115	0.0543399	0.159178	6.0263	1.00536	down	0.983517	0.95215
11776236	Glyma01g04300	7.33379	7.52094	7.37339	7.19437	7.56135	7.35167	-0.053601	0.112247	7.40937	0.108717	0.193915	7.36913	1.11908	down	0.568559	0.277874
11776251	Glyma01g04310	2.2696	2.63814	2.32674	1.90448	2.01267	1.94561	0.148775	0.211854	2.41149	-0.105902	0.127064	1.95425	1.19307	up	0.400684	0.148709
11776255	Glyma01g04320	8.74346	8.78714	9.11321	8.17155	8.33693	8.61079	0.163959	0.173564	8.88127	-0.141658	0.0951324	8.37309	1.23595	up	0.221103	0.0555477
11776265	Glyma01g04330	3.70953	3.85011	4.22537	3.61742	3.77277	4.14322	-0.0381009	0.239335	3.92834	0.0805902	0.143693	3.84447	1.08575	down	0.760922	0.502327
11776269	Glyma01g04340	4.6627	4.64498	5.27477	4.29019	4.31334	4.38082	0.226807	0.329729	4.86082	-0.103334	0.0801619	4.32812	1.25714	up	0.427705	0.167245
11776273	Glyma01g04350	5.26728	4.99545	5.5581	6.02488	5.94259	6.09921	-0.570884	0.255821	5.27361	0.380293	0.0996455	6.02223	1.93345	down	0.0470323	0.00388055
11776276	Glyma01g04380	3.38838	3.6116	3.51802	3.30696	3.03697	2.99309	0.0617652	0.11438	3.506	-0.129334	0.285227	3.11234	1.14163	up	0.634122	0.34207
11776280	Glyma01g04400	5.40243	5.39894	5.32232	5.15435	5.05569	5.66714	-0.0427805	0.0740995	5.37457	0.077609	0.225433	5.29239	1.08703	down	0.707812	0.429168
11776289	Glyma01g04410	5.7782	5.43242	5.6628	4.82037	5.04803	5.36705	0.183276	0.171667	5.62448	-0.160152	0.148447	5.07849	1.26877	up	0.228668	0.058738
11776302	Glyma01g04440	5.71319	5.85096	5.76034	4.49185	4.65829	4.90333	0.427158	0.0814679	5.77483	-0.460618	0.0807804	4.68449	1.85032	up	0.0123555	0.000179235
11776314	Glyma01g04460	7.07936	6.47888	6.89022	6.3732	6.49718	7.10969	0.0252209	0.301041	6.81615	0.07165	0.270909	6.66002	1.03271	down	0.94585	0.852286
11776318	Glyma01g04470	4.03576	3.54326	3.60346	3.21629	2.81594	3.62333	0.161825	0.280324	3.72749	-0.144588	0.336115	3.21852	1.23663	up	0.584566	0.291998
11776327	Glyma01g04480	7.04601	7.22171	7.34218	7.08034	6.84458	6.96453	0.0472959	0.127679	7.2033	0.00971031	0.199939	6.96315	1.02639	up	0.92232	0.797352
11776332	Glyma01g04490	7.14311	6.95689	7.44809	6.53054	6.63784	6.88276	0.221407	0.220972	7.1827	-0.075013	0.0541865	6.68371	1.22809	up	0.291165	0.0870088
11776360	Glyma01g04520	3.6225	3.85602	3.53515	3.01507	3.22717	3.15445	0.192831	0.188288	3.67122	-0.143602	0.117827	3.13223	1.26263	up	0.228312	0.058585
11776365	Glyma01g04570	5.57846	5.63385	5.14071	5.57125	5.83193	5.60523	-0.209997	0.298981	5.45101	0.21103	0.195129	5.66947	1.33888	down	0.336092	0.110621
11776375	Glyma01g04580	3.61492	4.0714	4.1411	4.69319	4.93414	4.20509	-0.246461	0.270508	3.94247	0.624433	0.476746	4.61081	1.8288	down	0.210607	0.0512743
11776380	Glyma01g04610	5.82646	5.32506	5.66565	6.53057	6.55389	6.69275	-0.694066	0.250488	5.60572	0.495176	0.0453604	6.5924	2.28033	down	0.0268701	0.00126773
11776390	Glyma01g04620	2.43108	2.46037	2.25446	1.94825	1.88229	2.08257	0.139818	0.14019	2.38197	-0.0685538	0.0797991	1.97104	1.15538	up	0.294884	0.088881
11776393	Glyma01g04640	2.38756	2.41398	2.15583	2.15976	1.95672	2.1282	0.0210604	0.170881	2.31913	-0.0139449	0.165079	2.08156	1.02456	up	0.928388	0.811163
11776400	Glyma01g04650	3.38504	3.36499	3.84293	3.32283	3.44394	3.23246	0.0119071	0.24146	3.53099	0.0165555	0.206974	3.33307	1.00323	down	0.993841	0.981015
11776407	Glyma01g04670	3.49861	2.66764	2.43792	3.35338	2.91888	3.88647	-0.462272	0.576767	2.86806	0.258475	0.408242	3.38624	1.64803	down	0.405392	0.152031
11776410	Glyma01g04680	2.05201	2.32844	2.17691	1.98337	2.00203	1.83268	-0.000917514	0.144197	2.18579	-0.0447808	0.21428	1.93936	1.03087	up	0.916207	0.783275
11776418	Glyma01g04760	4.87807	4.89347	4.5228	6.70252	6.46743	6.96387	-1.03853	0.238579	4.76478	1.11053	0.18942	6.71127	4.43537	down	0.0140481	0.000257552
11776424	Glyma01g04790	4.88226	4.96559	4.96761	4.23644	4.48673	4.23531	0.132413	0.043096	4.93849	-0.284017	0.208651	4.31949	1.33462	up	0.144509	0.0276468
11776429	Glyma01g04800	2.57799	2.34499	2.03302	2.02241	1.84095	1.68378	0.115639	0.299299	2.31867	-0.151417	0.294646	1.84905	1.20335	up	0.626155	0.332568
11776434	Glyma01g04810	2.01658	2.0903	2.27084	2.08387	1.94306	1.85041	-0.0136309	0.103916	2.1259	0.0221384	0.241819	1.95911	1.0251	down	0.934593	0.825468
11776440	Glyma01g04820	7.81037	7.93026	8.09441	7.22033	7.1545	7.46267	0.264514	0.117703	7.94501	-0.198769	0.0862089	7.27917	1.37868	up	0.0556618	0.0053282
11776447	Glyma01g04830	4.68541	3.87334	4.04922	3.24578	3.06353	4.02926	0.249065	0.435872	4.20266	-0.304837	0.408652	3.44619	1.46805	up	0.451232	0.183607
11776456	Glyma01g04850	2.07859	2.13823	2.17467	1.93442	2.13999	1.9534	-0.0182628	0.0324872	2.13049	0.0630756	0.177682	2.00927	1.058	down	0.744447	0.478988
11776464	Glyma01g04870	4.71239	4.70255	4.1304	3.81056	3.75636	3.56218	0.403832	0.362036	4.51511	-0.199019	0.256809	3.7097	1.51872	up	0.273114	0.0783082
11776473	Glyma01g04880	2.49304	2.5877	2.9011	2.53531	2.41865	2.54952	0.0301398	0.185887	2.66061	0.0732514	0.127875	2.50116	1.03033	down	0.90474	0.757289
11776477	Glyma01g04890	9.92506	10.1821	10.2687	9.70142	9.79974	10.1751	0.0115102	0.161074	10.1253	-0.0191568	0.126064	9.89208	1.02148	up	0.926988	0.807923
11776484	Glyma01g04920	8.35244	8.57205	8.77183	8.50802	8.61531	8.53043	-0.101528	0.186562	8.56544	0.086848	0.137543	8.55125	1.13948	down	0.5143	0.231983
11776494	Glyma01g04940	2.04186	2.21628	2.58711	1.63204	2.20959	1.87217	0.136022	0.251667	2.28175	-0.0385616	0.286012	1.9046	1.12864	up	0.738914	0.471781
11776500	Glyma01g04980	8.74009	8.69126	9.06376	8.32237	8.30089	8.68655	0.101335	0.173667	8.8317	-0.0912008	0.111447	8.4366	1.14277	up	0.448422	0.18138
11776518	Glyma01g04990	2.08637	2.52023	2.2761	1.90031	2.19547	2.10745	0.0652313	0.222708	2.29423	0.0413064	0.134171	2.06774	1.01672	up	0.95753	0.881093
11776522	Glyma01g05010	2.12887	2.3316	2.51883	2.17423	2.20675	2.20881	-0.0656039	0.1718	2.32643	0.00712339	0.111943	2.1966	1.0517	down	0.8056	0.572226
11776524	Glyma01g05070	2.07953	2.07898	2.26302	1.96119	2.06629	1.72857	-0.0227988	0.0772483	2.14051	-0.0420624	0.283927	1.91869	1.01344	up	0.969684	0.915182
11776532	Glyma01g05090	2.57103	2.8466	2.61043	2.29142	2.87382	2.53986	0.0704307	0.163323	2.67602	0.165337	0.286373	2.56836	1.068	down	0.848048	0.644217
11776542	Glyma01g05110	2.72089	2.81555	2.93996	2.62191	2.98582	2.52635	-0.0445987	0.0854714	2.82547	0.0438553	0.311759	2.71136	1.06323	down	0.856593	0.660255
11776544	Glyma01g05130	2.30941	2.51882	2.5548	2.459	2.88884	2.53417	-0.106948	0.118214	2.46101	0.261941	0.263236	2.62734	1.29136	down	0.299582	0.0911986
11776551	Glyma01g05150	7.57608	7.58794	7.31077	8.12883	8.51365	8.38522	-0.533216	0.185595	7.4916	0.520316	0.170032	8.34257	2.0756	down	0.033027	0.00192187
11776556	Glyma01g05160	8.2891	8.09617	8.67298	6.42087	6.52532	7.13887	0.693765	0.266085	8.35275	-0.761401	0.265391	6.69502	2.74188	up	0.0383288	0.00257251
11776567	Glyma01g05190	4.23534	4.27139	4.12901	4.85841	4.48251	4.96535	-0.287892	0.102482	4.21191	0.471512	0.237092	4.76876	1.69279	down	0.0649736	0.0070198
11776582	Glyma01g05210	8.47561	8.38888	8.29842	8.32681	8.19543	8.15736	-0.0273758	0.114156	8.38764	0.0140827	0.209745	8.22653	1.02915	down	0.913955	0.778621
11776584	Glyma01g05220	8.84896	9.32594	9.08913	8.83171	8.73054	8.78265	0.0809391	0.241385	9.08801	-0.0228709	0.151159	8.78164	1.07461	up	0.799973	0.562112
11776587	Glyma01g05230	4.04666	3.88146	3.72417	4.80767	5.08743	5.82913	-0.708212	0.186065	3.8841	0.851658	0.401561	5.24141	2.94827	down	0.0456129	0.0036437
11776596	Glyma01g05240	4.38056	4.91072	4.62851	4.0679	4.23437	4.66134	0.111257	0.26916	4.63993	-0.00490769	0.179858	4.32121	1.08385	up	0.803027	0.56792
11776603	Glyma01g05250	3.49921	3.21965	3.70364	3.23732	3.20409	3.11448	0.00093937	0.219184	3.47417	-0.0853756	0.190239	3.18529	1.06166	up	0.842397	0.63363
11776629	Glyma01g05290	1.531	1.94264	1.74435	1.52365	1.86227	1.94988	-0.16024	0.208542	1.73933	0.0815941	0.129087	1.7786	1.1825	down	0.420893	0.16285
11776632	Glyma01g05310	2.05662	2.27332	2.12666	1.9922	1.85208	1.9015	0.0655978	0.120901	2.1522	0.0312211	0.173454	1.91526	1.02411	up	0.920202	0.792208
11776636	Glyma01g05320	5.96331	5.72166	5.69099	5.68978	6.19375	6.37213	-0.199705	0.166795	5.79199	0.29609	0.245284	6.08522	1.4101	down	0.192228	0.044337
11776645	Glyma01g05370	1.92647	1.99692	1.87857	2.03813	1.69627	1.96977	-0.044364	0.0850696	1.93398	0.125605	0.222705	1.90139	1.12503	down	0.576308	0.284455
11776652	Glyma01g05400	1.80629	2.15511	2.3324	1.88949	1.8514	1.6475	-0.0281792	0.247411	2.09794	-0.127426	0.255641	1.79613	1.07121	up	0.853147	0.654217
11776663	Glyma01g05410	6.77019	6.80121	6.76616	6.65771	6.7207	7.4454	-0.104628	0.0435023	6.77918	0.260021	0.317679	6.94127	1.28757	down	0.353571	0.120203
11776667	Glyma01g05420	3.66868	3.79858	3.83359	3.84523	3.78428	3.43249	-0.0414422	0.0722377	3.76695	0.0815019	0.347812	3.68733	1.08895	down	0.811109	0.581174
11776671	Glyma01g05430	5.02083	5.01497	5.07608	5.04369	4.84837	5.43734	-0.0221679	0.00502256	5.03729	0.252902	0.21682	5.1098	1.21005	down	0.303223	0.092986
11776682	Glyma01g05440	5.75166	5.64661	6.33558	3.80507	3.92423	4.18181	0.955609	0.342457	5.91128	-0.782741	0.0659453	3.97037	3.33653	up	0.0237921	0.00098976
11776690	Glyma01g05450	2.16186	2.2765	2.01366	2.36709	4.30519	2.65988	-0.337546	0.158724	2.15068	0.82506	1.0565	3.11072	2.23861	down	0.374523	0.132536
11776693	Glyma01g05460	7.013	6.89596	6.75315	6.46179	6.28257	6.57101	0.139103	0.155972	6.88737	-0.107252	0.133247	6.43845	1.18621	up	0.327673	0.106016
11776696	Glyma01g05490	7.2803	7.06011	7.2233	7.0016	6.62579	6.95208	0.0538886	0.108832	7.1879	-0.0716298	0.234775	6.85982	1.0909	up	0.722479	0.448117
11776709	Glyma01g05500	2.51249	2.6867	2.65149	2.54119	2.29299	2.48491	0.0328568	0.0883879	2.61689	0.0582208	0.185768	2.43969	1.01774	down	0.941179	0.841343
11776712	Glyma01g05560	6.21381	6.17611	6.40482	7.38162	7.84109	7.81688	-0.769106	0.0939687	6.26491	0.848406	0.186169	7.67986	3.06845	down	0.0123417	0.000177583
11776715	Glyma01g05580	4.16583	4.86918	5.06299	3.67173	4.6052	4.84099	-0.160712	0.454336	4.69933	-0.284843	0.511012	4.37264	1.08985	up	0.909885	0.768911
11776723	Glyma01g05590	4.59351	4.54211	3.94023	3.99991	4.41703	4.32046	-0.114135	0.391948	4.35862	-0.0243879	0.173753	4.2458	1.06418	down	0.894695	0.735272
11776726	Glyma01g05630	2.16186	2.76331	2.2524	2.08419	2.32511	2.3121	0.00443013	0.337294	2.39253	0.0549324	0.0957803	2.24047	1.03563	down	0.930025	0.815282
11776729	Glyma01g05650	2.07046	2.10627	2.22926	1.96532	1.8098	2.01443	0.0303092	0.0558916	2.13533	0.0273922	0.129719	1.92985	1.00202	up	0.990728	0.97318
11776733	Glyma01g05660	1.76089	1.75387	1.95558	1.97537	1.9101	1.70201	-0.0258195	0.0856059	1.82345	0.21579	0.269135	1.86249	1.18231	down	0.48971	0.212533
11776738	Glyma01g05700	3.4288	3.11222	2.95033	2.87938	3.20009	2.23411	0.00155727	0.265189	3.16378	-0.188473	0.595824	2.77119	1.14079	up	0.84584	0.640316
11776741	Glyma01g05710	2.36957	2.73962	2.34427	2.28149	1.80942	2.01851	0.136533	0.239359	2.48448	-0.108912	0.310352	2.03648	1.18546	up	0.631395	0.339065
11776753	Glyma01g05730	2.04571	2.48392	2.37457	2.66239	2.13047	2.14904	-0.0483513	0.223068	2.3014	0.166777	0.405506	2.31397	1.16081	down	0.734837	0.46589
11776756	Glyma01g05740	6.60958	6.48844	6.71025	6.62842	6.81549	6.59191	-0.0641608	0.0874202	6.60275	0.21425	0.200547	6.6786	1.21286	down	0.301824	0.0922181
11776763	Glyma01g05760	2.67066	2.57043	2.59064	2.8687	2.72265	2.50093	-0.0266267	0.0671727	2.61058	0.262785	0.311921	2.69743	1.22214	down	0.462018	0.191266
11776767	Glyma01g05870	6.1781	5.06064	5.43723	5.54939	5.91607	6.38562	-0.445416	0.573334	5.55866	0.148846	0.293261	5.95036	1.5097	down	0.453184	0.185215
11776774	Glyma01g05890	1.98487	1.8352	2.20798	1.78337	1.75575	1.68007	0.0174584	0.160959	2.00935	-0.0495981	0.180189	1.73973	1.04758	up	0.854195	0.655831
11776778	Glyma01g05900	1.83179	2.32539	2.1639	2.52826	2.3158	2.07963	-0.13695	0.248916	2.10702	0.266485	0.350449	2.3079	1.32265	down	0.44518	0.179361
11776786	Glyma01g05910	2.28657	2.05639	1.75191	2.30785	1.84497	1.71347	-0.0419132	0.294008	2.03162	0.0844509	0.428558	1.95543	1.09154	down	0.874489	0.695302
11776789	Glyma01g05920	2.70944	2.51898	2.47564	3.08773	3.27599	3.0229	-0.338333	0.143791	2.56802	0.425081	0.216893	3.12887	1.6975	down	0.065111	0.00707469
11776798	Glyma01g05940	3.19664	3.11615	3.3775	3.04413	2.92681	3.19553	-0.00617552	0.10621	3.23009	0.0217835	0.102243	3.05549	1.01957	down	0.905692	0.759024
11776800	Glyma01g05980	2.60344	2.41253	2.5417	2.50003	2.08911	2.5417	-0.0383146	0.0946463	2.51923	0.02197	0.250136	2.37695	1.04267	down	0.885372	0.716125
11776809	Glyma01g06010	4.59474	4.68111	5.42065	5.06843	4.28355	5.02527	0.00418059	0.425386	4.89883	0.100327	0.443748	4.79241	1.06891	down	0.92345	0.799867
11776812	Glyma01g06030	2.0043	1.84912	1.74738	1.76913	1.37849	1.72034	0.04074	0.152811	1.86693	-0.000976087	0.241373	1.62265	1.02934	up	0.929248	0.812795
11776821	Glyma01g06060	7.5582	7.73628	7.74693	7.08671	6.68358	7.2729	0.19287	0.0947703	7.68047	-0.270641	0.266565	7.0144	1.37889	up	0.199299	0.0469755
11776830	Glyma01g06080	6.36287	6.67609	6.89659	5.82745	5.88739	5.00708	0.384876	0.246174	6.64519	-0.483771	0.610236	5.57398	1.82595	up	0.285292	0.0841839
11776839	Glyma01g06110	7.05227	7.42342	7.2704	7.89459	7.61425	7.77355	-0.391251	0.18712	7.2487	0.323411	0.213171	7.7608	1.6411	down	0.088326	0.0120246
11776843	Glyma01g06120	2.66144	2.10565	2.2058	2.8552	2.85614	2.4166	-0.254912	0.306275	2.3243	0.332668	0.375119	2.70931	1.50272	down	0.323067	0.103472
11776850	Glyma01g06130	2.27077	1.96534	2.19806	1.99248	2.11695	1.81105	-0.0807246	0.152428	2.14472	-0.049394	0.260491	1.97349	1.02195	down	0.951664	0.866049
11776857	Glyma01g06150	4.45365	5.37956	5.87096	4.38315	5.75232	3.57639	0.186942	0.698674	5.23472	-0.274596	1.17117	4.57062	1.37701	up	0.816227	0.589232
11776866	Glyma01g06160	4.15889	4.05021	4.00123	4.45331	3.75445	4.013	-0.0029587	0.103195	4.07011	0.20308	0.428829	4.07359	1.15352	down	0.733329	0.463838
11776868	Glyma01g06240	1.75923	1.82249	1.88624	1.68539	1.50229	1.53939	0.015138	0.0420762	1.82265	-0.0292614	0.20231	1.57569	1.03125	up	0.891338	0.728654
11776870	Glyma01g06270	4.08824	4.21019	4.41944	3.80172	3.9238	4.53902	0.0494421	0.141582	4.23929	0.100892	0.271862	4.08818	1.03631	down	0.917071	0.785711
11776877	Glyma01g06280	3.82467	3.92681	3.97526	3.03548	3.2387	3.28808	0.255648	0.0596507	3.90891	-0.263287	0.0662633	3.18742	1.4329	up	0.0184119	0.000544657
11776889	Glyma01g06290	8.6001	8.67491	8.71639	8.47436	8.96047	8.07138	-0.0241608	0.0421321	8.6638	0.0166708	0.531023	8.50207	1.02871	down	0.964843	0.900791
11776903	Glyma01g06300	8.01683	8.24611	8.61341	8.20192	8.16779	8.21395	-0.0451427	0.27502	8.29212	0.0598571	0.118951	8.19455	1.07549	down	0.808146	0.576654
11776910	Glyma01g06320	5.5894	5.80504	5.78172	5.43469	5.428	5.11712	0.0232918	0.110903	5.72539	-0.172932	0.304196	5.3266	1.1457	up	0.644187	0.353095
11776918	Glyma01g06380	7.86454	7.79732	7.75141	7.90369	8.27915	8.4484	-0.244841	0.0814562	7.80442	0.363714	0.168364	8.21041	1.52473	down	0.053149	0.00487876
11776929	Glyma01g06400	2.83302	3.8966	2.6481	2.85468	2.36664	2.64822	0.345103	0.69289	3.12591	0.0449367	0.303654	2.62318	1.23129	up	0.779195	0.529703
11776931	Glyma01g06410	4.42144	4.01976	4.21425	4.53276	3.40019	3.78064	0.10917	0.202196	4.21848	-0.00222017	0.65053	3.90453	1.08027	up	0.91955	0.791067
11776936	Glyma01g06440	2.15306	2.2306	2.09314	2.09065	1.8749	2.03871	0.0228603	0.0947115	2.15893	0.0679096	0.17458	2.00142	1.03172	down	0.884716	0.714462
11776942	Glyma01g06450	6.0355	5.73083	5.9272	5.95867	5.95084	6.15788	-0.216909	0.151099	5.89784	0.110275	0.0475176	6.02246	1.25456	down	0.129712	0.0232142
11776954	Glyma01g06460	2.51184	2.59724	2.6204	2.56214	2.55537	2.5383	-0.0327393	0.0449221	2.57649	0.145267	0.13911	2.55194	1.13132	down	0.321407	0.102594
11776962	Glyma01g06480	2.41709	2.59324	2.54282	2.11528	2.20587	2.26895	0.0846548	0.0896354	2.51772	-0.0337978	0.0565974	2.1967	1.08557	up	0.361801	0.12504
11776967	Glyma01g06500	2.3343	1.74598	1.94836	1.60746	1.76089	1.94066	0.0540222	0.304104	2.00955	0.0167073	0.0440032	1.76967	1.0262	up	0.942351	0.843683
11776970	Glyma01g06520	4.65238	4.28981	4.35091	4.18939	4.08489	4.08749	0.115903	0.205073	4.43104	0.00801889	0.176144	4.12059	1.07765	up	0.777875	0.527452
11776973	Glyma01g06550	7.62198	7.61368	8.21886	5.81065	6.03101	6.46413	0.737804	0.318165	7.81817	-0.775877	0.205626	6.10193	2.85538	up	0.036072	0.00228765
11776980	Glyma01g06560	2.60122	1.90103	1.94992	1.89227	2.05964	1.78583	0.0876479	0.403462	2.15072	0.0520679	0.232401	1.91258	1.02497	up	0.964964	0.901093
11776987	Glyma01g06600	2.43391	2.35777	2.41893	2.0019	1.66355	2.00053	0.0572746	0.0399304	2.40354	-0.255039	0.213906	1.88866	1.2417	up	0.24962	0.0677786
11776997	Glyma01g06610	3.25072	2.87594	3.26916	2.91218	2.87534	2.93795	-0.0331652	0.206727	3.13194	-0.0540558	0.112288	2.90849	1.01459	up	0.959112	0.88521
11777007	Glyma01g06620	5.65612	5.82959	5.90548	5.4407	5.35071	5.38082	0.083505	0.109436	5.79706	-0.120252	0.155433	5.39074	1.15169	up	0.381966	0.136948
11777012	Glyma01g06640	4.04244	3.78197	3.98606	3.41319	3.29076	2.97875	0.172821	0.129693	3.93682	-0.333872	0.35064	3.22757	1.42079	up	0.273895	0.0787327
11777018	Glyma01g06660	2.99611	3.36809	3.23669	3.31944	2.86815	3.12092	0.00565378	0.187286	3.20029	0.110758	0.28841	3.10284	1.07557	down	0.83745	0.624557
11777026	Glyma01g06670	4.9926	4.78961	4.6093	4.82654	4.90227	4.33342	-0.110592	0.216183	4.79717	-0.0177939	0.425744	4.68741	1.06644	down	0.90303	0.753324
11777029	Glyma01g06690	3.37219	3.78929	3.78051	3.62197	4.17913	3.85895	-0.218252	0.226952	3.64733	0.223663	0.275184	3.88669	1.35841	down	0.313759	0.0984393
11777031	Glyma01g06700	5.60004	5.74832	6.0247	5.02224	4.91468	5.42472	0.238453	0.189202	5.79102	-0.229459	0.17405	5.12055	1.38311	up	0.16498	0.0344314
11777041	Glyma01g06720	2.46569	1.60293	2.05896	1.93747	1.91366	1.59379	-0.0410156	0.430354	2.04252	-0.0660068	0.315602	1.81497	1.01747	up	0.978614	0.939251
11777045	Glyma01g06730	3.00702	3.19793	3.50645	3.40488	3.41173	3.2988	-0.181329	0.226117	3.23713	0.155905	0.18673	3.3718	1.26333	down	0.348002	0.117207
11777064	Glyma01g06740	5.96202	5.23128	5.18086	6.37825	6.44156	7.23147	-0.865321	0.452637	5.45805	0.562949	0.355393	6.68376	2.69124	down	0.0910868	0.0126588
11777074	Glyma01g06750	3.45981	3.4991	3.29548	3.24798	3.23474	3.16256	-0.0507225	0.13668	3.41813	-0.0511998	0.172115	3.21509	1.00033	up	0.999088	0.997179
11777086	Glyma01g06760	2.19014	2.13202	2.04497	1.65869	1.86648	2.31916	0.000265915	0.099834	2.12238	0.0285606	0.211005	1.94811	1.01981	down	0.942399	0.84397
11777089	Glyma01g06770	3.76216	3.68698	4.08073	3.9742	3.59414	3.80931	-0.00482337	0.180468	3.84329	0.147	0.255955	3.79255	1.11097	down	0.722597	0.448353
11777092	Glyma01g06790	6.56815	6.89664	7.21142	6.0467	6.1692	6.95045	0.143017	0.297923	6.89207	-0.157706	0.367704	6.38879	1.23176	up	0.626401	0.332843
11777097	Glyma01g06810	4.15318	3.87872	3.62208	4.36224	3.65554	3.98912	-0.0907238	0.290084	3.88466	0.22948	0.417834	4.0023	1.24851	down	0.629491	0.336847
11777105	Glyma01g06820	3.59252	2.86234	3.21426	3.36075	2.98897	3.41003	-0.122851	0.365634	3.22304	0.109926	0.230059	3.25325	1.17509	down	0.686798	0.403494
11777112	Glyma01g06840	8.19213	8.25372	8.30787	7.52798	7.69675	8.09608	0.0669492	0.0378977	8.25124	-0.208125	0.165253	7.7736	1.21006	up	0.203032	0.0483093
11777126	Glyma01g06850	8.55899	8.29144	8.71554	7.8099	7.7534	8.58773	0.0801174	0.191862	8.52199	-0.188963	0.35362	8.05035	1.20504	up	0.604883	0.311135
11777128	Glyma01g06860	3.05347	2.64608	2.35449	2.60929	2.29135	2.65523	-0.00743604	0.374266	2.68468	0.029067	0.202542	2.51862	1.02562	down	0.960323	0.889082
11777135	Glyma01g06880	2.58596	2.23451	2.078	1.97664	1.67679	1.99696	0.142294	0.28129	2.29949	-0.0711718	0.194612	1.88346	1.15947	up	0.632682	0.340543
11777143	Glyma01g06940	2.2631	1.90237	1.94658	1.82448	1.97834	2.02104	-0.0753601	0.208856	2.03735	0.0311367	0.0601702	1.94129	1.07661	down	0.719074	0.443871
11777145	Glyma01g06960	4.37367	4.66143	4.32262	4.02663	3.87039	3.99748	0.137152	0.202638	4.45257	-0.148032	0.151869	3.96483	1.21857	up	0.358102	0.122873
11777148	Glyma01g06970	3.2045	3.12645	3.25795	2.88597	3.13649	2.87891	-0.0140766	0.045022	3.1963	-0.0406983	0.211914	2.96712	1.01862	up	0.941395	0.84186
11777152	Glyma01g06980	2.0785	2.13412	2.35744	2.44181	2.04329	1.95428	-0.0215441	0.119726	2.19002	0.137459	0.374858	2.14646	1.11651	down	0.774913	0.522584
11777162	Glyma01g07000	3.2503	2.93784	2.97784	2.94502	3.08427	2.97496	-0.0946181	0.18226	3.05533	0.0540363	0.144422	3.00142	1.10854	down	0.623921	0.330298
11777165	Glyma01g07040	4.86421	4.51153	4.81133	4.83448	4.5351	4.05872	-0.0414238	0.18013	4.72902	-0.0917867	0.517997	4.4761	1.03553	up	0.957597	0.881331
11777167	Glyma01g07060	2.61045	2.32988	2.77164	2.54365	2.36905	2.23217	-0.040674	0.201017	2.57066	-0.0271452	0.280914	2.38162	1.00942	down	0.982191	0.949172
11777172	Glyma01g07090	7.32467	7.24434	7.32544	6.32213	6.58088	6.86572	0.201659	0.0392373	7.29815	-0.304354	0.147527	6.58958	1.42012	up	0.0511792	0.00456052
11777178	Glyma01g07090	7.57422	7.50975	7.65227	7.37593	7.17375	7.84152	-0.0255299	0.0465903	7.57875	0.0620167	0.253382	7.46373	1.06256	down	0.815483	0.587774
11777184	Glyma01g07110	2.95213	2.46194	2.814	2.72543	2.31723	1.69199	0.0798417	0.246026	2.74269	-0.2154	0.64722	2.24489	1.22709	up	0.759979	0.501169
11777196	Glyma01g07120	10.0348	9.98424	10.2936	10.8019	10.7775	11.5046	-0.528606	0.137307	10.1042	0.597762	0.298852	11.028	2.18309	down	0.0479649	0.00404816
11777204	Glyma01g07130	13.4232	13.5007	13.6066	13.4383	13.6305	13.7165	-0.153084	0.0677674	13.5102	0.134401	0.0543794	13.5951	1.22051	down	0.0513732	0.00459091
11777206	Glyma01g07140	6.18372	6.30739	6.12759	6.03795	5.28058	6.35879	-0.0559793	0.115692	6.20623	-0.16721	0.509281	5.89244	1.08015	up	0.892182	0.730904
11777209	Glyma01g07160	2.18459	2.22926	2.19773	2.15321	2.09213	2.35716	-0.0796915	0.0415246	2.20386	0.119843	0.0758649	2.20083	1.14833	down	0.104976	0.0161826
11777211	Glyma01g07190	3.90344	4.3839	4.99907	4.44118	4.82966	4.85053	-0.407007	0.523989	4.4288	0.0738778	0.150757	4.70712	1.3956	down	0.475459	0.201328
11777230	Glyma01g07220	3.19038	3.16825	3.24978	3.32686	3.90118	3.59914	-0.226315	0.0153529	3.2028	0.382507	0.275051	3.60906	1.52501	down	0.11407	0.0186515
11777232	Glyma01g07230	1.56055	1.86422	2.01764	1.90841	1.71165	1.66212	-0.0966549	0.212525	1.81414	0.0524925	0.248967	1.76072	1.10891	down	0.740955	0.474151
11777235	Glyma01g07240	6.64152	7.28049	7.16645	7.85313	7.34303	7.57266	-0.405129	0.333084	7.02949	0.357551	0.32723	7.5896	1.69664	down	0.20052	0.0473876
11777237	Glyma01g07250	2.26275	2.46459	1.91377	1.9947	3.27414	1.63385	-0.0801678	0.306163	2.2137	0.209589	0.917039	2.3009	1.22243	down	0.84094	0.631084
11777242	Glyma01g07270	3.62962	3.23428	3.31371	3.83152	3.30327	3.07903	-0.013187	0.219095	3.39254	0.201444	0.505519	3.40461	1.16041	down	0.783593	0.53683
11777248	Glyma01g07340	4.2641	4.08254	4.30576	4.39329	3.9617	3.74285	-0.0134952	0.101377	4.21747	0.00421226	0.451916	4.03261	1.01235	down	0.982701	0.950379
11777251	Glyma01g07380	2.17395	2.67748	2.5706	2.74623	2.81186	2.44571	-0.14234	0.258908	2.47401	0.254146	0.311773	2.66793	1.3163	down	0.424898	0.165408
11777254	Glyma01g07400	2.01384	1.90807	2.11243	2.12241	2.05866	1.83932	-0.0427214	0.0780877	2.01144	0.155193	0.274741	2.0068	1.14704	down	0.589323	0.296288
11777262	Glyma01g07430	2.63379	2.44317	2.46263	2.70663	1.8194	1.87093	0.0679847	0.118821	2.5132	-0.110328	0.597266	2.13232	1.13156	up	0.845046	0.638724
11777267	Glyma01g07460	2.54839	2.0441	2.44306	2.52222	1.81274	1.68427	0.109292	0.257019	2.34518	-0.0269209	0.563157	2.00641	1.09902	up	0.888766	0.722492
11777270	Glyma01g07470	2.45995	2.70045	2.46238	2.61594	1.82955	1.77293	0.0887276	0.155412	2.54093	-0.176834	0.57817	2.07281	1.2021	up	0.74867	0.485165
11777277	Glyma01g07480	6.65128	6.78307	6.83023	5.9797	5.62701	6.21809	0.274224	0.0764086	6.75486	-0.336476	0.25067	5.9416	1.527	up	0.103028	0.0156507
11777279	Glyma01g07490	7.10979	7.61176	7.48279	6.63037	6.91456	6.6537	0.26769	0.255666	7.40145	-0.198316	0.211996	6.73288	1.38128	up	0.259031	0.0719621
11777281	Glyma01g07500	3.34523	3.2875	3.04257	3.15342	2.92608	3.43945	-0.107923	0.188953	3.2251	0.0425249	0.192834	3.17298	1.10991	down	0.675026	0.3891
11777288	Glyma01g07560	3.58392	3.29383	3.27371	3.27068	3.10244	3.34773	0.0123492	0.189992	3.38382	0.0713742	0.130324	3.24028	1.04176	down	0.866638	0.68018
11777294	Glyma01g07570	4.81496	4.68107	4.81555	4.87157	5.1701	3.80862	-0.0357618	0.066446	4.77053	0.0130371	0.825806	4.61676	1.0344	down	0.972769	0.923649
11777297	Glyma01g07590	1.4851	2.0296	1.95494	2.01748	2.65569	1.89248	-0.179292	0.286494	1.82321	0.388609	0.465782	2.18855	1.48237	down	0.397481	0.146448
11777302	Glyma01g07610	1.71507	2.70241	2.34401	2.00304	2.44976	2.93386	-0.243919	0.497391	2.25383	0.167032	0.340625	2.46222	1.32956	down	0.596487	0.303129
11777305	Glyma01g07630	2.54228	2.53369	2.54711	2.9649	2.6715	2.34035	-0.013616	0.0237761	2.54103	0.306836	0.438458	2.65892	1.24872	down	0.565666	0.274862
11777311	Glyma01g07690	6.08531	6.56165	6.23914	4.99545	4.96276	5.31113	0.55696	0.251689	6.29537	-0.446064	0.0940945	5.08978	2.0042	up	0.0409698	0.00294766
11777315	Glyma01g07710	1.9084	2.06271	2.1703	2.15752	1.8542	1.72265	-0.0341735	0.110482	2.04714	0.0327058	0.343517	1.91146	1.04745	down	0.908057	0.764269
11777323	Glyma01g07740	3.23694	3.37664	3.27057	3.41623	3.33202	3.13313	-0.0287319	0.0868097	3.29472	0.172907	0.272113	3.29379	1.15	down	0.580872	0.288538
11777329	Glyma01g07750	3.10899	2.52331	2.97838	2.56693	2.50525	2.72016	0.0367255	0.298682	2.87023	-0.0334904	0.0755131	2.59745	1.04987	up	0.883854	0.713164
11777334	Glyma01g07760	3.82104	3.43117	3.64591	3.36196	3.26077	3.39728	0.0821346	0.19444	3.63271	-0.00801198	0.117053	3.34	1.06448	up	0.778826	0.529289
11777337	Glyma01g07780	4.91118	4.50723	4.45	4.60599	4.19252	5.13751	-0.100229	0.268594	4.62281	0.124867	0.396179	4.64534	1.16885	down	0.731681	0.461047
11777343	Glyma01g07800	2.29306	2.30184	2.41628	2.28723	1.8156	2.40721	-0.0143113	0.0401596	2.33706	0.0212007	0.292398	2.17001	1.02492	down	0.94279	0.845097
11777347	Glyma01g07830	9.89959	9.92131	9.97513	9.02846	8.8735	9.25592	0.302838	0.0148104	9.93201	-0.373982	0.133758	9.05263	1.59861	up	0.0234078	0.000956451
11777349	Glyma01g07840	2.48102	2.79964	2.64168	2.33299	2.44124	2.60677	-0.0176839	0.163026	2.64078	0.00443141	0.0130528	2.46033	1.01545	down	0.934814	0.82632
11777351	Glyma01g07850	1.93278	2.15879	2.60493	2.43703	1.83108	2.12305	0.0497819	0.315404	2.23217	0.150566	0.368564	2.13039	1.07236	down	0.895377	0.737152
11777357	Glyma01g07870	1.85912	1.77518	1.8457	1.67969	1.85871	1.74748	-0.0168204	0.0425286	1.82667	0.121036	0.139462	1.76196	1.10027	down	0.441857	0.176836
11777362	Glyma01g07880	8.3658	8.36086	8.23917	7.53031	7.59345	7.88309	0.244974	0.100541	8.32194	-0.205455	0.0673863	7.66895	1.36645	up	0.0411845	0.00298116
11777364	Glyma01g07900	2.32673	2.42525	2.27244	1.75764	1.75171	1.96827	0.185635	0.102032	2.34147	-0.127404	0.0467166	1.82587	1.24232	up	0.0720584	0.00845113
11777367	Glyma01g07940	1.40785	1.55253	1.65978	2.89504	1.95139	2.18221	-0.362764	0.104973	1.54005	0.642627	0.576487	2.34288	2.00749	down	0.183543	0.04107
11777373	Glyma01g07990	4.98242	4.52438	4.72804	4.47425	4.59749	4.549	0.00300042	0.231858	4.74495	0.000864826	0.113007	4.54025	1.00148	up	0.996278	0.989245
11777377	Glyma01g08010	1.97461	2.26806	2.14251	2.48405	2.0118	2.19218	-0.119988	0.148933	2.12839	0.183529	0.318003	2.22935	1.23415	down	0.485338	0.208715
11777384	Glyma01g08040	4.54929	4.68806	4.90534	4.48898	4.61838	4.87288	-0.110798	0.153847	4.71423	0.0376149	0.0684932	4.66008	1.10835	down	0.47587	0.201607
11777394	Glyma01g08050	6.65657	6.63729	6.75405	6.36196	6.87507	7.00186	-0.0161655	0.0340362	6.68263	0.250056	0.236235	6.74629	1.20265	down	0.362609	0.125532
11777401	Glyma01g08060	6.41122	5.26036	6.07351	2.44191	2.12577	3.00097	1.7429	0.584297	5.91503	-1.44668	0.357237	2.52288	9.12349	up	0.0269891	0.0012827
11777408	Glyma01g08070	1.60691	2.35044	2.30305	2.03268	2.10216	2.04044	-0.213042	0.40529	2.0868	-0.038849	0.135008	2.05843	1.12833	down	0.772372	0.518981
11777414	Glyma01g08080	6.90797	7.42046	7.01331	5.91702	5.97072	5.74352	0.536274	0.282434	7.11391	-0.497991	0.235402	5.87708	2.04807	up	0.0708951	0.00820622
11777417	Glyma01g08190	1.96585	1.98875	2.22441	2.27453	2.23304	1.98632	-0.0615306	0.114527	2.05967	0.24599	0.281023	2.16463	1.23758	down	0.408526	0.154077
11777423	Glyma01g08210	3.13753	3.44104	3.26663	2.87498	3.20898	3.02325	0.0701299	0.158672	3.28173	0.0266939	0.179233	3.03574	1.03057	up	0.909923	0.769012
11777432	Glyma01g08220	2.5427	2.24099	2.24792	2.3311	1.8876	1.78563	0.107105	0.18683	2.34387	-0.0327567	0.405034	2.00145	1.1018	up	0.832099	0.615911
11777442	Glyma01g08230	5.64419	5.76638	5.75038	5.40035	5.53809	5.98997	-0.0211484	0.0624338	5.72032	0.103896	0.183268	5.6428	1.09054	down	0.619854	0.32593
11777451	Glyma01g08250	2.01495	2.45781	2.47526	1.78924	1.09111	1.34937	0.248763	0.247979	2.316	-0.454773	0.42848	1.40991	1.62849	up	0.253789	0.0695852
11777453	Glyma01g08260	3.53372	3.52529	3.50779	3.26071	3.0931	3.39691	0.0134164	0.0414918	3.52227	-0.0560463	0.127613	3.25024	1.04933	up	0.701111	0.420619
11777463	Glyma01g08270	2.04477	2.07892	1.89689	2.14863	2.09913	1.72954	-0.0716426	0.125439	2.00686	0.116494	0.353479	1.99243	1.13929	down	0.711587	0.433983
11777465	Glyma01g08280	5.85742	5.78794	5.67107	5.92492	5.66193	5.5506	-0.0671942	0.121099	5.77214	0.0757086	0.31289	5.71248	1.10412	down	0.76036	0.501614
11777467	Glyma01g08500	1.99399	2.11496	1.911	2.07229	1.9989	1.88014	-0.0644812	0.127624	2.00665	0.115206	0.223781	1.98378	1.13264	down	0.586304	0.293545
11777475	Glyma01g08550	2.06868	2.28676	2.30009	2.25804	2.22786	2.25533	-0.0940005	0.117974	2.21851	0.137129	0.126422	2.24708	1.17375	down	0.279721	0.0815714
11777480	Glyma01g08570	2.38362	2.49693	2.33486	2.46304	2.4777	2.25218	-0.0517972	0.106792	2.40514	0.143266	0.247774	2.39764	1.14477	down	0.569446	0.278709
11777485	Glyma01g08590	1.74127	1.86193	2.20527	1.76084	2.06793	1.76063	-0.0416527	0.213297	1.93616	0.0878846	0.235207	1.86313	1.09394	down	0.772208	0.51879
11777488	Glyma01g08600	6.54461	5.98426	6.1424	6.84221	6.6395	8.11354	-0.489877	0.296048	6.22376	0.687345	0.688797	7.19842	2.26141	down	0.214906	0.0530045
11777499	Glyma01g08680	4.025	3.80666	3.87254	4.70564	4.48299	4.20211	-0.252341	0.120581	3.9014	0.5124	0.3787	4.46358	1.69907	down	0.14899	0.0290295
11777501	Glyma01g08690	1.9476	2.09194	1.9067	1.74303	2.20342	1.97497	-0.0668725	0.119397	1.98208	0.127417	0.220876	1.97381	1.14416	down	0.538395	0.251219
11777507	Glyma01g08700	2.37498	2.18228	2.48228	2.36736	1.50392	2.91013	-0.07315	0.130044	2.34651	0.043369	0.650056	2.26047	1.08412	down	0.912773	0.775982
11777511	Glyma01g08710	3.72106	4.25709	3.69227	4.93788	4.0001	5.37596	-0.361313	0.335562	3.89014	0.722424	0.652863	4.77131	2.11952	down	0.238241	0.0628268
11777513	Glyma01g08720	1.55549	2.14156	1.92056	1.82322	1.71389	1.57519	-0.0419218	0.294588	1.87254	-0.00779899	0.250815	1.7041	1.02393	down	0.959289	0.885984
11777518	Glyma01g08730	3.70135	3.66617	3.1066	3.0302	3.36963	2.75023	0.0201087	0.362446	3.49137	-0.218681	0.399221	3.05002	1.18	up	0.749117	0.485825
11777523	Glyma01g08740	3.86084	3.00197	3.4807	3.16045	3.19314	3.02186	0.0136821	0.428156	3.44784	-0.106441	0.210364	3.12515	1.08683	up	0.869344	0.685239
11777526	Glyma01g08760	3.35216	2.80396	2.78335	2.70268	3.02528	2.45459	0.0600826	0.337686	2.97982	0.0103397	0.374488	2.72752	1.03508	up	0.954277	0.872628
11777531	Glyma01g08770	2.51987	2.22843	2.55384	2.75014	2.74871	3.17215	-0.321825	0.162705	2.43404	0.337023	0.132538	2.89033	1.57882	down	0.0569188	0.00555099
11777535	Glyma01g08970	2.38146	1.83228	2.02715	2.87085	1.92196	1.98647	-0.020302	0.283382	2.0803	0.361721	0.628443	2.25976	1.30317	down	0.677131	0.391499
11777537	Glyma01g08990	2.07937	2.29158	2.25864	2.1587	1.99137	1.72049	-0.0123746	0.108213	2.20986	-0.062821	0.347932	1.95686	1.03559	up	0.932999	0.822274
11777541	Glyma01g09000	2.21133	2.50977	1.9456	1.58761	2.3621	1.998	0.0773834	0.307735	2.22223	0.0402822	0.359585	1.98257	1.02605	up	0.963995	0.898557
11777546	Glyma01g09010	7.45609	7.48163	7.26533	7.37769	7.47496	7.50885	-0.135687	0.147035	7.40102	0.11969	0.0716724	7.45383	1.19365	down	0.217002	0.0538626
11777558	Glyma01g09060	2.98826	2.56158	2.84098	2.42876	2.76247	2.68546	0.0178792	0.212265	2.79694	0.0490695	0.140449	2.62556	1.02185	down	0.941542	0.842288
11777566	Glyma01g09070	5.74102	5.91154	5.79183	5.76381	5.99441	5.59528	-0.0291965	0.0993188	5.8148	0.143065	0.291959	5.7845	1.12682	down	0.674232	0.388083
11777568	Glyma01g09100	2.93973	3.75173	2.86774	2.77052	2.68527	3.01486	0.168918	0.508711	3.1864	0.00863091	0.0979544	2.82355	1.11751	up	0.834923	0.62044
11777573	Glyma01g09130	1.97699	2.00849	1.79282	1.92883	1.50493	1.72255	0.0361425	0.145278	1.9261	0.0313772	0.280559	1.71877	1.00331	up	0.993713	0.980409
11777577	Glyma01g09170	4.21156	4.23598	4.04295	4.02356	4.26783	3.89225	-0.0769292	0.133926	4.1635	0.0233498	0.276847	4.06121	1.07198	down	0.824035	0.602399
11777579	Glyma01g09180	2.79708	2.87407	2.95307	2.80418	2.78518	3.19172	-0.0916192	0.0556955	2.87474	0.16323	0.122217	2.92703	1.19321	down	0.152808	0.030314
11777585	Glyma01g09190	2.13528	2.32994	2.70401	3.09717	2.70428	2.07832	-0.119542	0.262537	2.38974	0.319866	0.640614	2.62659	1.35605	down	0.626831	0.333352
11777593	Glyma01g09210	2.39855	2.49539	2.38826	2.3816	2.32308	2.35018	-0.0368439	0.0800408	2.4274	0.0899341	0.140701	2.35162	1.09185	down	0.532806	0.246445
11777600	Glyma01g09220	5.736	6.01683	6.16946	6.04055	6.19029	5.61145	-0.11136	0.199431	5.9741	0.0645364	0.411298	5.94743	1.12967	down	0.786652	0.541559
11777606	Glyma01g09270	2.16637	2.03155	1.91392	2.00075	1.94612	1.81059	-0.0744147	0.150944	2.03728	0.0100207	0.224631	1.91915	1.06027	down	0.83312	0.617616
11777612	Glyma01g09290	5.74841	5.96956	5.72242	5.97202	5.60201	5.94966	-0.0951742	0.15527	5.81347	0.135152	0.229962	5.84123	1.1731	down	0.504539	0.223882
11777626	Glyma01g09300	4.60161	4.90482	4.25161	4.92293	4.87916	4.70948	-0.2626	0.35325	4.58601	0.191138	0.23888	4.83719	1.36958	down	0.385486	0.139124
[truncated: 64,198 more rows]
