# Supplementary material for: Differential Gene Expression in Soybean Leaf Tissues at Late Developmental Stages under Drought Stress Revealed by Genome-Wide Transcriptome Analysis
Source: PLoS One. 2012 Nov 19;7(11):e49522. doi: 10.1371/journal.pone.0049522 (PMC3505142; doi:10.1371/journal.pone.0049522)
Supplement: Table S2 — Expression data of annotated soybean genes in R2 leaves under drought stress. Data received from microarray analysis of drought-stressed R2 leaves using the 66 K Affymetrix Soybean Array GeneChip. (XLSX) [file pone.0049522.s002.xlsx]

## Sheet: Table S1-R2 leaves
Table S2. Expression data of annotated soybean genes in R2 leaves under drought stress. Data received from microarray analysis of drought-stressed R2 leaves using the 66K Affymetrix Soybean Array GeneChip.
		Drought 1	Drought 2	Drought 3	Well-water 1	Well-water 2	Well-water 3	Drought			Well-water
Probe ID	Glyma ID	Signal Intensitya (exp 1)-Dry	Signal Intensity (exp 2)-Dry	Signal Intensity (exp 3)-Dry	Signal Intensity (exp 1)-well water	Signal Intensity (exp 2)-well water	Signal Intensity (exp 3)-well water	Mean of normalized intensity	SD of normalized intensity	Mean of raw intensity	Mean of normalized intensity	SD of normalized intensity	Mean of raw intensity	Fold change	Regulation	q-valueb	p-value
11764300	Glyma01g00320	8.59804	8.50967	8.2745	8.2522	7.68231	8.40649	0.033342	0.0871168	8.46074	-0.0483915	0.0931921	8.11367	1.05829	up	0.665443	0.416138	a: log values
11764307	Glyma01g00380	7.7888	7.56695	7.62383	8.19924	6.84966	7.55681	-0.0199483	0.0656064	7.65986	0.120766	0.311154	7.53524	1.10245	down	0.779144	0.565384	b: Benjamini-Hochberg false discovery rate
11764329	Glyma01g00400	5.93267	5.80433	5.92943	5.26091	4.40004	5.4325	0.297477	0.0776362	5.88881	-0.294844	0.0627205	5.03115	1.50767	up	0.0224272	0.00110272
11764340	Glyma01g00410	7.11818	7.22706	6.87108	7.24463	7.0853	7.7063	-0.179956	0.121178	7.07211	0.358685	0.259969	7.34541	1.4526	down	0.192544	0.0566367
11764348	Glyma01g00440	6.38314	5.91183	6.2924	5.79755	5.29183	6.36605	-0.0161469	0.199716	6.19579	-0.12812	0.197923	5.81848	1.08071	up	0.804759	0.603379
11764350	Glyma01g00450	3.75744	3.71858	3.70762	3.3486	3.32248	3.55512	0.0216568	0.0329157	3.72788	-0.032154	0.336604	3.40873	1.038	up	0.930065	0.833
11764369	Glyma01g00470	7.90279	7.72511	7.8408	8.04947	7.31563	7.93981	-0.0709114	0.0728662	7.8229	0.139832	0.10901	7.7683	1.15728	down	0.25095	0.085446
11764376	Glyma01g00480	5.67593	5.61838	5.45289	5.49089	4.73268	5.42216	0.0443277	0.046833	5.5824	-0.0574954	0.0825093	5.21524	1.07313	up	0.435756	0.203673
11764381	Glyma01g00490	6.311	6.49085	6.41986	5.17131	5.45541	6.22629	0.145746	0.114778	6.40724	-0.378482	0.484039	5.61767	1.43816	up	0.444292	0.210396
11764389	Glyma01g00500	9.85819	9.80426	9.35277	8.96229	8.52281	9.55401	0.214848	0.180691	9.67174	-0.178517	0.211589	9.01304	1.31345	up	0.305412	0.116204
11764394	Glyma01g00530	3.17457	3.16483	3.31353	3.18669	2.42157	3.55215	-0.0127796	0.11527	3.21764	0.0883876	0.125499	3.05347	1.07264	down	0.693318	0.448379
11764400	Glyma01g00540	3.27965	2.70992	2.98402	4.24695	2.54177	3.37808	-0.276393	0.208521	2.9912	0.38668	0.440667	3.38893	1.58345	down	0.32297	0.126761
11764407	Glyma01g00560	5.59118	6.22473	5.41063	6.99078	6.27053	6.99339	-0.839801	0.34355	5.74218	0.434923	0.0638554	6.75157	2.41953	down	0.0528309	0.00670262
11764411	Glyma01g00570	5.10776	4.62053	4.59984	5.49312	4.49125	5.49037	-0.401746	0.188627	4.77604	0.245794	0.0857681	5.15825	1.5665	down	0.0715544	0.0115157
11764418	Glyma01g00580	3.55759	3.37927	3.62052	3.38147	3.11376	3.42931	0.067574	0.124985	3.51912	0.121967	0.257025	3.30818	1.03842	down	0.915095	0.801127
11764420	Glyma01g00590	7.41245	6.89686	6.73499	6.46915	6.66347	7.1539	0.0164682	0.238123	7.01477	0.029212	0.40589	6.76217	1.00887	down	0.988434	0.971285
11764429	Glyma01g00610	5.13076	5.37551	5.33854	5.60798	4.75217	5.46946	-0.125898	0.153636	5.2816	0.134372	0.0947922	5.27654	1.1977	down	0.29712	0.111079
11764436	Glyma01g00630	3.72501	4.04453	4.33702	3.4864	3.4842	3.67667	0.182536	0.30285	4.03552	-0.0385578	0.350692	3.54909	1.16562	up	0.759501	0.536799
11764440	Glyma01g00640	5.75949	5.48983	5.31513	5.53178	5.19535	5.71572	-0.0889949	0.13017	5.52148	0.135809	0.196131	5.48095	1.16862	down	0.491746	0.248182
11764445	Glyma01g00660	3.61894	4.02783	3.85431	3.33951	2.3944	3.26041	0.372448	0.203743	3.83369	-0.197801	0.0752097	2.99811	1.48478	up	0.10211	0.0205951
11764457	Glyma01g00680	6.47349	6.02623	6.33713	4.9889	4.3197	4.70015	0.693498	0.177017	6.27895	-0.650524	0.212071	4.66959	2.53858	up	0.0310338	0.00233782
11764467	Glyma01g00700	2.90429	3.73467	2.82247	2.3952	2.23888	2.70732	0.291635	0.412895	3.15381	-0.149707	0.263372	2.44713	1.35787	up	0.519362	0.271508
11764471	Glyma01g00710	7.11263	7.34856	7.25105	6.30427	6.14729	6.54372	0.22917	0.135708	7.23741	-0.411143	0.270856	6.33176	1.55867	up	0.155383	0.0403754
11764477	Glyma01g00720	8.08027	7.79715	8.07983	7.35027	6.47597	7.31745	0.395822	0.141819	7.98575	-0.276694	0.0498491	7.0479	1.59385	up	0.0358367	0.00319391
11764487	Glyma01g00730	9.46657	9.37803	9.96364	9.44148	7.62226	8.54897	0.212233	0.300255	9.60275	-0.587605	0.473169	8.53757	1.74091	up	0.301582	0.113695
11764498	Glyma01g00740	5.85158	5.67024	5.53582	6.67871	5.89834	6.43772	-0.397494	0.0765911	5.68588	0.520218	0.157368	6.33826	1.88912	down	0.0274414	0.00176474
11764505	Glyma01g00760	8.32233	8.30585	8.03939	7.49526	6.43336	7.60315	0.39775	0.0871581	8.22252	-0.382178	0.132291	7.17726	1.71705	up	0.0305661	0.00223687
11764516	Glyma01g00790	3.09573	3.71678	3.45299	2.17612	2.01463	1.88361	0.488369	0.289322	3.42183	-0.643343	0.416641	2.02479	2.19119	up	0.140051	0.0343405
11764531	Glyma01g00800	3.67629	3.34305	3.59671	3.09434	3.17495	3.43117	0.0462314	0.138143	3.53869	0.00637046	0.367121	3.23349	1.02801	up	0.95716	0.892676
11764536	Glyma01g00840	3.09995	2.89945	2.85685	2.3476	2.33395	2.9565	0.0409403	0.0583925	2.95208	-0.0997887	0.324088	2.54602	1.10246	up	0.787995	0.578207
11764555	Glyma01g00850	6.75058	6.70668	6.10825	5.21986	4.95986	5.76664	0.544717	0.247699	6.52184	-0.396326	0.235842	5.31545	1.91992	up	0.0927431	0.0176738
11764565	Glyma01g00880	5.6494	5.89408	5.62893	5.90841	4.34681	6.11953	-0.0703602	0.129754	5.72414	-0.0709114	0.395178	5.45825	1.00038	up	0.999421	0.998594
11764575	Glyma01g00890	3.7595	3.20654	3.21938	4.27179	3.30091	3.83866	-0.342667	0.213138	3.39514	0.331319	0.215627	3.80379	1.59548	down	0.141024	0.0347207
11764579	Glyma01g00920	5.87971	5.80963	6.23475	5.53339	6.03402	6.36886	-0.0813269	0.228842	5.9747	0.188073	0.530127	5.97876	1.20531	down	0.765609	0.545424
11764583	Glyma01g00930	8.47546	8.92926	9.08704	9.93608	8.13871	8.26281	-0.115885	0.310897	8.83058	0.0980703	0.72087	8.7792	1.15986	down	0.873006	0.719543
11764588	Glyma01g00950	6.43592	6.2317	6.70209	6.36006	5.05527	5.83211	0.154546	0.225485	6.45657	-0.287538	0.268852	5.74915	1.35857	up	0.358445	0.149379
11764592	Glyma01g00960	8.26985	8.21339	8.33303	8.55802	7.75715	8.54116	-0.168513	0.0881799	8.27209	0.110181	0.0469224	8.28544	1.2131	down	0.0900337	0.0168776
11764615	Glyma01g00970	6.15703	5.81283	5.83636	6.68157	5.6845	6.69229	-0.363646	0.115359	5.93541	0.319071	0.0844232	6.35279	1.60516	down	0.0319555	0.00250572
11764628	Glyma01g00980	7.0719	7.04946	6.85983	7.79569	7.28449	7.86449	-0.43617	0.0531521	6.99373	0.483664	0.137006	7.64823	1.8919	down	0.0207806	0.000899322
11764654	Glyma01g00990	9.96435	9.88958	9.74907	9.40221	8.81366	9.46505	0.143241	0.0389968	9.86767	-0.232119	0.102217	9.22697	1.29716	up	0.059402	0.00832661
11764666	Glyma01g01010	2.36527	2.13067	2.23293	1.92732	1.78935	2.01751	0.0281649	0.0777035	2.24296	-0.038064	0.307719	1.91139	1.04698	up	0.905243	0.782593
11764676	Glyma01g01020	9.07671	8.87155	8.9984	9.052	8.14399	8.86471	-0.00641449	0.0793583	8.98222	-0.036395	0.112268	8.6869	1.021	up	0.900563	0.773178
11764684	Glyma01g01040	5.67268	5.80995	5.8115	5.02476	4.9718	5.77577	0.00793076	0.114627	5.76471	-0.233999	0.332343	5.25744	1.18257	up	0.638017	0.385554
11764691	Glyma01g01060	3.28544	2.9328	3.02471	3.25873	3.19082	3.52051	-0.173123	0.116159	3.08098	0.334584	0.308696	3.32335	1.42179	down	0.268436	0.0950721
11764705	Glyma01g01070	2.89851	2.63337	2.94672	2.40653	2.68136	2.78275	0.0468439	0.152958	2.8262	0.10953	0.45068	2.62355	1.04441	down	0.943551	0.861298
11764716	Glyma01g01120	4.98836	4.32187	4.1996	3.67636	3.34664	4.04424	0.287093	0.297397	4.50328	-0.261765	0.190398	3.68908	1.46293	up	0.264262	0.0928487
11764739	Glyma01g01130	3.63526	3.21878	3.44426	2.63213	2.83638	3.35837	0.0279486	0.151697	3.43277	-0.197188	0.412347	2.94229	1.16889	up	0.738802	0.508779
11764754	Glyma01g01150	2.57835	2.48619	2.04298	2.00394	1.92056	2.31424	-0.00396172	0.185954	2.36918	-0.0282207	0.296009	2.07958	1.01696	up	0.970685	0.926541
11764762	Glyma01g01160	3.24049	3.55609	3.462	3.05434	2.35796	4.11884	0.066481	0.173778	3.41952	0.0893406	0.440084	3.17705	1.01597	down	0.97974	0.948806
11764772	Glyma01g01170	5.18606	5.61359	5.75167	5.58571	4.22332	5.66212	-0.0935389	0.292288	5.51711	-0.188258	0.266269	5.15705	1.06786	up	0.889275	0.751807
11764786	Glyma01g01200	5.10655	5.38915	5.23418	4.80347	4.28278	5.31708	0.0603684	0.148378	5.24329	-0.116477	0.176484	4.80111	1.13041	up	0.592901	0.339063
11764792	Glyma01g01220	5.65799	5.0012	5.0561	5.84481	4.38732	5.64961	-0.16251	0.254467	5.23843	0.15831	0.272519	5.29391	1.24904	down	0.542133	0.290546
11764798	Glyma01g01260	7.66064	8.11773	6.91804	10.0396	9.54625	10.0471	-1.48989	0.465261	7.56547	1.08765	0.162891	9.87767	5.96922	down	0.0275284	0.00178364
11764802	Glyma01g01270	9.72074	9.24592	9.28797	9.20601	8.59845	9.32403	0.108708	0.172488	9.41821	-0.00133673	0.0808153	9.04283	1.07926	up	0.702517	0.459787
11764828	Glyma01g01290	2.76349	2.92396	2.69164	3.65936	2.54802	3.12422	-0.203985	0.0971881	2.79303	0.378857	0.253846	3.11054	1.4978	down	0.151372	0.0386879
11764836	Glyma01g01310	5.33686	5.66409	5.6328	6.39875	5.01985	5.98635	-0.224806	0.193927	5.54458	0.297599	0.258299	5.80165	1.43635	down	0.248339	0.0841058
11764842	Glyma01g01330	7.02583	6.97383	6.80353	6.80845	6.65226	6.92659	0.0194627	0.04805	6.9344	0.146171	0.292817	6.79577	1.0918	down	0.788198	0.578497
11764849	Glyma01g01390	9.93607	9.73438	9.87754	9.7756	9.00118	10.0524	0.00241939	0.0846976	9.84933	0.0281659	0.0857344	9.60974	1.01801	down	0.90279	0.777613
11764864	Glyma01g01400	6.58474	6.77349	6.69571	5.67924	5.45162	6.6512	0.12795	0.117495	6.68465	-0.364006	0.366012	5.92735	1.40635	up	0.351269	0.144569
11764868	Glyma01g01410	7.4492	6.75104	7.07323	7.39567	6.6234	7.69046	-0.313295	0.259117	7.09116	0.0973938	0.0937352	7.23651	1.32932	down	0.282471	0.102746
11764874	Glyma01g01420	3.74245	4.48413	4.3722	3.07203	2.56445	3.48085	0.649219	0.370488	4.19959	-0.245929	0.143922	3.03911	1.8598	up	0.137659	0.0333739
11764880	Glyma01g01440	9.72403	9.84694	9.77597	9.0111	8.37248	9.05513	0.355776	0.0879626	9.78231	-0.3483	0.0843931	8.8129	1.6291	up	0.0233869	0.00122302
11764886	Glyma01g01460	7.52116	7.44945	7.51436	7.58594	6.74566	7.80227	-0.0780853	0.0586659	7.49499	0.0702225	0.0749925	7.37796	1.10827	down	0.263379	0.0923604
11764895	Glyma01g01480	7.52911	7.2314	7.71782	9.15515	8.66472	9.24407	-0.990507	0.224532	7.49277	0.803367	0.141868	9.02131	3.46745	down	0.0188334	0.000671006
11764898	Glyma01g01490	5.78795	5.45899	5.73163	5.87277	5.32452	5.67221	-0.0990626	0.143251	5.65952	0.129919	0.217191	5.62317	1.17201	down	0.530924	0.281208
11764906	Glyma01g01520	6.29735	5.96869	6.63009	7.13121	6.67877	7.647	-0.62874	0.298806	6.29871	0.490213	0.184934	7.15233	2.17189	down	0.0687504	0.0107963
11764911	Glyma01g01560	3.25423	3.56392	3.62051	2.74395	2.71821	3.27248	0.101214	0.211522	3.47955	-0.201457	0.314257	2.91155	1.23343	up	0.575548	0.321663
11764920	Glyma01g01600	9.47025	9.63909	9.65474	9.06364	8.60618	9.03152	0.171522	0.133666	9.58803	-0.250718	0.192149	8.90045	1.34001	up	0.206927	0.0632298
11764927	Glyma01g01610	8.3683	8.07242	8.34559	7.94174	7.25037	8.15839	0.173777	0.139424	8.2621	-0.0394885	0.0557641	7.7835	1.15931	up	0.303652	0.114995
11764941	Glyma01g01620	5.66286	5.11045	4.82226	5.91373	4.68337	5.84506	-0.352876	0.296534	5.19853	0.194653	0.181242	5.48072	1.46158	down	0.258982	0.0898061
11764953	Glyma01g01630	5.69882	5.31536	6.13417	4.80755	4.40309	4.61664	0.444412	0.364043	5.71612	-0.397278	0.272965	4.60909	1.79215	up	0.197885	0.0590448
11764961	Glyma01g01650	2.1669	2.13716	2.45865	1.96002	1.82377	2.30521	0.0601282	0.190154	2.25423	0.100898	0.269925	2.02967	1.02866	down	0.947359	0.869858
11764966	Glyma01g01660	9.9163	9.89212	9.76617	9.03978	8.35208	8.97887	0.356009	0.0270306	9.8582	-0.44661	0.103504	8.79024	1.74426	up	0.016067	0.00044658
11764969	Glyma01g01700	3.79239	3.73215	3.80193	3.32327	3.00537	3.70209	0.0450082	0.0637382	3.77549	-0.121567	0.195491	3.34358	1.12239	up	0.56959	0.315812
11764976	Glyma01g01750	5.53977	5.58418	5.18628	5.20719	4.72641	5.87955	-0.0746286	0.139946	5.43675	0.0250096	0.239303	5.27105	1.0715	down	0.826461	0.637996
11764980	Glyma01g01770	8.89296	9.33275	9.35786	8.2717	7.59434	8.41461	0.572588	0.262271	9.19452	-0.263046	0.0470221	8.09355	1.78464	up	0.0710532	0.0113764
11764988	Glyma01g01830	5.50786	5.70375	4.95945	5.54379	5.293	5.98648	-0.249633	0.28126	5.39036	0.233104	0.224785	5.60776	1.39739	down	0.329558	0.130825
11764997	Glyma01g01850	6.87528	6.58146	6.63066	7.13474	6.10011	7.09155	-0.170175	0.0920332	6.6958	0.174825	0.0989225	6.77546	1.27015	down	0.107679	0.0225355
11765010	Glyma01g01860	7.85348	7.99141	7.90704	7.14885	6.91801	7.65652	0.153276	0.0922797	7.91731	-0.257565	0.23865	7.24113	1.32946	up	0.251273	0.085656
11765023	Glyma01g01870	9.77502	9.97601	9.84522	11.2011	9.87415	11.0027	-0.472145	0.11417	9.86542	0.620411	0.21832	10.6926	2.13251	down	0.0364656	0.00329935
11765025	Glyma01g01880	5.89437	5.53581	5.58275	6.34996	5.5348	6.42813	-0.421896	0.119734	5.67097	0.276764	0.00933651	6.1043	1.623	down	0.0231707	0.00119002
11765028	Glyma01g01890	8.56706	8.30917	7.89977	8.79853	8.42564	9.38726	-0.406148	0.222692	8.25867	0.471	0.219859	8.87048	1.83674	down	0.0892002	0.0166223
11765039	Glyma01g01910	7.7376	7.94688	7.51222	8.11915	7.53303	8.36385	-0.317001	0.158392	7.73223	0.221451	0.0881542	8.00535	1.45241	down	0.0795314	0.0136867
11765045	Glyma01g01940	8.49377	8.49136	8.2528	8.04616	6.66268	7.50441	0.216363	0.0732106	8.41264	-0.526523	0.287796	7.40442	1.67352	up	0.112199	0.0240603
11765051	Glyma01g01960	8.55949	8.97673	8.72288	8.48325	7.36804	8.50857	0.249642	0.199665	8.75303	-0.118097	0.139925	8.11996	1.29033	up	0.277184	0.0998678
11765061	Glyma01g01970	4.31295	3.89361	4.26149	3.96068	3.52798	4.28177	-0.0800687	0.186589	4.15602	-0.0472681	0.149135	3.92348	1.023	down	0.940478	0.855485
11765070	Glyma01g02050	7.96415	7.78972	7.83877	7.71026	6.97709	7.58237	0.0683266	0.0509982	7.86421	-0.107308	0.11762	7.42324	1.12946	up	0.3197	0.124739
11765081	Glyma01g02060	5.93461	5.74344	6.18365	6.87068	5.8419	6.44572	-0.364291	0.213383	5.9539	0.333247	0.209041	6.3861	1.62173	down	0.128298	0.0298669
11765095	Glyma01g02070	7.07885	7.14884	7.55454	6.58571	5.52072	6.70886	0.428163	0.258938	7.26074	-0.295476	0.137863	6.27176	1.65134	up	0.115302	0.0251552
11765100	Glyma01g02090	5.19068	5.49202	5.03592	5.15524	4.482	5.12595	0.0845574	0.180527	5.23954	0.0314185	0.0960107	4.92106	1.03752	up	0.879413	0.731841
11765107	Glyma01g02120	8.11893	7.91355	8.30018	7.8389	6.49903	7.53478	0.218443	0.187345	8.11088	-0.336202	0.230163	7.2909	1.46881	up	0.194087	0.0573962
11765115	Glyma01g02130	4.18795	4.08063	3.89763	3.62324	3.42658	4.07464	0.00484236	0.0684803	4.0554	-0.0770664	0.245299	3.70815	1.05842	up	0.846639	0.67282
11765117	Glyma01g02160	4.78815	4.86707	4.98272	4.20525	3.86847	4.80312	0.144953	0.132507	4.87931	-0.17674	0.229054	4.29228	1.2498	up	0.375526	0.160694
11765119	Glyma01g02170	2.14404	1.83166	2.14975	2.27536	1.9819	1.99341	-0.103874	0.156937	2.04182	0.203207	0.355533	2.08356	1.2372	down	0.58055	0.326383
11765122	Glyma01g02190	5.86534	5.56618	5.73882	5.44904	5.33933	5.92554	-0.0774308	0.109511	5.72345	0.0357633	0.279698	5.5713	1.08162	down	0.816851	0.622307
11765125	Glyma01g02200	6.11236	6.13091	6.05663	5.86686	4.66791	6.00082	0.104654	0.0382717	6.09997	-0.218116	0.203674	5.51186	1.25073	up	0.263401	0.092383
11765129	Glyma01g02250	9.4865	9.6112	9.19049	10.1959	9.59156	10.3657	-0.490396	0.146918	9.42939	0.396628	0.0769813	10.0511	1.84936	down	0.0266738	0.0016382
11765133	Glyma01g02260	6.54485	6.88763	6.93557	6.20026	5.88241	6.52805	0.197435	0.224015	6.78935	-0.123008	0.193796	6.20357	1.24871	up	0.431921	0.200779
11765135	Glyma01g02280	8.27693	8.51282	8.39707	8.50355	7.57608	8.38755	-0.034031	0.132463	8.39561	-0.00857806	0.0842141	8.15573	1.0178	down	0.928793	0.829867
11765140	Glyma01g02360	3.86855	3.90912	3.82609	3.76722	3.59457	3.85146	0.0218069	0.0470686	3.86792	0.156978	0.29277	3.73775	1.09822	down	0.771633	0.554257
11765145	Glyma01g02380	6.66038	5.78653	6.39804	6.4623	5.49502	6.55521	-0.19532	0.352592	6.28165	-0.0407875	0.083904	6.17084	1.11306	down	0.788554	0.579043
11765150	Glyma01g02430	3.6872	3.70889	3.6163	3.89594	3.19199	3.60446	-0.0247904	0.0373323	3.6708	0.13388	0.202363	3.56413	1.11626	down	0.590616	0.336795
11765153	Glyma01g02440	3.54928	3.01186	3.06154	2.91026	2.54031	3.25217	0.0472079	0.200158	3.20756	0.00589442	0.173758	2.90091	1.02905	up	0.931368	0.836331
11765161	Glyma01g02450	5.07477	5.0122	5.22927	4.69135	4.28167	5.23994	0.0459963	0.132554	5.10541	-0.0564262	0.201736	4.73765	1.07357	up	0.789871	0.580804
11765166	Glyma01g02460	4.0951	4.66296	4.4535	3.8798	3.37701	4.06157	0.289513	0.271808	4.40385	-0.0762056	0.12058	3.77279	1.28852	up	0.369914	0.156955
11765177	Glyma01g02510	2.74828	2.65218	2.38011	2.37506	2.06898	2.44269	0.0443856	0.106554	2.59352	0.0117785	0.233912	2.29558	1.02286	up	0.945704	0.866343
11765180	Glyma01g02550	4.09312	4.20208	4.00561	3.99115	3.54897	4.01636	0.0521112	0.0756686	4.10027	0.0693392	0.181368	3.85216	1.01201	down	0.962622	0.907313
11765182	Glyma01g02560	4.09679	3.52918	3.79262	4.9362	4.00784	4.34863	-0.355236	0.206849	3.8062	0.534793	0.291118	4.43089	1.85321	down	0.113011	0.0243501
11765198	Glyma01g02580	9.07004	11.5445	9.28729	4.42123	3.14873	4.3504	3.23963	1.12592	9.96728	-2.48886	0.199775	3.97345	53.0212	up	0.0296867	0.00209555
11765205	Glyma01g02590	2.23474	2.21468	1.92304	1.97327	1.78135	2.15184	-0.0078632	0.0992363	2.12415	0.102142	0.264132	1.96882	1.07923	down	0.809185	0.610739
11765207	Glyma01g02610	3.67686	3.68496	3.87119	5.27977	4.36585	4.32683	-0.358178	0.138225	3.74433	0.820311	0.464082	4.65749	2.2634	down	0.118364	0.0262499
11765212	Glyma01g02630	6.45803	6.38507	6.34758	6.46005	5.66141	6.43624	-0.0047067	0.0102546	6.39689	0.0496384	0.0506637	6.1859	1.03839	down	0.445349	0.211264
11765221	Glyma01g02650	2.80966	2.62293	2.48364	2.44697	2.16126	2.73276	-0.012022	0.0807654	2.63874	0.0615656	0.20848	2.44699	1.05233	down	0.842377	0.665808
11765223	Glyma01g02670	8.14697	8.34349	7.56841	5.61674	4.86097	6.24833	1.10775	0.294668	8.01962	-1.07119	0.248705	5.57535	4.5282	up	0.0243009	0.00132926
11765227	Glyma01g02680	3.76461	3.91888	3.66791	3.92449	3.01593	3.73377	-0.00118446	0.0981409	3.7838	0.0384154	0.113713	3.55806	1.02783	down	0.877638	0.728186
11765231	Glyma01g02700	5.63249	5.87385	5.44747	5.36175	4.23829	5.50413	0.171966	0.160694	5.65127	-0.179243	0.170678	5.03472	1.27563	up	0.280108	0.101484
11765240	Glyma01g02720	11.3787	11.7128	11.5543	11.7025	11.1185	11.489	-0.117964	0.171493	11.5486	0.035457	0.208766	11.4367	1.1122	down	0.70797	0.466935
11765245	Glyma01g02730	3.81372	4.36749	3.88322	3.43063	3.24746	3.70438	0.17421	0.259426	4.02148	-0.121104	0.254865	3.46083	1.22715	up	0.568668	0.314815
11765247	Glyma01g02740	6.55645	6.88061	6.34323	5.74953	4.94408	6.09998	0.368321	0.207603	6.59343	-0.361905	0.12754	5.59786	1.6589	up	0.0781892	0.0132802
11765250	Glyma01g02750	6.38893	6.37992	6.92602	6.60951	5.75466	6.35546	0.0851838	0.301242	6.56496	0.0254402	0.148092	6.23987	1.04228	up	0.921354	0.813674
11765259	Glyma01g02780	9.0943	9.36346	9.22817	8.35981	7.43303	8.44668	0.519433	0.144851	9.22864	-0.364033	0.0633512	8.07984	1.8448	up	0.024786	0.00138692
11765270	Glyma01g02800	7.04445	7.00755	6.77285	6.99295	6.48773	7.10117	-0.0748508	0.0754841	6.94162	0.109486	0.130642	6.86062	1.13629	down	0.37304	0.159093
11765278	Glyma01g02830	2.62856	2.43857	2.44195	2.39782	2.21333	2.02355	0.0297736	0.0496703	2.50303	0.00365059	0.437756	2.21157	1.01827	up	0.97533	0.937201
11765280	Glyma01g02840	8.68683	9.07566	9.21441	7.5336	7.0172	7.98847	0.715924	0.275042	8.9923	-0.497948	0.156476	7.51309	2.31959	up	0.0479986	0.0055984
11765296	Glyma01g02860	2.92807	2.54395	3.26233	2.67284	2.16359	2.67093	0.128979	0.320157	2.91145	-0.0146828	0.158572	2.50245	1.10471	up	0.802531	0.599994
11765302	Glyma01g02870	4.94314	4.96688	4.81426	4.02217	3.15971	4.22923	0.383186	0.043271	4.90809	-0.455869	0.0786359	3.8037	1.78888	up	0.0123063	0.000189138
11765306	Glyma01g02890	6.53034	6.32538	6.09193	6.82149	5.65512	6.81844	-0.155131	0.126367	6.31588	0.226007	0.159361	6.43168	1.30237	down	0.193109	0.0569681
11765332	Glyma01g02900	8.07685	7.84518	7.65445	7.22313	6.7335	7.35799	0.221785	0.119815	7.85882	-0.266827	0.13288	7.10487	1.40309	up	0.0943204	0.0181156
11765351	Glyma01g02910	3.16244	2.77991	3.00109	2.49883	2.02104	2.55573	0.16819	0.141187	2.98115	-0.189091	0.155841	2.35853	1.28101	up	0.229034	0.0741321
11765357	Glyma01g02920	5.91408	5.93954	6.01849	5.89567	5.68297	6.37315	-0.0546355	0.0961359	5.95737	0.237262	0.241455	5.98393	1.22425	down	0.414642	0.187396
11765361	Glyma01g02930	3.89096	4.29509	3.70225	3.1921	3.40649	3.76232	0.167368	0.237923	3.96277	-0.0764251	0.411179	3.45363	1.1841	up	0.738317	0.508172
11765364	Glyma01g02950	10.3981	10.0702	9.83374	11.291	10.3769	11.2285	-0.65135	0.178628	10.1007	0.478783	0.0647835	10.9655	2.18879	down	0.0223407	0.00109358
11765368	Glyma01g02970	3.11047	2.74731	2.64781	2.33776	2.48048	2.57127	0.104644	0.148814	2.8352	-0.0020446	0.410656	2.46317	1.07675	up	0.886797	0.74717
11765370	Glyma01g02980	3.85062	4.45462	4.04449	3.47488	3.26525	3.51452	0.180355	0.274569	4.11658	-0.252668	0.286491	3.41822	1.35006	up	0.428108	0.197645
11765372	Glyma01g02990	7.0742	6.83687	7.07704	6.55703	5.9751	6.54759	0.177565	0.123318	6.99604	-0.193227	0.128064	6.35991	1.29306	up	0.159373	0.0419902
11765382	Glyma01g03000	5.30402	5.29075	5.21897	5.21506	4.1974	5.42001	0.00743349	0.0238813	5.27125	-0.0543201	0.142468	4.94416	1.04373	up	0.787995	0.578087
11765387	Glyma01g03010	7.89151	6.81157	7.82986	5.21913	5.05186	6.009	1.12777	0.493629	7.51098	-0.691207	0.314755	5.42666	3.52831	up	0.0724251	0.011746
11765389	Glyma01g03030	6.49201	6.69029	6.39129	6.52027	5.77349	6.87523	-0.0486365	0.119494	6.52453	0.0818336	0.117228	6.38966	1.09465	down	0.586254	0.332211
11765397	Glyma01g03050	3.47861	3.24324	3.54642	2.88961	2.93381	3.25605	0.0936189	0.148916	3.42276	-0.0373107	0.347781	3.02649	1.095	up	0.833523	0.650163
11765400	Glyma01g03070	10.9754	10.8536	10.9555	10.8209	9.97449	10.7685	0.0746908	0.0678891	10.9282	-0.0668101	0.0572135	10.5213	1.10305	up	0.254221	0.0872611
11765404	Glyma01g03090	7.11477	7.48092	7.42033	7.53643	7.44118	8.18376	-0.186507	0.204983	7.33867	0.460617	0.301714	7.72046	1.56604	down	0.213101	0.0661297
11765413	Glyma01g03100	4.16486	4.01617	4.68623	6.65005	5.59406	6.67762	-1.29412	0.327423	4.28909	0.98937	0.112885	6.30725	4.86855	down	0.0194258	0.000736369
11765420	Glyma01g03110	6.23185	6.14446	6.19183	5.7242	5.41512	5.55243	0.0330126	0.0473266	6.18938	-0.327113	0.307455	5.56392	1.28354	up	0.399315	0.17693
11765424	Glyma01g03170	4.3908	4.01846	4.27771	4.72047	3.50725	4.52294	-0.106556	0.147315	4.22899	0.180012	0.175228	4.25022	1.21973	down	0.361575	0.151385
11765427	Glyma01g03180	6.66192	6.17024	6.16681	7.32561	6.29612	7.173	-0.523193	0.187418	6.33299	0.340733	0.112237	6.93158	1.81998	down	0.0451428	0.00501541
11765433	Glyma01g03200	2.79534	2.96017	2.95483	3.20332	2.62014	3.1346	-0.144771	0.125195	2.90345	0.203141	0.149419	2.98602	1.27272	down	0.210715	0.0650764
11765441	Glyma01g03210	6.78756	6.56031	7.24479	5.6234	4.54741	6.07544	0.573423	0.320683	6.86422	-0.610042	0.265621	5.41542	2.27122	up	0.0867977	0.015873
11765444	Glyma01g03250	2.65946	2.31115	2.53156	2.27791	1.79546	2.54925	-0.0423574	0.132343	2.50072	-0.0702033	0.127364	2.20754	1.01949	up	0.933481	0.840721
11765453	Glyma01g03270	6.17101	6.15155	6.29264	7.89687	6.63434	7.68832	-0.701485	0.108728	6.20507	0.765292	0.193963	7.40651	2.76404	down	0.0194258	0.00073501
11765463	Glyma01g03280	9.11192	8.16889	7.3997	7.59741	5.67898	7.56467	0.659071	0.647311	8.22684	-0.35541	0.504981	6.94702	2.02018	up	0.367793	0.155465
11765466	Glyma01g03290	3.12313	3.32248	3.19411	2.60777	2.39076	3.49455	-0.0222592	0.113738	3.21324	-0.139138	0.336979	2.83102	1.08439	up	0.842585	0.666282
11765470	Glyma01g03320	3.14201	3.18863	2.95386	2.73685	2.97439	3.07311	0.0481012	0.0721082	3.09484	0.146719	0.438736	2.92812	1.07075	down	0.89853	0.769446
11765482	Glyma01g03330	6.80712	6.84121	6.8968	6.60597	5.68718	6.32045	0.159809	0.0895692	6.84837	-0.218694	0.15451	6.20453	1.29999	up	0.154659	0.0400523
11765499	Glyma01g03410	2.68783	2.53657	2.57499	2.40662	2.23661	2.54528	0.019382	0.0435417	2.5998	0.0810961	0.281989	2.39617	1.04371	down	0.901452	0.774955
11765513	Glyma01g03420	6.31855	6.51882	6.48772	6.66946	5.87419	6.84987	-0.182322	0.134296	6.4417	0.105827	0.0448866	6.46451	1.22107	down	0.166934	0.0451092
11765521	Glyma01g03440	4.17018	4.04643	3.84653	3.17896	3.30943	3.97134	0.0392406	0.0816358	4.02105	-0.229893	0.394018	3.48658	1.20508	up	0.650087	0.397766
11765528	Glyma01g03460	2.1847	2.33793	2.54242	1.96787	1.90249	2.37445	0.0259074	0.199202	2.35502	0.0178305	0.297571	2.0816	1.00561	up	0.990307	0.976082
11765532	Glyma01g03470	4.8664	4.67339	5.36712	4.24334	3.95852	4.61681	0.240532	0.330428	4.96897	-0.190212	0.207858	4.27289	1.34793	up	0.422785	0.193663
11765536	Glyma01g03540	8.01668	7.85964	7.99596	8.32921	7.01388	7.84793	0.0510537	0.0807632	7.95742	0.0893075	0.257731	7.73034	1.02687	down	0.938426	0.851017
11765545	Glyma01g03570	6.9409	6.76231	6.61732	6.85922	6.1669	7.6306	-0.10857	0.079451	6.77351	0.268833	0.301976	6.88558	1.299	down	0.378384	0.162578
11765549	Glyma01g03580	3.57015	3.51171	3.62038	3.74673	3.47681	3.83453	-0.162938	0.0825071	3.56741	0.221006	0.246077	3.68602	1.3049	down	0.285934	0.104585
11765558	Glyma01g03600	6.68814	6.02181	6.10107	6.12236	5.02467	6.36937	0.111827	0.25529	6.27034	-0.0543739	0.193106	5.8388	1.1221	up	0.735175	0.503495
11765566	Glyma01g03610	8.89267	9.07439	8.90518	8.82716	7.89456	8.73491	0.11548	0.102422	8.95741	-0.0910547	0.0768162	8.48554	1.15391	up	0.249349	0.0846546
11765578	Glyma01g03640	3.18006	3.08393	2.84921	2.59859	2.48168	3.05483	-0.00457056	0.0890766	3.03773	-0.0652645	0.27623	2.7117	1.04297	up	0.905093	0.782148
11765582	Glyma01g03650	6.91607	7.11176	6.67887	6.47565	5.16758	6.44416	0.278174	0.15617	6.90223	-0.329592	0.220528	6.02913	1.5239	up	0.137964	0.0335121
11765593	Glyma01g03670	3.758	3.698	3.39047	3.32008	2.93451	3.47682	0.0424587	0.114209	3.61549	-0.0638908	0.177631	3.2438	1.0765	up	0.743472	0.515679
11765597	Glyma01g03680	3.58046	3.23927	3.02699	2.62588	2.73121	2.72026	0.116118	0.175421	3.28224	-0.208336	0.421434	2.69245	1.25219	up	0.62471	0.371686
11765604	Glyma01g03700	6.99149	7.00116	6.49439	5.10982	4.92103	5.84331	0.65666	0.194292	6.82901	-0.615626	0.295302	5.29139	2.41544	up	0.0542264	0.00703088
11765608	Glyma01g03720	6.00542	5.36912	5.48139	6.24595	5.6168	6.52401	-0.48906	0.237626	5.61864	0.286554	0.0844211	6.12892	1.71192	down	0.0740481	0.0121603
11765623	Glyma01g03750	7.97353	7.7604	7.62987	7.94672	7.67642	7.92337	-0.0992381	0.0891926	7.78794	0.227001	0.275773	7.84884	1.25374	down	0.413498	0.186639
11765627	Glyma01g03760	3.98976	4.80522	4.55214	6.76342	5.63738	6.48733	-1.17016	0.379592	4.44904	0.942182	0.164526	6.29604	4.32392	down	0.0287341	0.00195095
11765632	Glyma01g03770	2.08399	1.88813	2.12277	2.02459	2.10786	2.10949	-0.0221367	0.121144	2.03163	0.292214	0.413254	2.08065	1.24345	down	0.613429	0.360252
11765637	Glyma01g03780	6.19404	6.34498	6.5463	6.37038	5.77436	6.76232	-0.136891	0.196967	6.36177	0.06903	0.126357	6.30236	1.15342	down	0.531001	0.281273
11765641	Glyma01g03790	3.00312	2.96561	2.69181	2.72343	2.59725	3.24701	-0.0657318	0.0938098	2.88684	0.168659	0.276402	2.8559	1.17641	down	0.573573	0.319535
11765649	Glyma01g03810	9.18755	9.1384	9.0342	9.15991	8.58325	9.34502	-0.0453242	0.0176027	9.12005	0.129358	0.0882382	9.02939	1.12872	down	0.181601	0.0516087
11765658	Glyma01g03830	3.10726	3.29513	3.42475	3.22639	2.94676	3.45934	-0.0744427	0.183157	3.27572	0.126009	0.215726	3.21083	1.14906	down	0.626154	0.373158
11765670	Glyma01g03850	6.33579	6.40256	6.15111	5.87071	5.155	5.86538	0.200364	0.0799385	6.29649	-0.200425	0.0689844	5.63036	1.32023	up	0.0489501	0.00581512
11765681	Glyma01g03860	2.18653	2.2963	2.19509	2.02343	1.79522	1.9146	0.0363704	0.0763231	2.22597	-0.0131842	0.322122	1.91108	1.03495	up	0.934485	0.842691
11765685	Glyma01g03870	7.61683	7.30041	7.78576	8.11221	6.65249	7.46919	0.0547226	0.223428	7.56767	0.163689	0.330216	7.41129	1.07846	down	0.872529	0.718799
11765690	Glyma01g03880	4.51542	4.72156	4.77315	4.78512	4.16479	5.1514	-0.155889	0.162642	4.67004	0.139841	0.115199	4.70043	1.22751	down	0.284552	0.10384
11765700	Glyma01g03890	7.75085	8.03239	8.01175	7.99497	7.00115	8.03345	-0.0692755	0.175297	7.93166	-0.0590775	0.0858253	7.67652	1.00709	down	0.977789	0.944644
11765720	Glyma01g03920	6.62209	6.4147	6.94481	4.97505	4.02764	5.15033	0.905096	0.252426	6.66053	-0.772427	0.100654	4.71767	3.19878	up	0.021087	0.000948534
11765728	Glyma01g03930	8.96699	8.86093	8.54019	9.2333	8.72589	9.18366	-0.224679	0.13214	8.78937	0.298908	0.175562	9.04762	1.43752	down	0.123307	0.0280483
11765750	Glyma01g03970	2.35732	3.00755	2.49317	2.29974	2.09507	2.86313	-0.0623059	0.296699	2.61935	0.00299581	0.255003	2.41931	1.0463	down	0.926518	0.824985
11765753	Glyma01g03980	5.16868	5.15126	5.27018	5.10358	4.48138	5.42814	-0.0321004	0.0991174	5.19671	0.0408971	0.100119	5.00437	1.0519	down	0.735739	0.504328
11765762	Glyma01g03990	2.98648	3.25865	3.06945	2.51595	2.48515	2.94236	0.0780989	0.140452	3.10486	-0.113602	0.311578	2.64782	1.14211	up	0.711354	0.472037
11765766	Glyma01g04000	9.87519	9.50991	10.0192	9.26953	8.33849	9.238	0.395482	0.232935	9.80142	-0.191928	0.0610612	8.94867	1.50255	up	0.117862	0.0260601
11765776	Glyma01g04020	3.20377	3.2266	3.55152	2.538	2.5204	3.05787	0.143898	0.206882	3.32729	-0.212637	0.317101	2.70542	1.28035	up	0.498683	0.25377
11765780	Glyma01g04030	5.99599	6.0698	6.04733	5.70038	4.64766	6.01192	0.0950266	0.0777774	6.0377	-0.224022	0.198232	5.45332	1.24751	up	0.280093	0.10147
11765782	Glyma01g04040	2.87167	3.18112	3.12699	3.14293	2.84758	3.62425	-0.127121	0.1798	3.05992	0.283213	0.214344	3.20492	1.32899	down	0.289599	0.106721
11765792	Glyma01g04050	7.29981	6.92337	7.10844	8.81726	7.86655	8.75637	-0.850926	0.133058	7.11054	0.783931	0.0721782	8.48006	3.10557	down	0.0104281	0.000107168
11765802	Glyma01g04060	7.6519	7.08368	6.81482	7.14381	6.57967	7.37116	-0.0607472	0.296936	7.18347	0.0526686	0.0940746	7.03155	1.08179	down	0.823879	0.633744
11765813	Glyma01g04080	5.63283	5.94338	5.76285	6.7427	5.11998	6.59997	-0.16448	0.158194	5.77968	0.475394	0.350054	6.15422	1.55819	down	0.236749	0.0780283
11765821	Glyma01g04110	3.65278	3.24727	3.10222	3.66809	2.5593	3.87495	-0.150233	0.181941	3.33409	0.148462	0.184104	3.36745	1.23003	down	0.400932	0.178019
11765825	Glyma01g04160	3.89553	4.34963	3.87609	3.63634	3.40209	4.21265	-0.00745765	0.224893	4.04042	-0.0321778	0.248599	3.75036	1.01728	up	0.968887	0.921962
11765841	Glyma01g04170	6.48055	6.25479	6.07955	6.08697	5.76903	6.06555	0.0714678	0.111284	6.27163	0.0390265	0.253054	5.97385	1.02274	up	0.949927	0.876238
11765852	Glyma01g04180	5.67793	5.26203	5.60053	4.13533	3.98097	5.0372	0.390959	0.177393	5.5135	-0.472697	0.350127	4.3845	1.81964	up	0.14371	0.0358087
11765856	Glyma01g04190	6.87733	7.45754	7.66903	6.85393	6.02642	6.44467	0.468168	0.386402	7.33463	-0.159455	0.225956	6.44167	1.54502	up	0.309123	0.118405
11765862	Glyma01g04200	4.35584	3.89515	4.15329	3.72784	3.44732	3.82697	0.0775486	0.170352	4.13476	-0.124495	0.238462	3.66738	1.15033	up	0.637282	0.384769
11765864	Glyma01g04230	6.3866	5.33437	5.10338	6.20188	5.62459	6.5949	-0.668146	0.508561	5.60811	0.129535	0.128468	6.14046	1.7383	down	0.273532	0.0979108
11765871	Glyma01g04240	4.96475	4.34675	4.50433	3.2838	2.78806	3.34784	0.625392	0.225927	4.60528	-0.574647	0.145512	3.1399	2.29746	up	0.0359596	0.00321565
11765875	Glyma01g04290	3.7426	3.56025	3.42299	3.17118	3.00871	3.42699	0.0506667	0.0780995	3.57528	-0.0569805	0.266244	3.20229	1.07747	up	0.810364	0.612416
11765878	Glyma01g04360	4.69505	4.63973	4.97825	4.71773	3.78092	4.66002	0.135407	0.191568	4.77101	0.0159545	0.0680189	4.38622	1.08632	up	0.696971	0.452697
11765882	Glyma01g04370	4.38762	4.08106	4.34073	3.17963	3.06389	3.92302	0.284847	0.136011	4.2698	-0.330772	0.314434	3.38885	1.53222	up	0.20819	0.0638938
11765884	Glyma01g04390	2.91854	2.74187	2.93357	2.5645	2.32481	2.47235	0.0662397	0.103582	2.86466	-0.0791983	0.31141	2.45388	1.10607	up	0.778913	0.564835
11765889	Glyma01g04420	4.0346	3.56258	3.38365	3.80303	2.92415	3.67227	-0.020931	0.223264	3.66028	0.0506175	0.0893572	3.46649	1.05084	down	0.859689	0.695553
11765895	Glyma01g04430	6.29453	6.07804	6.55029	5.18896	3.78751	5.17416	0.6579	0.22483	6.30762	-0.667504	0.266387	4.71688	2.50603	up	0.0487604	0.00577942
11765898	Glyma01g04450	6.21676	6.13272	6.07884	6.47291	5.39634	6.35837	-0.0420601	0.00639139	6.14277	0.156378	0.119259	6.07587	1.14746	down	0.237727	0.0785348
11765901	Glyma01g04500	4.91045	4.95477	4.20219	5.3312	4.27441	5.12045	-0.321398	0.302886	4.68914	0.16349	0.133054	4.90869	1.39948	down	0.289899	0.106888
11765908	Glyma01g04510	7.22878	7.13661	7.0037	6.37778	6.26438	6.64018	0.045928	0.0406033	7.12303	-0.384317	0.287797	6.42745	1.34746	up	0.285698	0.104422
11765912	Glyma01g04530	7.10088	7.06675	6.74565	7.76243	7.40919	7.8638	-0.459715	0.11531	6.97109	0.513004	0.203692	7.67847	1.96254	down	0.0411494	0.00418793
11765918	Glyma01g04540	2.81835	2.65605	2.66229	2.66044	2.45938	2.46223	0.00406774	0.0395287	2.71223	0.0845217	0.364964	2.52735	1.05735	down	0.900051	0.772082
11765928	Glyma01g04550	2.74634	3.17251	3.02672	2.38686	2.4121	2.64056	0.0965322	0.215974	2.98186	-0.140145	0.352772	2.47984	1.17828	up	0.705538	0.463786
11765939	Glyma01g04560	5.93227	6.28127	6.12324	6.83853	5.95187	6.55826	-0.280429	0.17837	6.11226	0.322203	0.155575	6.44955	1.51848	down	0.108324	0.0227421
11765945	Glyma01g04590	7.16294	6.88547	7.48615	7.39338	6.43964	7.2454	-0.0473318	0.276233	7.17819	0.0659631	0.0979754	7.02614	1.0817	down	0.811115	0.613675
11765951	Glyma01g04600	7.92194	7.6681	7.78165	7.63815	6.63425	7.52391	0.121221	0.0850038	7.79056	-0.138566	0.0972511	7.26544	1.1973	up	0.170299	0.0466599
11765957	Glyma01g04630	5.35621	4.92347	5.39179	5.70247	4.59804	4.92402	-0.131589	0.221202	5.22382	-0.0152293	0.357699	5.07484	1.084	down	0.870817	0.715543
11765970	Glyma01g04660	4.19093	4.59536	4.20332	5.49481	4.27017	5.32968	-0.515377	0.198097	4.32987	0.451643	0.177206	5.03155	1.9548	down	0.0530722	0.00676638
11765981	Glyma01g04690	5.51758	5.85071	5.62997	4.27428	3.86399	5.00418	0.46648	0.165067	5.66609	-0.553452	0.264178	4.38082	2.02782	up	0.0651562	0.00980437
11765986	Glyma01g04700	2.96827	2.76449	2.71862	2.43521	2.47435	2.7982	0.0425808	0.0605411	2.81712	0.0600501	0.345833	2.56926	1.01218	down	0.978987	0.947279
11765993	Glyma01g04710	6.48973	6.70561	5.967	6.49465	6.80038	7.54433	-0.228902	0.277753	6.38745	0.595445	0.488988	6.94646	1.77073	down	0.289855	0.106863
11765997	Glyma01g04720	6.89845	6.53217	6.13635	6.48035	5.93124	6.74807	-0.0907206	0.258379	6.52233	0.038845	0.103248	6.38655	1.09396	down	0.766189	0.546171
11766009	Glyma01g04730	8.36238	8.46884	8.58079	7.52311	6.7724	7.76316	0.469177	0.142057	8.47067	-0.383268	0.0647739	7.35289	1.80556	up	0.0256447	0.00151455
11766017	Glyma01g04740	5.22382	5.05478	4.48703	5.07664	5.28525	5.90187	-0.210372	0.265726	4.92188	0.554339	0.423841	5.42125	1.69903	down	0.271405	0.0966895
11766022	Glyma01g04750	2.90642	3.00233	3.10588	3.16333	2.47504	3.29473	-0.176526	0.134321	3.00488	0.0616329	0.0426969	2.9777	1.17949	down	0.231228	0.075196
11766027	Glyma01g04770	2.64283	2.52368	2.6081	2.23404	2.30512	2.47143	0.0400688	0.0603361	2.59154	0.0507319	0.376635	2.33686	1.00742	down	0.988087	0.970359
11766031	Glyma01g04780	2.95263	2.94412	3.60961	2.68538	2.41262	2.98392	0.231849	0.357501	3.16879	0.0223737	0.213394	2.69397	1.15627	up	0.743717	0.516053
11766035	Glyma01g04860	5.8656	5.29252	4.62516	5.88691	5.59921	6.59941	-0.597183	0.454146	5.26109	0.435573	0.271063	6.02851	2.04593	down	0.17972	0.0507704
11766044	Glyma01g04900	8.7185	8.14656	8.40024	6.19737	5.50082	6.49077	1.13018	0.207712	8.42177	-0.963262	0.0844996	6.06299	4.26766	up	0.0123231	0.000190144
11766050	Glyma01g04910	7.5579	7.61183	7.73406	7.63868	6.69754	7.56586	0.0674275	0.125638	7.6346	-0.00113932	0.0727336	7.30069	1.04867	up	0.762441	0.540731
11766052	Glyma01g04930	7.86349	7.9847	7.6347	8.29712	7.87354	8.42299	-0.329496	0.119826	7.82763	0.306096	0.165449	8.19788	1.55357	down	0.0722227	0.0116904
11766061	Glyma01g04950	3.63045	3.65652	3.75188	3.07692	2.95018	3.57197	0.0679185	0.103504	3.67962	-0.146676	0.274129	3.19969	1.16038	up	0.611932	0.358843
11766068	Glyma01g04960	2.32829	2.15743	2.74752	2.17743	2.0895	2.23608	0.176201	0.285932	2.41108	0.198129	0.338933	2.16767	1.01532	down	0.979169	0.947603
11766070	Glyma01g04970	3.24281	3.32188	2.9863	2.8416	2.30475	3.21438	0.0411055	0.112133	3.18366	-0.0903111	0.128325	2.78691	1.09537	up	0.590608	0.336749
11766075	Glyma01g05000	5.01713	4.37125	4.00058	4.98472	4.29828	5.66745	-0.519955	0.367579	4.46299	0.26588	0.259655	4.98348	1.72409	down	0.218939	0.0689891
11766084	Glyma01g05020	5.71107	5.74227	5.30954	5.40067	5.18967	5.79055	-0.101905	0.157039	5.58763	0.0361028	0.237484	5.4603	1.10038	down	0.755111	0.530684
11766089	Glyma01g05030	4.12951	3.76624	3.69439	2.75961	2.75632	3.92599	0.100076	0.141596	3.86338	-0.350658	0.456223	3.14731	1.36674	up	0.49762	0.252967
11766094	Glyma01g05040	2.0706	1.73412	2.02649	1.98359	1.69394	2.03976	-0.0653779	0.150614	1.94374	0.161984	0.244546	1.90576	1.17069	down	0.579694	0.325594
11766096	Glyma01g05050	2.46546	2.5308	2.39711	2.1666	2.24654	2.5903	-0.0324901	0.0546615	2.46446	0.102867	0.359238	2.33448	1.09836	down	0.819407	0.626196
11766102	Glyma01g05060	2.96442	2.88881	2.78001	2.07897	2.27292	2.44136	0.0103463	0.0243373	2.87774	-0.337643	0.415566	2.26442	1.27279	up	0.555065	0.302596
11766110	Glyma01g05080	4.59921	4.53459	4.52482	4.40082	4.21612	4.78681	-0.00982555	0.0251644	4.55287	0.170555	0.248154	4.46791	1.13318	down	0.617486	0.364251
11766117	Glyma01g05100	5.92897	5.73569	5.83869	6.78441	5.81925	6.34704	-0.261916	0.0699898	5.83445	0.48587	0.218015	6.3169	1.67921	down	0.0655405	0.00989189
11766124	Glyma01g05120	6.74883	5.78545	5.24671	6.30265	5.02283	6.08557	-0.0102006	0.568918	5.92699	0.131829	0.200939	5.80368	1.10346	down	0.89137	0.755926
11766128	Glyma01g05140	7.40336	7.46807	7.3814	7.44576	6.78636	7.412	-0.0401171	0.0576816	7.41761	0.0223157	0.103527	7.21471	1.04423	down	0.731273	0.497653
11766136	Glyma01g05170	6.66983	6.57259	6.47678	6.26332	5.07122	6.21762	0.156219	0.0259579	6.57307	-0.300791	0.1662	5.85072	1.37269	up	0.0954342	0.0184254
11766146	Glyma01g05180	4.85059	4.20482	4.05449	3.86733	4.07013	4.177	0.206135	0.295445	4.36996	0.139659	0.426461	4.03815	1.04716	up	0.945227	0.865015
11766150	Glyma01g05200	5.59629	6.10591	4.5265	5.39992	4.97179	4.98443	-0.07056	0.625674	5.40956	-0.0960724	0.355229	5.11871	1.01784	up	0.985003	0.962409
11766152	Glyma01g05260	2.98536	2.96644	2.90805	2.79222	2.58891	2.48972	0.00916942	0.0240027	2.95328	-0.0551596	0.402171	2.62362	1.0456	up	0.929999	0.832419
11766155	Glyma01g05270	3.08699	2.89267	3.0393	2.53394	2.73267	2.86524	0.0482757	0.0854632	3.00632	0.0179052	0.421613	2.71061	1.02127	up	0.970312	0.925274
11766159	Glyma01g05280	3.08365	2.69916	2.73534	2.44561	2.07108	2.59223	0.0891392	0.132178	2.83938	-0.115265	0.184532	2.36964	1.15221	up	0.519682	0.271808
11766164	Glyma01g05300	6.42239	6.46907	6.30839	6.03967	5.5372	6.27602	0.0418708	0.0509764	6.39995	-0.141781	0.118438	5.95096	1.13576	up	0.302567	0.114244
11766166	Glyma01g05330	2.37095	2.47718	2.35156	2.07976	1.92887	2.51797	-0.038373	0.0720998	2.3999	0.00260067	0.262351	2.17553	1.02881	down	0.933905	0.841761
11766170	Glyma01g05340	8.24443	7.99559	8.39854	6.93841	5.64	6.97555	0.729638	0.191029	8.21285	-0.699896	0.227715	6.51799	2.6936	up	0.0316621	0.00244096
11766176	Glyma01g05350	8.64123	8.95426	9.08947	7.91704	6.41074	7.73294	0.63383	0.239886	8.89499	-0.642241	0.294214	7.35358	2.42179	up	0.0616973	0.00894545
11766180	Glyma01g05360	4.52297	5.10955	4.87879	4.06338	3.89658	4.77621	0.117716	0.277557	4.83711	-0.20866	0.29509	4.24539	1.25386	up	0.572003	0.318154
11766184	Glyma01g05380	2.33737	2.2158	2.38177	2.3789	2.05851	2.32092	-0.0285101	0.0969958	2.31165	0.177959	0.263343	2.25278	1.15386	down	0.609885	0.35688
11766187	Glyma01g05390	2.16997	2.66229	2.53384	2.42465	2.40527	2.29027	-0.0706778	0.249979	2.45536	0.112693	0.426206	2.3734	1.13553	down	0.820022	0.627441
11766194	Glyma01g05470	3.79107	3.52352	3.39283	3.06707	3.00508	3.17448	0.0779734	0.113866	3.56914	-0.143619	0.339576	3.08221	1.16602	up	0.678792	0.430981
11766198	Glyma01g05480	2.77123	2.85087	2.60876	2.32977	2.17124	2.64147	0.0548307	0.0786975	2.74362	-0.0426253	0.26243	2.38083	1.06989	up	0.828732	0.641366
11766207	Glyma01g05510	2.13955	2.08976	2.13847	2.17705	1.89205	2.05922	-0.0245169	0.0566936	2.12259	0.161002	0.299304	2.04278	1.13723	down	0.684606	0.437661
11766210	Glyma01g05520	4.12064	4.03276	4.23156	4.20922	3.35711	3.65666	0.0111601	0.11822	4.12832	-0.110828	0.288283	3.74099	1.08823	up	0.808117	0.609288
11766212	Glyma01g05530	2.62308	2.28885	2.24247	2.18963	1.89182	2.12165	0.086147	0.12198	2.3848	0.0343869	0.276928	2.0677	1.03653	up	0.924679	0.820753
11766215	Glyma01g05540	5.79941	5.43332	4.96466	5.83453	4.96035	5.89558	-0.359036	0.289055	5.39913	0.0706603	0.0341027	5.56349	1.34695	down	0.286824	0.105089
11766227	Glyma01g05550	6.94979	7.23907	7.2796	6.57479	5.81887	6.65989	0.393537	0.197	7.15615	-0.146093	0.0176176	6.35119	1.4536	up	0.0945349	0.018171
11766232	Glyma01g05570	2.45597	2.22376	2.2687	2.27837	1.90507	2.24555	-0.00418758	0.067842	2.31615	0.0880001	0.230977	2.143	1.06599	down	0.813275	0.616874
11766235	Glyma01g05600	3.88662	3.44177	3.66475	3.06086	3.07983	3.47949	0.0781295	0.160203	3.66438	-0.114188	0.333112	3.20673	1.1426	up	0.73461	0.502667
11766241	Glyma01g05610	3.58484	3.78796	3.97804	3.06147	2.92447	3.58121	0.147778	0.21347	3.78361	-0.181446	0.272191	3.18905	1.25634	up	0.493341	0.249534
11766246	Glyma01g05620	2.58404	2.8305	3.09432	2.5253	2.50655	2.82084	0.0376964	0.261227	2.83629	0.0843105	0.326839	2.61756	1.03284	down	0.952406	0.88244
11766254	Glyma01g05640	2.35928	2.5412	2.93787	2.46078	2.09196	2.35598	0.0955769	0.293206	2.61278	0.0510384	0.257016	2.30291	1.03135	up	0.951314	0.879496
11766259	Glyma01g05670	2.05389	1.98682	2.01369	1.97179	1.74747	1.86475	0.0226089	0.0418131	2.01813	0.131148	0.323308	1.86133	1.07814	down	0.840672	0.662278
11766264	Glyma01g05680	2.86323	2.88827	3.07683	2.59382	2.16669	2.72633	0.0988131	0.144855	2.94277	-0.0830089	0.162516	2.49561	1.13432	up	0.555572	0.302981
11766270	Glyma01g05690	3.09648	3.11227	3.33788	3.04279	2.44615	2.96482	0.0884603	0.158793	3.18221	-0.0104939	0.147339	2.81792	1.071	up	0.771274	0.553456
11766277	Glyma01g05720	2.56411	2.43297	2.77707	2.24193	2.13169	2.70045	0.0203781	0.178106	2.59139	0.0523561	0.278923	2.35803	1.02241	down	0.95897	0.897907
11766279	Glyma01g05750	7.97942	8.0533	8.10522	7.78214	6.62634	7.86186	0.183177	0.104473	8.04598	-0.174019	0.169654	7.42345	1.28093	up	0.209046	0.064296
11766290	Glyma01g05770	6.32816	6.1589	5.85423	6.06933	5.4656	6.63728	-0.0979814	0.144556	6.11376	0.110991	0.19803	6.0574	1.15586	down	0.546461	0.294487
11766301	Glyma01g05780	3.64326	3.53458	3.55406	3.87693	3.17777	3.69827	-0.0523708	0.0329215	3.5773	0.219993	0.151907	3.58432	1.20778	down	0.217573	0.0683497
11766305	Glyma01g05800	8.44824	8.29462	8.17861	7.43881	6.77184	7.63527	0.388868	0.057631	8.30716	-0.370977	0.0558598	7.28197	1.69331	up	0.0122141	0.000179971
11766316	Glyma01g05810	7.30961	7.42575	7.40942	5.34894	4.35357	5.58892	0.993605	0.0992601	7.38159	-1.02551	0.145896	5.09714	4.05335	up	0.0100867	8.53213e-05
11766319	Glyma01g05820	5.7969	6.51147	5.48706	5.71546	5.28385	5.86121	0.156748	0.418115	5.93181	0.110446	0.158051	5.62017	1.03261	up	0.956141	0.89062
11766328	Glyma01g05830	6.69347	5.54723	5.82071	6.50188	6.15517	6.51806	-0.476233	0.450443	6.02047	0.16034	0.22857	6.3917	1.55463	down	0.358304	0.149291
11766332	Glyma01g05840	4.53988	4.47222	4.8836	4.42813	3.0533	4.12864	0.165875	0.222934	4.6319	-0.330664	0.241898	3.87002	1.41082	up	0.276868	0.0996858
11766337	Glyma01g05850	2.47748	2.44118	2.48744	2.36401	1.98018	2.57905	-0.014338	0.0596628	2.4687	0.0900454	0.170645	2.30775	1.07503	down	0.702678	0.459997
11766344	Glyma01g05860	9.31733	9.32202	9.47551	7.85317	6.85683	7.89163	0.804351	0.122118	9.37162	-0.768055	0.0869809	7.53387	2.974	up	0.0107509	0.000120315
11766355	Glyma01g05880	5.05017	6.15772	5.61965	6.23398	5.62414	6.68198	-0.602883	0.482924	5.60918	0.233304	0.147551	6.18003	1.78533	down	0.238954	0.0792175
11766359	Glyma01g05930	2.17584	2.26845	2.20284	2.14556	2.10073	2.292	-0.0352138	0.0748699	2.21571	0.193845	0.339244	2.17943	1.17207	down	0.655247	0.403892
11766362	Glyma01g05950	3.86693	3.77224	4.06433	2.79991	2.92418	3.5208	0.140474	0.160684	3.90117	-0.413726	0.383356	3.08163	1.46835	up	0.33219	0.132433
11766365	Glyma01g05960	5.36807	5.38272	5.11271	6.6778	5.76086	6.44801	-0.600452	0.0858555	5.28783	0.672611	0.130144	6.29556	2.41674	down	0.0147637	0.000321222
11766368	Glyma01g05970	2.36452	2.23614	2.66684	2.49721	2.0212	2.293	0.00961637	0.219101	2.4225	0.122925	0.248011	2.27047	1.08171	down	0.835585	0.653547
11766372	Glyma01g05990	7.1326	7.34341	7.17694	6.85851	6.55128	7.04528	0.0640844	0.115125	7.21765	-0.0698692	0.209197	6.81836	1.0973	up	0.711327	0.471977
11766374	Glyma01g06000	4.06417	3.76626	4.07362	3.53225	3.20791	4.42263	-0.0463091	0.151953	3.96802	-0.0280602	0.329632	3.72093	1.01273	down	0.978692	0.94673
11766377	Glyma01g06020	2.69871	2.82922	2.84201	2.99218	2.56022	2.37182	-0.0786266	0.115221	2.78998	0.0381366	0.443397	2.64141	1.0843	down	0.881769	0.736742
11766379	Glyma01g06040	2.79446	2.97032	2.46829	2.52359	2.29967	2.57122	0.103311	0.180337	2.74436	0.0891193	0.277685	2.46483	1.00989	up	0.981913	0.954573
11766384	Glyma01g06050	2.97714	2.85285	2.60379	2.61637	1.96154	2.96735	-0.00841538	0.104279	2.81126	-0.0392496	0.107968	2.51509	1.0216	up	0.90676	0.785868
11766386	Glyma01g06090	6.00888	5.65762	5.20321	5.79568	4.5234	5.33924	0.120246	0.277246	5.62324	-0.0182192	0.242451	5.21944	1.10073	up	0.81727	0.623104
11766389	Glyma01g06100	3.47768	4.30207	4.01405	2.70457	3.06961	3.47228	0.277323	0.378885	3.93126	-0.306448	0.475032	3.08216	1.49876	up	0.488666	0.245814
11766393	Glyma01g06140	2.46386	2.64665	2.55446	2.41639	2.44009	3.20386	-0.0785561	0.111815	2.55499	0.318573	0.360676	2.68678	1.31688	down	0.445235	0.211141
11766399	Glyma01g06170	8.34426	8.16175	8.10602	8.37481	7.73261	8.35149	-0.0825889	0.0525604	8.20401	0.131705	0.106668	8.15297	1.16014	down	0.207264	0.0634043
11766423	Glyma01g06180	3.93842	4.21199	4.30275	3.3641	3.17787	4.09359	0.132326	0.206545	4.15105	-0.208199	0.294817	3.54519	1.26622	up	0.496405	0.251948
11766428	Glyma01g06190	2.61308	2.78282	2.62657	2.7504	2.28831	2.81968	-0.0976098	0.0978728	2.67416	0.113032	0.160008	2.61946	1.1572	down	0.414683	0.18744
11766434	Glyma01g06200	2.00026	2.12103	2.13563	1.76655	1.90406	2.49213	-0.0756815	0.111409	2.08564	0.158265	0.388444	2.05425	1.17605	down	0.701981	0.458916
11766438	Glyma01g06210	5.70024	5.33721	5.0156	5.26352	4.91398	5.50453	-0.0427729	0.226753	5.35102	0.0988882	0.183593	5.22734	1.10317	down	0.754588	0.530034
11766440	Glyma01g06220	6.01504	6.00179	5.79923	5.39034	5.2718	5.78748	0.0327567	0.0581906	5.93869	-0.157385	0.275437	5.48321	1.14088	up	0.645928	0.393574
11766444	Glyma01g06230	1.91423	1.86197	2.38053	1.98359	2.10031	2.06331	0.0420629	0.277169	2.05224	0.304229	0.430255	2.04907	1.19928	down	0.738862	0.508912
11766447	Glyma01g06250	2.48811	2.45893	2.26833	2.88434	2.15011	2.14942	-0.0366104	0.0541932	2.40512	0.218228	0.401709	2.39463	1.1932	down	0.672818	0.424186
11766453	Glyma01g06260	8.48158	8.69912	8.55972	8.29308	8.03899	8.62548	-0.015962	0.120654	8.58014	-0.011579	0.220096	8.31919	1.00304	down	0.992143	0.981481
11766460	Glyma01g06330	6.6805	7.54897	7.0206	5.33784	4.73533	6.25106	0.678852	0.382474	7.08336	-0.69776	0.353507	5.44141	2.59658	up	0.100766	0.0201562
11766465	Glyma01g06340	4.16139	3.21502	3.99823	3.50741	3.53451	3.98711	-0.204626	0.406195	3.79155	-0.0544922	0.334707	3.67634	1.10967	down	0.866179	0.707288
11766470	Glyma01g06350	4.26011	3.66675	3.03494	3.29204	2.80002	3.90827	0.00806618	0.447411	3.65394	-0.047086	0.216878	3.33345	1.03897	up	0.952598	0.882946
11766476	Glyma01g06360	3.14366	2.7959	3.15303	2.55139	2.35073	2.79114	0.092872	0.173948	3.03086	-0.108234	0.250827	2.56442	1.14958	up	0.655451	0.404213
11766483	Glyma01g06370	5.09098	5.28102	4.78904	5.68553	4.53714	5.73037	-0.267888	0.177048	5.05368	0.261454	0.158829	5.31768	1.44327	down	0.140733	0.0346016
11766486	Glyma01g06390	8.19865	8.42091	7.91021	7.84599	7.81382	8.46331	-0.0931127	0.186131	8.17659	0.0366778	0.318426	8.04104	1.09413	down	0.830532	0.644845
11766489	Glyma01g06420	2.27668	2.13857	2.31456	2.13382	2.12732	2.40241	-0.0349989	0.0995192	2.24327	0.208251	0.33596	2.22118	1.18366	down	0.634539	0.381793
11766497	Glyma01g06470	3.09806	3.08131	3.08229	2.79219	2.56732	3.06799	0.029323	0.0465224	3.08722	0.0166066	0.236001	2.80917	1.00885	up	0.977707	0.943993
11766503	Glyma01g06490	5.01305	4.3819	4.31243	5.02193	4.47301	5.18729	-0.43038	0.267266	4.56913	0.159903	0.101504	4.89408	1.50554	down	0.162494	0.0432462
11766511	Glyma01g06530	2.22615	2.02243	2.34912	2.12952	2.13206	3.3398	-0.0871973	0.160732	2.19923	0.512698	0.471734	2.53379	1.51561	down	0.380301	0.163907
11766522	Glyma01g06540	5.80879	5.78601	5.53811	6.29618	5.51163	6.43143	-0.34634	0.0794916	5.71097	0.287774	0.0213077	6.07975	1.55198	down	0.0155944	0.000402694
11766536	Glyma01g06570	3.30425	3.25416	3.05016	3.00577	2.84002	2.94812	0.0268573	0.0634627	3.20286	0.0206377	0.334686	2.9313	1.00432	up	0.991829	0.980637
11766539	Glyma01g06580	2.26716	1.55844	2.16688	1.67326	2.02735	2.09634	-0.122983	0.308987	1.99749	0.077177	0.481237	1.93232	1.14883	down	0.831491	0.646577
11766542	Glyma01g06590	3.26714	2.73942	3.33295	2.79953	2.88896	3.49023	-0.185669	0.274421	3.11317	0.026074	0.368179	3.05957	1.15809	down	0.768835	0.549903
11766551	Glyma01g06630	6.16628	6.27047	5.90022	6.25964	5.59958	6.24081	-0.116239	0.126472	6.11232	0.0701162	0.097328	6.03334	1.13789	down	0.394884	0.173995
11766562	Glyma01g06680	7.34836	7.4002	7.33568	6.99694	6.14943	6.77753	0.206739	0.0559023	7.36141	-0.248033	0.133197	6.6413	1.37057	up	0.0704155	0.0112268
11766572	Glyma01g06710	2.73456	2.27498	2.4127	2.30029	2.58861	2.24816	0.0707858	0.159708	2.47408	0.241065	0.545165	2.37902	1.12528	down	0.858368	0.693437
11766575	Glyma01g06780	4.13513	4.16541	4.19567	3.62193	3.26295	4.1336	0.0841312	0.0776273	4.1654	-0.143106	0.202412	3.67283	1.17059	up	0.446844	0.212375
11766586	Glyma01g06800	6.00805	5.92422	5.9965	5.67116	5.15088	5.94936	0.0419095	0.0596031	5.97625	-0.0785424	0.114182	5.59046	1.08708	up	0.501905	0.256539
11766591	Glyma01g06830	4.1464	3.35674	3.19915	3.77852	3.50249	3.57255	-0.0948387	0.364868	3.56743	0.220925	0.334486	3.61785	1.24467	down	0.667166	0.417983
11766595	Glyma01g06870	8.11595	8.32669	8.24793	7.87469	7.12296	8.34973	0.0586242	0.127639	8.23019	-0.123766	0.174297	7.78246	1.13476	up	0.550766	0.298455
11766604	Glyma01g06890	3.14803	3.11945	2.89729	2.9535	2.45985	2.8833	0.0221357	0.068465	3.05492	-0.00190091	0.189019	2.76555	1.0168	up	0.949128	0.873934
11766606	Glyma01g06900	2.76407	2.42829	2.67534	2.53586	2.26815	2.80477	-0.0959309	0.136687	2.62257	0.0830994	0.217558	2.53626	1.13212	down	0.633076	0.380206
11766612	Glyma01g06920	2.43798	2.41242	2.56541	2.47601	2.34808	2.65345	-0.0795201	0.112418	2.47193	0.206392	0.294229	2.49251	1.21918	down	0.515906	0.268556
11766618	Glyma01g06930	2.39184	2.27498	2.19534	2.18963	2.0752	2.22926	0.0192366	0.0282316	2.28739	0.161883	0.331287	2.1647	1.10393	down	0.78709	0.576777
11766621	Glyma01g06950	5.26032	5.37175	5.55171	4.89025	4.30937	4.50134	0.231463	0.172456	5.39459	-0.330809	0.287338	4.56699	1.47659	up	0.23399	0.076586
11766624	Glyma01g06990	2.8226	2.9831	2.99886	2.64737	2.70625	2.88867	0.0260467	0.129888	2.93485	0.103963	0.370321	2.74743	1.05549	down	0.910414	0.7928
11766628	Glyma01g07010	7.83974	7.67108	7.51965	6.89304	5.71545	7.07075	0.378118	0.0778195	7.67682	-0.473617	0.206375	6.55975	1.80467	up	0.0473864	0.00546562
11766640	Glyma01g07020	5.59055	5.44201	5.0915	4.62751	3.80974	4.86955	0.390659	0.158701	5.37469	-0.28309	0.079896	4.4356	1.59521	up	0.0490319	0.00583597
11766649	Glyma01g07030	5.33565	5.64961	5.45652	5.50905	4.64813	5.57764	-0.0399924	0.158573	5.48059	-0.0103066	0.0289408	5.24494	1.02079	down	0.918381	0.807377
11766652	Glyma01g07050	2.32668	2.42204	2.24016	2.36556	2.18533	2.29955	-0.0200295	0.0693161	2.32963	0.199161	0.330531	2.28348	1.16408	down	0.660673	0.410625
11766655	Glyma01g07070	6.98717	6.91514	7.04858	6.59534	5.87449	6.79349	0.156393	0.0908936	6.98363	-0.140791	0.0461572	6.42111	1.22874	up	0.0824952	0.0145796
11766664	Glyma01g07100	7.89982	8.41514	8.23652	8.33274	7.71242	8.32275	-0.147602	0.252084	8.18383	0.0565456	0.111175	8.12264	1.15201	down	0.606931	0.353824
11766671	Glyma01g07150	7.73674	7.84986	7.19229	9.24459	8.05883	8.91949	-0.764631	0.249618	7.59297	0.648708	0.189869	8.74097	2.66353	down	0.0353356	0.00310896
11766673	Glyma01g07170	6.34983	5.94761	5.12811	7.20765	6.59129	7.86876	-0.95224	0.456962	5.80852	0.727144	0.240324	7.22256	3.20291	down	0.0661026	0.0100308
11766676	Glyma01g07180	4.22145	3.52183	3.05654	3.68183	3.43232	4.46257	-0.33372	0.426056	3.59994	0.190584	0.298059	3.85891	1.43824	down	0.465857	0.227009
11766683	Glyma01g07200	4.69471	4.1291	4.21731	3.90003	3.27883	4.42844	0.140843	0.208308	4.34704	-0.0717614	0.181877	3.8691	1.15878	up	0.591948	0.338048
11766687	Glyma01g07210	2.48988	1.87074	1.9427	1.90084	1.88529	2.20303	0.0247359	0.234625	2.10111	0.185354	0.3275	1.99639	1.11777	down	0.804496	0.602984
11766693	Glyma01g07260	3.1359	2.9827	3.19907	2.92332	2.52976	2.70846	0.0783772	0.116124	3.10589	-0.0416639	0.286868	2.72051	1.08677	up	0.810453	0.612496
11766698	Glyma01g07280	3.30634	2.71602	2.89919	2.89316	2.37187	3.5057	-0.10474	0.21322	2.97385	0.110322	0.214757	2.92358	1.16075	down	0.624749	0.371755
11766705	Glyma01g07290	2.63223	2.41376	2.5126	2.02655	2.08442	2.13059	0.0283213	0.0731979	2.51953	-0.145354	0.396835	2.08052	1.12793	up	0.78645	0.575619
11766708	Glyma01g07300	6.04821	5.9628	5.32589	5.95886	5.3659	5.69756	-0.19475	0.275506	5.77897	-0.0342719	0.226221	5.67411	1.11766	down	0.77503	0.558969
11766710	Glyma01g07310	7.0219	6.75373	6.62556	6.81441	6.4164	6.9296	-0.0583408	0.113322	6.8004	0.126739	0.179616	6.72014	1.13688	down	0.535911	0.28527
11766715	Glyma01g07320	2.27819	2.15755	2.103	2.17261	1.97435	2.74155	-0.0278389	0.0232272	2.17958	0.354088	0.257844	2.29617	1.30308	down	0.287101	0.105266
11766720	Glyma01g07330	4.83608	4.67644	4.2863	3.87846	3.61311	4.809	0.0423493	0.180475	4.59961	-0.191729	0.348092	4.10019	1.17615	up	0.691405	0.446053
11766722	Glyma01g07350	2.63192	2.25573	2.37142	2.29818	2.0342	2.51291	-0.025977	0.126122	2.41969	0.101434	0.225123	2.28176	1.09233	down	0.749223	0.523469
11766729	Glyma01g07360	2.742	2.70037	2.30368	2.03852	2.49309	2.5868	-0.0211101	0.152253	2.58201	0.0350192	0.514812	2.3728	1.03967	down	0.955697	0.889608
11766731	Glyma01g07370	2.61924	2.45353	2.27907	2.50612	2.30162	2.68938	-0.0940911	0.0860676	2.45061	0.219676	0.257459	2.49904	1.24295	down	0.400106	0.177473
11766734	Glyma01g07390	8.53042	8.63348	8.48657	4.82001	4.59653	5.04332	1.6084	0.069995	8.55016	-1.85647	0.242536	4.81995	11.0415	up	0.00861152	4.15234e-05
11766739	Glyma01g07410	3.2332	4.10255	4.22513	3.45754	3.33636	4.02879	-0.184965	0.491128	3.85363	-0.165695	0.282934	3.60756	1.01345	down	0.98558	0.963957
11766741	Glyma01g07420	3.54945	3.26531	3.46032	3.18605	2.58169	3.45293	0.0247222	0.112449	3.42503	-0.061411	0.0869076	3.07356	1.06152	up	0.685914	0.439701
11766746	Glyma01g07440	5.65864	5.25376	5.26143	4.68719	4.67579	5.00875	0.100689	0.145142	5.39128	-0.234673	0.327223	4.79058	1.26169	up	0.501001	0.255822
11766749	Glyma01g07510	2.08668	1.78859	2.13574	2.00187	1.68453	1.91538	-0.0226251	0.16713	2.00367	0.106301	0.274067	1.86726	1.09348	down	0.802855	0.600407
11766755	Glyma01g07520	3.03685	3.04948	3.03178	2.88088	2.58319	3.56515	-0.0342518	0.0515868	3.03937	0.201457	0.260908	3.00974	1.17748	down	0.527507	0.278337
11766757	Glyma01g07530	8.76563	8.61872	8.6287	8.44482	7.65417	8.55918	0.109144	0.0354038	8.67102	-0.0771456	0.0126729	8.21939	1.13783	up	0.0303051	0.00218503
11766769	Glyma01g07540	7.73543	7.40416	7.67019	7.45625	6.85493	7.40461	0.0254029	0.141539	7.60326	-0.0739276	0.135071	7.23859	1.07128	up	0.741306	0.512457
11766772	Glyma01g07550	5.45134	5.42112	5.13817	5.33536	4.28981	5.43394	-0.0344972	0.0968176	5.33688	-0.0863353	0.122195	5.0197	1.03658	up	0.840794	0.66268
11766781	Glyma01g07580	6.77874	7.51705	7.2644	8.1612	7.7428	8.29546	-0.668612	0.344144	7.18673	0.476484	0.166274	8.06649	2.21161	down	0.0782648	0.0132954
11766786	Glyma01g07600	2.76549	2.66554	2.77552	3.25393	2.69179	3.25232	-0.281909	0.0743633	2.73551	0.313931	0.134313	3.06602	1.51135	down	0.0468936	0.00536794
11766792	Glyma01g07620	4.18885	4.17303	4.17766	3.74613	3.35466	4.26516	0.00351683	0.0484242	4.17985	-0.122344	0.196874	3.78865	1.09116	up	0.677453	0.429551
11766794	Glyma01g07640	7.72322	7.63779	7.65784	7.13974	6.56979	7.59908	0.0815942	0.0349716	7.67295	-0.223148	0.153128	7.10287	1.2352	up	0.181838	0.051703
11766800	Glyma01g07670	8.32682	8.47766	8.20786	7.86444	7.55314	8.07506	0.0713125	0.100944	8.33745	-0.169918	0.204007	7.83088	1.182	up	0.441628	0.208293
11766811	Glyma01g07680	7.69925	7.79504	7.48928	7.44176	6.46838	7.535	0.145543	0.101789	7.66119	-0.101928	0.0868613	7.14838	1.18712	up	0.197972	0.0590827
11766825	Glyma01g07700	4.4997	4.34323	4.66821	4.54225	4.35034	4.69925	-0.103764	0.16523	4.50372	0.188473	0.268086	4.53062	1.22454	down	0.505423	0.259634
11766828	Glyma01g07720	5.20779	5.23831	5.28202	5.19688	4.11689	5.22598	0.0445507	0.0832104	5.24271	-0.0862375	0.124196	4.84658	1.09489	up	0.533908	0.283662
11766836	Glyma01g07730	2.61531	1.85775	2.42168	2.82156	2.52572	3.13168	-0.402211	0.310877	2.29825	0.391198	0.203108	2.82632	1.73317	down	0.152476	0.0391026
11766839	Glyma01g07770	7.71351	7.92945	7.90276	8.49921	7.5385	8.36317	-0.287894	0.142856	7.84857	0.262494	0.0947592	8.13362	1.46448	down	0.0677134	0.010493
11766846	Glyma01g07790	4.77414	4.6059	4.33027	4.78787	4.06878	5.23861	-0.192923	0.131131	4.5701	0.200731	0.157234	4.69842	1.31372	down	0.184919	0.0530345
11766851	Glyma01g07810	6.38523	6.32154	6.08633	6.81137	6.14626	6.71342	-0.226038	0.080961	6.26436	0.331953	0.128069	6.55702	1.47222	down	0.0517829	0.00647946
11766853	Glyma01g07860	7.11047	7.71494	5.73594	8.49336	7.16876	8.10764	-1.00055	0.79448	6.85378	0.334257	0.23799	7.92326	2.52242	down	0.25042	0.0851524
11766861	Glyma01g07890	3.03532	3.1572	3.44646	3.07259	2.82132	2.97344	0.0818803	0.223945	3.21299	0.0900118	0.308401	2.95579	1.00565	down	0.990763	0.977375
11766873	Glyma01g07910	4.33362	4.30501	3.87236	3.96211	3.58259	4.4243	-0.117199	0.166538	4.17033	-0.0325224	0.186505	3.98967	1.06045	down	0.837612	0.656994
11766878	Glyma01g07920	3.16283	2.82624	2.93714	2.74598	2.10008	2.93648	0.0741306	0.110946	2.9754	-0.0417557	0.0615738	2.59418	1.08364	up	0.513	0.266074
11766881	Glyma01g07930	8.12208	8.30179	7.98984	7.53761	6.63674	7.51384	0.327379	0.117593	8.1379	-0.315789	0.0515556	7.2294	1.56175	up	0.0296867	0.00209618
11766888	Glyma01g07970	3.49566	3.29771	3.89499	3.48603	3.38021	3.63673	0.0146775	0.284811	3.56278	0.21822	0.309718	3.50099	1.15152	down	0.75576	0.531478
11766903	Glyma01g07980	7.74972	7.71439	7.58375	6.60151	5.16193	6.62885	0.543192	0.0283745	7.68262	-0.743327	0.292058	6.13077	2.43939	up	0.0371606	0.00344089
11766906	Glyma01g08000	4.45758	4.59283	4.86237	3.97267	3.72391	4.76629	0.0667378	0.220194	4.63759	-0.151228	0.302255	4.15429	1.16309	up	0.699412	0.456087
11766909	Glyma01g08020	6.13068	6.04188	6.29863	7.15716	5.54948	6.90814	-0.210057	0.145293	6.15706	0.436478	0.334505	6.53826	1.5654	down	0.213415	0.0662609
11766911	Glyma01g08030	5.93481	6.55835	5.7367	5.81782	4.90535	5.60736	0.252561	0.34348	6.07662	-0.115215	0.12202	5.44351	1.29036	up	0.465509	0.226777
11766917	Glyma01g08100	4.15704	3.99986	3.61211	4.58844	3.94447	4.1793	-0.18389	0.178596	3.923	0.395848	0.275466	4.2374	1.49458	down	0.214773	0.066955
11766920	Glyma01g08110	2.81953	2.70594	2.32485	1.73194	2.12409	2.40645	0.068387	0.162517	2.61677	-0.195555	0.483648	2.08749	1.20076	up	0.736107	0.504976
11766923	Glyma01g08120	3.98329	3.9497	4.20532	3.54315	3.48345	3.49501	0.111395	0.158176	4.04611	-0.162171	0.381207	3.5072	1.20879	up	0.653314	0.401628
11766932	Glyma01g08130	2.47825	2.89044	2.41631	2.2346	2.06174	2.57381	0.0964363	0.212415	2.595	0.0568239	0.254413	2.29005	1.02784	up	0.949128	0.873979
11766943	Glyma01g08140	6.26837	6.26561	6.39076	5.56799	4.861	6.26942	0.100628	0.106715	6.30825	-0.376146	0.271927	5.56614	1.39163	up	0.244585	0.0821961
11766945	Glyma01g08150	2.52291	2.07154	2.51062	2.529	2.17925	2.59765	-0.181698	0.213612	2.36836	0.150582	0.213081	2.4353	1.259	down	0.42374	0.194355
11766956	Glyma01g08160	3.15574	2.79773	2.68957	2.13919	2.54126	2.9144	0.0520275	0.148844	2.88102	-0.0320306	0.48959	2.53162	1.06	up	0.927661	0.8277
11766958	Glyma01g08170	5.13168	4.75783	5.36363	4.60243	4.38331	5.06776	0.0459339	0.272609	5.08438	-0.0886052	0.23808	4.6845	1.09774	up	0.819793	0.626897
11766961	Glyma01g08180	7.06645	6.14189	6.61728	6.54333	6.93029	7.2529	-0.232118	0.353246	6.60854	0.333518	0.481779	6.90884	1.48004	down	0.495991	0.251597
11766963	Glyma01g08200	2.8132	2.34969	2.5008	2.57362	2.20446	3.06092	-0.120867	0.161454	2.55456	0.202906	0.194457	2.613	1.2516	down	0.350817	0.144274
11766969	Glyma01g08240	4.99673	5.05669	4.78556	4.41336	3.95429	4.28454	0.133339	0.086426	4.94632	-0.330251	0.225795	4.2174	1.37897	up	0.185815	0.0534421
11766976	Glyma01g08490	2.88636	2.76959	3.24711	2.44333	2.09648	2.93949	0.11604	0.24334	2.96769	-0.0932132	0.202121	2.4931	1.15609	up	0.654014	0.402494
11766982	Glyma01g08510	4.23453	4.00427	3.59712	3.16203	3.1374	3.91115	0.0380383	0.211821	3.94531	-0.238404	0.339887	3.40353	1.2112	up	0.636844	0.384251
11766984	Glyma01g08520	2.87559	2.44754	3.45105	2.43327	2.33602	3.10491	-0.00424695	0.442207	2.92473	-0.038904	0.305112	2.62473	1.02431	up	0.973267	0.931697
11766990	Glyma01g08530	5.75421	5.51951	5.52471	5.8244	3.73347	5.20644	0.0443756	0.0683554	5.59948	-0.368326	0.530711	4.92144	1.33118	up	0.590545	0.336689
11766992	Glyma01g08540	6.61204	6.83204	6.68011	6.10879	5.60792	6.15004	0.2198	0.1204	6.70807	-0.267347	0.149329	5.95558	1.40167	up	0.10891	0.0229306
11767000	Glyma01g08560	3.42887	3.45687	3.75007	3.15958	2.80069	4.00015	0.00400837	0.193807	3.54527	0.0442165	0.308969	3.32014	1.02826	down	0.952998	0.883658
11767007	Glyma01g08580	8.2286	8.06816	7.98044	7.79794	7.28221	7.66229	0.0351083	0.0508207	8.0924	-0.211146	0.204139	7.58081	1.18612	up	0.393707	0.173176
11767016	Glyma01g08610	5.89506	6.18203	5.74379	6.37041	5.52344	6.6491	-0.324925	0.172866	5.9403	0.181099	0.105748	6.18098	1.42013	down	0.112594	0.0241995
11767026	Glyma01g08620	3.566	3.36263	3.74919	3.53765	2.95508	3.80698	-0.0997728	0.187522	3.55927	0.03953	0.0932223	3.43324	1.10137	down	0.652328	0.400106
11767031	Glyma01g08640	5.27502	5.38045	5.82404	4.55433	4.39273	4.87022	0.281008	0.287802	5.49317	-0.341066	0.260763	4.60576	1.53909	up	0.252361	0.0861781
11767036	Glyma01g08650	4.4697	4.13929	4.41411	3.64489	3.3837	3.89191	0.167057	0.14415	4.34103	-0.268476	0.222522	3.64016	1.35241	up	0.242087	0.080859
11767040	Glyma01g08660	3.09342	3.30764	3.15809	2.49401	2.41246	2.68073	0.0618326	0.118041	3.18639	-0.330147	0.314231	2.52907	1.31219	up	0.394884	0.173991
11767045	Glyma01g08980	2.25965	2.42831	2.68265	2.42804	2.24806	2.55626	-0.0220079	0.226338	2.45687	0.197246	0.279465	2.41078	1.16413	down	0.684265	0.437196
11767055	Glyma01g09020	3.68623	3.9988	3.58385	3.5715	3.30401	4.05839	-0.0680227	0.173539	3.7563	0.0856494	0.223971	3.64463	1.1124	down	0.721976	0.485834
11767058	Glyma01g09030	2.21021	1.98904	2.2356	2.0447	1.85051	2.06493	0.0354686	0.125629	2.14495	0.142571	0.298931	1.98671	1.07706	down	0.841862	0.664725
11767064	Glyma01g09040	2.51348	2.35513	2.59093	1.97536	1.88287	2.13373	0.0839952	0.124335	2.48651	-0.139859	0.314451	1.99732	1.16785	up	0.653818	0.402158
11767068	Glyma01g09050	5.38403	5.52503	5.61777	3.51966	4.01398	4.11643	0.431653	0.148891	5.50894	-0.928597	0.529096	3.88335	2.5673	up	0.114591	0.0248994
11767073	Glyma01g09080	2.56699	2.55564	2.4127	1.88975	1.8008	2.10536	0.0231377	0.0342437	2.51178	-0.291332	0.305833	1.93197	1.24355	up	0.459071	0.221939
11767078	Glyma01g09110	3.31133	3.69389	3.29875	2.6895	2.53172	3.43895	0.0763607	0.191075	3.43466	-0.206236	0.306065	2.88672	1.21638	up	0.584099	0.330135
11767081	Glyma01g09120	7.13027	6.95784	7.06465	6.84061	6.13773	7.01224	0.0906542	0.0692252	7.05092	-0.0313989	0.0412146	6.66353	1.08828	up	0.27537	0.0988126
11767086	Glyma01g09140	3.6281	3.62859	3.65054	3.04818	2.87049	3.32919	0.0391852	0.0621443	3.63574	-0.248595	0.256599	3.08262	1.22076	up	0.428524	0.198051
11767093	Glyma01g09150	3.62136	3.50836	3.38827	3.14412	2.97151	3.79815	-0.0270757	0.0424001	3.506	0.0368598	0.280682	3.3046	1.04531	down	0.896731	0.766025
11767098	Glyma01g09160	7.34829	7.06958	7.13421	7.58008	6.59167	7.74669	-0.164238	0.0864115	7.18403	0.223219	0.1159	7.30615	1.30809	down	0.0978732	0.0192648
11767101	Glyma01g09200	3.82471	4.01547	3.55268	4.28942	3.47251	4.50059	-0.358856	0.166254	3.79762	0.196371	0.0652329	4.08751	1.4694	down	0.0723376	0.011722
11767109	Glyma01g09230	6.9597	6.50507	6.93881	6.07137	6.13305	6.98226	-0.10851	0.212372	6.80119	-0.248805	0.395814	6.39556	1.10213	up	0.851309	0.681534
11767114	Glyma01g09240	3.64523	3.35188	3.24476	3.67078	3.24868	4.14259	-0.226068	0.118374	3.41396	0.312661	0.17821	3.68735	1.45269	down	0.110738	0.0235619
11767116	Glyma01g09280	2.10007	2.97588	2.1645	2.48163	2.06005	2.61589	-0.122005	0.407156	2.41348	0.115705	0.164785	2.38585	1.17912	down	0.722711	0.486723
11767121	Glyma01g09310	9.53838	8.62822	8.21557	9.99841	9.2982	10.1935	-0.95636	0.500665	8.79406	0.344966	0.0477992	9.83005	2.46455	down	0.105071	0.0215959
11767142	Glyma01g09320	3.07453	2.83903	2.96485	2.85725	2.24326	2.90354	0.0115564	0.0838523	2.95947	-0.0145558	0.0950961	2.66802	1.01826	up	0.906501	0.785328
11767146	Glyma01g09330	2.33942	2.3016	2.20295	2.11049	1.97759	2.25501	0.0113438	0.0162884	2.28132	0.109722	0.298242	2.11436	1.07057	down	0.842224	0.665592
11767150	Glyma01g09340	6.47979	6.34288	5.93485	6.06453	5.02416	5.73313	0.206017	0.181829	6.25251	-0.173877	0.171625	5.60727	1.30125	up	0.273894	0.0981226
11767153	Glyma01g09360	6.32733	5.7332	5.93907	5.84184	4.67742	5.48338	0.196131	0.214642	5.99987	-0.204185	0.194857	5.33421	1.3198	up	0.316125	0.122552
11767160	Glyma01g09370	4.8583	4.85259	4.8384	5.26751	4.17725	5.37491	-0.101125	0.044917	4.84976	0.254338	0.145501	4.93989	1.2794	down	0.128355	0.0298989
11767171	Glyma01g09420	6.26026	5.61805	5.98043	5.58519	5.04129	5.91219	0.0931761	0.242953	5.95291	-0.0815081	0.115319	5.51289	1.12872	up	0.660395	0.410285
11767186	Glyma01g09430	5.06198	5.30757	5.18235	4.51341	4.84336	5.49038	-0.0939859	0.135465	5.18396	-0.0635646	0.483805	4.94905	1.02131	down	0.974884	0.935874
11767206	Glyma01g09450	5.67595	6.05511	5.74303	5.0664	4.74506	5.85805	0.118972	0.183159	5.8247	-0.217218	0.293226	5.22317	1.26242	up	0.483256	0.241068
11767208	Glyma01g09460	8.76832	8.84717	9.59993	6.84763	6.44318	7.88343	0.807206	0.422689	9.0718	-0.94118	0.389652	7.05808	3.35983	up	0.0758199	0.0126355
11767212	Glyma01g09470	2.34461	2.00844	2.23363	2.12201	1.95944	1.89682	-0.0197716	0.13083	2.19556	0.0427612	0.391709	1.99276	1.0443	down	0.9336	0.840912
11767215	Glyma01g09480	3.79309	3.40223	3.26509	3.47254	2.82967	3.79865	-0.0905914	0.172726	3.4868	0.0548953	0.0987944	3.36695	1.1061	down	0.612707	0.359552
11767218	Glyma01g09490	4.2047	4.39177	4.29867	4.13146	3.66326	4.09796	0.0365169	0.113649	4.29838	-0.0323015	0.187712	3.96423	1.04886	up	0.850771	0.680323
11767221	Glyma01g09510	3.41722	3.11039	3.00317	4.58412	3.08618	4.50842	-0.453059	0.124681	3.17693	0.694926	0.301647	4.05958	2.21604	down	0.0565457	0.00762999
11767224	Glyma01g09520	6.82859	6.22795	5.69498	6.25456	5.95415	6.8271	-0.273091	0.410151	6.2505	0.0870144	0.230547	6.34527	1.28352	down	0.593853	0.339972
11767239	Glyma01g09530	5.84046	5.69491	6.07632	5.83579	4.9386	5.89881	0.0622048	0.193034	5.87057	0.0147099	0.0448273	5.55773	1.03347	up	0.889187	0.751701
11767241	Glyma01g09550	3.32835	3.16626	3.3298	2.77988	3.24758	2.87105	0.0592853	0.0921563	3.2748	0.0159903	0.593003	2.96617	1.03046	up	0.969422	0.923646
11767251	Glyma01g09600	3.80062	3.6287	3.8405	3.36168	3.37467	4.04132	-0.0627489	0.112514	3.75661	0.0385372	0.340865	3.59256	1.07273	down	0.867791	0.710245
11767253	Glyma01g09610	3.12126	3.13511	3.11184	2.85526	2.72205	3.02424	0.0263397	0.0501487	3.12274	0.0361251	0.293324	2.86718	1.00681	down	0.985971	0.965138
11767260	Glyma01g09630	6.68891	6.27376	6.22416	6.0145	5.11502	6.24438	0.163616	0.160802	6.39561	-0.175357	0.102519	5.7913	1.26486	up	0.212324	0.0657931
11767263	Glyma01g09640	6.31951	6.65612	6.34857	5.90965	5.48012	6.01626	0.1633	0.166632	6.4414	-0.210757	0.166604	5.80201	1.29599	up	0.255809	0.0881325
11767267	Glyma01g09650	2.31315	2.15534	1.95974	2.30769	2.03784	2.78604	-0.149699	0.091999	2.14274	0.35009	0.222061	2.37719	1.41401	down	0.160403	0.0423651
11767273	Glyma01g09660	6.34518	6.21754	6.32407	5.65326	4.88502	6.30725	0.0602802	0.0694355	6.2956	-0.354802	0.261936	5.61518	1.33337	up	0.270469	0.0962139
11767287	Glyma01g09890	2.25924	2.17419	2.44949	2.19693	1.92193	2.10926	0.0842056	0.154834	2.29431	0.131275	0.293782	2.07604	1.03316	down	0.938365	0.85091
11767290	Glyma01g09900	3.22372	3.57262	3.63503	2.09652	2.81326	3.05518	0.110741	0.231408	3.47713	-0.446059	0.618641	2.65499	1.471	up	0.551524	0.299086
11767296	Glyma01g10040	4.51877	4.13912	4.03468	3.8905	3.36174	4.24063	0.068061	0.157918	4.23086	-0.0665029	0.12429	3.83095	1.09776	up	0.649571	0.397284
11767301	Glyma01g10050	4.56395	3.76033	3.84586	3.57363	3.14227	3.82808	0.216239	0.317709	4.05672	-0.0604773	0.14757	3.51466	1.21143	up	0.580641	0.326513
11767303	Glyma01g10060	3.46615	3.77773	3.47736	2.97059	2.61182	3.54684	0.111422	0.156854	3.57375	-0.153903	0.218845	3.04308	1.20191	up	0.47684	0.23588
11767317	Glyma01g10070	10.9212	11.2287	11.2248	10.7605	10.1741	10.8264	0.198954	0.19211	11.1249	-0.073628	0.102412	10.587	1.20797	up	0.361471	0.151313
11767319	Glyma01g10080	11.2849	11.5997	11.6175	11.2641	10.8192	11.3447	0.0525657	0.201824	11.5007	-0.0401268	0.165287	11.1426	1.06636	up	0.828885	0.641719
11767321	Glyma01g10100	5.5393	5.43944	4.81686	5.95823	4.40359	6.006	-0.192381	0.27237	5.2652	0.263697	0.350468	5.45594	1.37181	down	0.45623	0.219847
11767334	Glyma01g10110	3.7721	3.48906	3.73355	3.11361	3.26591	3.78738	-0.0535604	0.128139	3.6649	-0.0641617	0.389501	3.38897	1.00738	up	0.988857	0.972585
11767340	Glyma01g10130	4.36452	3.40247	4.42525	3.41308	2.94775	3.83544	0.289488	0.472554	4.06408	-0.110494	0.156302	3.39876	1.31949	up	0.573221	0.319225
11767342	Glyma01g10150	2.07502	2.37623	2.10229	1.82247	1.79502	2.64877	-0.0877401	0.151469	2.18451	0.081841	0.354834	2.08876	1.12473	down	0.780889	0.567873
11767346	Glyma01g10180	2.58197	2.42081	2.43405	2.0387	2.18046	2.437	0.0185215	0.0401088	2.47895	0.0236311	0.3884	2.21872	1.00355	down	0.994289	0.986121
11767350	Glyma01g10230	2.77656	2.18501	2.1915	1.93597	1.92421	2.32046	0.124875	0.23232	2.38436	0.0660723	0.321717	2.06022	1.0416	up	0.935231	0.844253
11767353	Glyma01g10260	5.67828	5.62841	5.89374	5.40385	4.92754	6.02264	0.0430179	0.158458	5.73348	0.0262209	0.21855	5.45134	1.01171	up	0.974185	0.934109
11767355	Glyma01g10270	7.08479	6.50248	6.77786	7.14366	6.05025	6.59955	-0.0687435	0.213135	6.78838	0.00603493	0.257573	6.59782	1.0532	down	0.897495	0.767578
11767358	Glyma01g10280	2.42915	2.44385	2.38282	2.12597	2.04909	2.32638	0.0138941	0.039203	2.41861	0.0277677	0.313991	2.16715	1.00966	down	0.981549	0.953533
11767365	Glyma01g10290	4.23422	4.83427	4.15889	4.05	2.83984	4.08211	0.284998	0.303134	4.40913	-0.201476	0.185367	3.65732	1.40102	up	0.320008	0.124918
11767369	Glyma01g10300	3.80186	2.97757	2.9036	3.81942	2.55133	3.33926	-0.100612	0.359392	3.22768	0.173719	0.248481	3.23667	1.20943	down	0.673316	0.424744
11767371	Glyma01g10320	3.35387	3.47838	3.50658	3.38826	2.41602	2.99027	0.0931934	0.117791	3.44628	-0.15623	0.200014	2.93152	1.18873	up	0.435331	0.203233
11767373	Glyma01g10330	2.78724	2.65381	2.96944	2.50207	2.37191	2.63975	0.114758	0.164449	2.8035	0.0811698	0.300928	2.50457	1.02355	up	0.958668	0.896529
11767377	Glyma01g10340	2.90938	2.72157	2.63759	2.76261	2.45198	2.84041	-0.0320619	0.0623705	2.75618	0.162098	0.22927	2.685	1.14406	down	0.565517	0.312154
11767384	Glyma01g10350	3.55229	3.59868	3.5066	2.85557	3.11549	3.27145	0.0242833	0.0484924	3.55252	-0.182066	0.439576	3.08084	1.15377	up	0.765586	0.545396
11767388	Glyma01g10360	4.81163	4.23651	4.52195	3.56182	3.6354	3.00681	0.174927	0.211488	4.52337	-0.68176	0.617793	3.40134	1.81087	up	0.339876	0.137133
11767390	Glyma01g10370	8.0129	7.98336	8.04497	7.69713	7.21493	7.95673	0.0473998	0.0688846	8.01375	-0.0780782	0.126974	7.62293	1.09087	up	0.537463	0.286623
11767395	Glyma01g10380	6.24204	6.35698	6.0303	6.64955	5.58178	6.48225	-0.172089	0.110989	6.20977	0.121334	0.125021	6.23786	1.22554	down	0.216986	0.0680548
11767401	Glyma01g10400	3.22503	3.14783	3.00071	2.84878	2.38414	2.98651	0.017262	0.0427483	3.12452	-0.102111	0.144038	2.73981	1.08626	up	0.578082	0.324052
11767409	Glyma01g10810	6.64109	7.43205	7.39579	6.54014	6.56661	7.46594	-0.242961	0.411098	7.15631	-0.27637	0.390933	6.85756	1.02343	up	0.9755	0.937628
11767411	Glyma01g10830	2.49705	2.32876	2.19884	2.02782	1.75683	1.91762	0.0447586	0.069243	2.34155	-0.130695	0.303085	1.90076	1.12932	up	0.709784	0.469505
11767414	Glyma01g10840	2.24478	2.56764	2.44031	2.37901	2.18543	2.37148	-0.0388846	0.170991	2.41758	0.12085	0.306945	2.31197	1.11708	down	0.772373	0.555273
11767419	Glyma01g10850	8.9282	9.08514	8.93351	8.56406	7.70469	8.64028	0.254132	0.0925852	8.98229	-0.159806	0.0293741	8.30301	1.33232	up	0.0391965	0.00381976
11767423	Glyma01g10870	5.61549	5.33533	5.65211	5.77733	4.11447	5.08297	0.0906862	0.154668	5.53431	-0.186693	0.390917	4.99159	1.21199	up	0.654918	0.403597
11767427	Glyma01g10880	7.25381	7.26749	7.08884	7.19177	6.81249	7.49622	-0.0424674	0.0492073	7.20338	0.186319	0.168791	7.16683	1.17185	down	0.343474	0.139554
11767436	Glyma01g10900	2.72854	2.66782	2.5331	2.32949	2.52975	2.52401	0.0135377	0.033014	2.64316	0.0968022	0.444754	2.46108	1.05941	down	0.91703	0.804798
11767440	Glyma01g11120	4.06544	3.92021	4.1469	3.81521	3.70937	3.8945	0.0831447	0.121696	4.04418	0.11066	0.325447	3.80636	1.01925	down	0.966856	0.916225
11767448	Glyma01g11130	3.37749	3.55011	3.40065	2.97054	2.6952	2.97951	0.0548868	0.0995592	3.44275	-0.240776	0.264013	2.88175	1.22745	up	0.447009	0.2125
11767451	Glyma01g11150	3.74082	3.84882	3.76986	3.52747	3.10804	3.56332	0.0323636	0.079291	3.7865	-0.089188	0.188978	3.39961	1.0879	up	0.69364	0.44879
11767458	Glyma01g11160	2.69602	2.4356	2.42821	2.31675	1.87477	2.66218	-0.0287549	0.0808839	2.51994	0.00120687	0.148432	2.28457	1.02099	down	0.921854	0.814422
11767463	Glyma01g11170	3.49819	3.95498	2.81926	2.27914	2.49354	2.30557	0.324683	0.438724	3.42415	-0.474711	0.489468	2.35941	1.74037	up	0.375348	0.160567
11767471	Glyma01g11180	11.6166	11.5168	11.5266	11.3572	10.6849	11.427	0.0399936	0.0290718	11.5533	-0.0916359	0.0610544	11.1563	1.09553	up	0.180813	0.0512261
11767474	Glyma01g11590	4.58678	3.79705	3.62209	2.85748	3.17484	4.10494	0.103545	0.369794	4.00197	-0.254004	0.535629	3.37909	1.28125	up	0.718228	0.480616
11767478	Glyma01g11610	3.76706	3.25416	3.14665	2.60973	3.01022	2.77783	0.155891	0.221273	3.38929	-0.168802	0.544203	2.79926	1.2524	up	0.716097	0.478107
11767480	Glyma01g11640	5.19267	5.02911	5.35917	6.85234	6.38011	6.82423	-0.901552	0.166589	5.19365	0.855692	0.184085	6.68556	3.38052	down	0.0176637	0.000559907
11767484	Glyma01g11650	6.32733	6.27156	6.0671	5.88691	5.60144	6.14125	0.0259891	0.0647819	6.222	-0.0541395	0.210917	5.87653	1.05711	up	0.82444	0.634606
11767487	Glyma01g11900	8.35447	8.11086	7.9946	8.4149	7.2928	8.06843	0.0389946	0.0981945	8.15331	0.0763996	0.18465	7.92538	1.02627	down	0.921035	0.812782
11767489	Glyma01g12310	2.23364	2.01817	2.20128	2.44011	1.91069	1.929	-0.0652246	0.100416	2.15103	0.14235	0.360167	2.09327	1.15475	down	0.714684	0.476283
11767493	Glyma01g12330	4.3329	4.35244	4.39327	3.91718	3.75375	3.93521	0.0486523	0.077607	4.35954	-0.176834	0.313973	3.86872	1.16917	up	0.632831	0.379965
11767495	Glyma01g12540	2.3103	2.23854	2.20523	2.55804	2.08505	2.24948	-0.00520468	0.0124147	2.25136	0.306301	0.292318	2.29752	1.241	down	0.439284	0.206607
11767502	Glyma01g12740	6.67709	6.53945	6.37697	8.06807	7.37207	8.56892	-0.82343	0.0700424	6.53117	0.913754	0.176975	8.00302	3.33384	down	0.0127409	0.000207762
11767506	Glyma01g12940	9.22346	9.45885	9.79372	7.02305	6.30514	7.53083	1.17614	0.286524	9.49201	-1.09752	0.183506	6.95301	4.8355	up	0.0191563	0.000699258
11767509	Glyma01g12960	4.32955	3.08846	3.04159	2.7765	2.63434	2.94156	0.388514	0.549473	3.48653	-0.04855	0.28987	2.78413	1.35385	up	0.629023	0.376078
11767512	Glyma01g13180	5.43254	5.50018	5.25379	4.98101	4.68181	5.31652	0.0535436	0.0783407	5.3955	-0.0835083	0.201405	4.99311	1.09966	up	0.669456	0.420483
11767514	Glyma01g13410	3.89527	4.35671	4.28972	4.24409	3.56325	4.20825	-0.133134	0.248401	4.18057	-0.0431697	0.0956129	4.00519	1.06434	down	0.838011	0.657598
11767516	Glyma01g13420	2.77477	2.84163	2.60724	2.24168	2.2319	3.07966	-0.0352017	0.0743453	2.74121	0.00666928	0.361825	2.51775	1.02945	down	0.951605	0.88041
11767520	Glyma01g13670	3.25482	3.22674	3.43723	2.96604	2.98252	3.22233	0.097269	0.13854	3.30626	0.113309	0.348332	3.05696	1.01118	down	0.981913	0.954652
11767526	Glyma01g13680	2.14248	2.30756	2.04473	1.96318	2.00759	2.17879	0.0496607	0.103385	2.16492	0.199926	0.367917	2.04985	1.10977	down	0.807206	0.607806
11767531	Glyma01g13900	5.1138	4.64247	4.95375	3.9037	3.71344	4.9325	0.142931	0.183178	4.90334	-0.311857	0.389592	4.18321	1.37058	up	0.443059	0.209486
11767534	Glyma01g13910	5.05402	5.07849	4.93438	4.96215	4.50851	5.1474	-0.0171318	0.0416364	5.0223	0.0985942	0.142321	4.87269	1.08352	down	0.585793	0.331659
11767547	Glyma01g13950	6.27714	6.0608	6.13164	5.49445	4.74703	5.75483	0.27579	0.0663031	6.15653	-0.283296	0.07363	5.3321	1.47334	up	0.0243528	0.00133666
11767560	Glyma01g14160	2.9807	2.39423	3.36758	2.85984	2.416	3.26983	-0.149823	0.422338	2.91417	0.0499036	0.158752	2.84856	1.14848	down	0.779091	0.565246
11767566	Glyma01g14170	4.45855	5.09629	5.44423	3.75635	3.18458	5.28507	0.254057	0.460647	4.99969	-0.404964	0.634228	4.07533	1.57901	up	0.55273	0.300206
11767573	Glyma01g14400	2.68431	2.84011	2.6715	2.49603	2.24739	2.55078	0.0552738	0.0915545	2.73198	0.0200357	0.264219	2.4314	1.02473	up	0.946218	0.867216
11767579	Glyma01g14420	9.03064	8.97184	8.84032	9.48094	8.616	9.48664	-0.25456	0.0311544	8.9476	0.257699	0.0362976	9.19452	1.42628	down	0.0104716	0.000110807
11767581	Glyma01g14440	6.6116	6.56085	6.50018	6.98877	6.34262	7.24564	-0.23373	0.00843561	6.55754	0.333076	0.0752745	6.85901	1.48124	down	0.0161695	0.000451197
11767590	Glyma01g14500	2.96305	2.4277	2.81025	2.16965	2.31419	2.40982	0.0816992	0.214855	2.73367	-0.0887419	0.410358	2.29789	1.1254	up	0.821778	0.630275
11767595	Glyma01g14700	8.45073	8.52497	8.72896	8.8408	8.07637	8.93576	-0.263462	0.168966	8.56822	0.0513026	0.0117809	8.61765	1.24381	down	0.196134	0.0582999
11767597	Glyma01g14740	9.52517	9.2364	9.16091	9.50733	8.61278	9.64308	-0.139767	0.107422	9.3075	0.072473	0.0629625	9.2544	1.15849	down	0.227719	0.0735084
11767600	Glyma01g14800	8.50073	7.97492	7.95597	8.00341	7.21901	8.3027	0.106376	0.206396	8.14387	0.0695449	0.0984073	7.84171	1.02586	up	0.929224	0.830973
11767616	Glyma01g15000	3.36764	3.31132	3.4405	2.99663	2.83251	2.95921	0.0654621	0.0927084	3.37315	-0.112901	0.329382	2.92945	1.1316	up	0.73404	0.501924
11767624	Glyma01g15010	5.38454	4.2611	5.00774	5.25636	4.90019	4.98762	-0.294387	0.450533	4.88446	0.134547	0.323772	5.04806	1.34624	down	0.589489	0.335662
11767627	Glyma01g15020	4.62062	4.38104	4.0893	5.03027	4.68338	5.28327	-0.443814	0.164616	4.36365	0.456842	0.183863	4.99897	1.86692	down	0.0528016	0.00669248
11767632	Glyma01g15420	7.29892	7.14827	6.65101	7.13986	6.58728	7.23745	-0.142647	0.227458	7.03273	0.0781508	0.110613	6.9882	1.16538	down	0.535052	0.284561
11767636	Glyma01g15430	4.87526	4.71486	4.34977	4.1893	3.70618	4.85611	0.0236274	0.169178	4.64663	-0.107133	0.23705	4.25053	1.09487	up	0.775721	0.559948
11767640	Glyma01g15630	2.45297	2.58393	2.80692	2.4197	2.41691	2.3539	0.0965727	0.1984	2.61461	0.144141	0.41292	2.39684	1.03352	down	0.956062	0.890357
11767645	Glyma01g15860	3.43491	3.3733	3.09278	2.7141	2.75602	3.23276	0.0277725	0.101844	3.30033	-0.106264	0.340734	2.90096	1.09736	up	0.81682	0.622259
11767650	Glyma01g15870	2.66785	2.60688	2.77867	2.16294	2.16603	2.77403	0.02109	0.111608	2.68446	-0.0303717	0.330257	2.36766	1.03631	up	0.935596	0.844829
11767655	Glyma01g15880	7.88438	7.20207	7.60105	6.55727	6.02988	6.80446	0.534041	0.260823	7.5625	-0.299252	0.109046	6.46387	1.78175	up	0.0807113	0.0140476
11767657	Glyma01g15890	2.36488	2.37826	2.56633	2.48724	2.18142	2.63281	-0.110266	0.140781	2.43649	0.152407	0.216876	2.43382	1.1997	down	0.462047	0.224162
11767663	Glyma01g15900	2.49521	2.81119	2.8718	1.73929	2.02809	2.04477	0.104653	0.215703	2.72607	-0.418693	0.466785	1.93738	1.43728	up	0.461053	0.223465
11767667	Glyma01g15920	2.49454	2.35451	2.43303	2.10067	1.96759	2.52917	-0.0232188	0.0570299	2.42736	0.0139054	0.269282	2.19915	1.02607	down	0.941913	0.858021
11767670	Glyma01g15930	8.03377	8.2575	8.38283	10.0654	9.54847	10.1165	-1.02849	0.196977	8.2247	0.922286	0.139028	9.91014	3.86583	down	0.0148173	0.000332849
11767679	Glyma01g15940	5.94186	5.20596	5.80216	4.61132	3.9545	5.02192	0.563133	0.3123	5.64999	-0.292278	0.132854	4.52925	1.80927	up	0.110502	0.0234911
11767682	Glyma01g16140	3.76063	3.98209	3.73432	3.67046	3.14074	3.9263	-0.00813103	0.119952	3.82568	0.0106928	0.108766	3.57917	1.01313	down	0.950365	0.877384
11767689	Glyma01g16150	2.55222	2.52425	2.35596	2.38001	2.15821	2.16873	0.0245914	0.0441694	2.47747	0.0481057	0.360388	2.23565	1.01643	down	0.973152	0.931429
11767698	Glyma01g16350	4.2754	4.47258	4.60543	3.82676	3.69546	4.22137	0.108936	0.188386	4.45114	-0.162332	0.270154	3.91453	1.20687	up	0.56193	0.308827
11767700	Glyma01g16370	7.82774	7.67739	7.56663	7.88596	7.45865	8.22261	-0.148278	0.0542426	7.69059	0.282209	0.152456	7.85574	1.34769	down	0.0994272	0.0197363
11767721	Glyma01g16380	6.88757	6.99804	6.7103	6.77223	6.47923	7.09817	-0.0457154	0.0975279	6.8653	0.137529	0.203993	6.78321	1.13543	down	0.569468	0.315651
11767737	Glyma01g16620	4.29571	4.55813	3.79012	3.74906	3.26876	3.92692	0.233819	0.288764	4.21465	-0.0672502	0.13108	3.64825	1.23206	up	0.494672	0.250525
11767757	Glyma01g16820	8.49725	8.44792	8.44523	8.40548	8.01967	8.65259	-0.0161018	0.0329895	8.46347	0.145015	0.167268	8.35925	1.11815	down	0.496882	0.252354
11767769	Glyma01g16830	3.86402	3.15417	3.05391	2.92686	2.74504	2.98015	0.220334	0.312008	3.35736	0.0123251	0.296055	2.88402	1.15509	up	0.75576	0.531583
11767774	Glyma01g17030	5.08557	5.4101	5.06613	5.21626	4.86417	5.5511	-0.142128	0.165493	5.18727	0.146454	0.180297	5.21051	1.22144	down	0.390009	0.170724
11767783	Glyma01g17270	4.67369	4.58214	4.36021	3.76795	3.75158	4.31108	0.0397168	0.0817902	4.53868	-0.290088	0.318508	3.94354	1.25684	up	0.468526	0.229075
11767787	Glyma01g17310	2.29186	2.67039	2.3905	2.40729	2.25168	2.59407	-0.0448715	0.182469	2.45092	0.187229	0.279639	2.41768	1.17454	down	0.633995	0.381248
11767797	Glyma01g17330	2.86784	3.16088	2.71977	2.49399	2.24458	2.59408	0.123563	0.174908	2.91616	-0.0830472	0.252907	2.44421	1.15397	up	0.648219	0.395806
11767801	Glyma01g17560	8.03096	7.78595	7.68349	8.17191	6.87575	8.34178	-0.0432024	0.0945061	7.83347	0.185147	0.259283	7.79648	1.17149	down	0.559723	0.30689
11767803	Glyma01g17580	5.78763	5.63333	5.7755	5.98494	5.43238	6.41344	-0.194866	0.0833419	5.73215	0.281909	0.143328	5.94359	1.39163	down	0.0847706	0.0152633
11767808	Glyma01g17590	2.64475	2.80653	3.09862	2.23826	2.49847	2.54225	0.156115	0.239944	2.84997	-0.00218765	0.453791	2.42633	1.11597	up	0.853564	0.68525
11767812	Glyma01g17600	4.68262	4.53277	4.92331	4.16534	3.82958	5.03427	0.0785136	0.196573	4.7129	-0.0259829	0.320883	4.34306	1.07512	up	0.870137	0.714561
11767814	Glyma01g17810	2.57669	2.49916	2.62141	2.40954	2.21809	2.58	0.048684	0.0843945	2.56575	0.150812	0.265799	2.40254	1.07336	down	0.822998	0.631851
11767823	Glyma01g17820	8.92438	8.72619	9.006	10.2944	9.32484	9.94754	-0.594752	0.140519	8.88552	0.640662	0.177949	9.8556	2.35449	down	0.0257461	0.00152652
11767825	Glyma01g17880	2.73478	2.8353	2.51324	2.50135	2.4093	2.5682	0.071636	0.108043	2.69444	0.135482	0.334962	2.49295	1.04525	down	0.919698	0.810186
11767829	Glyma01g18090	2.04988	1.88939	2.10004	1.88093	1.74362	1.98582	0.0565268	0.112871	2.0131	0.178886	0.304654	1.87012	1.08851	down	0.816946	0.622512
11767832	Glyma01g18520	3.97981	4.17015	4.52318	3.96981	3.93011	4.24526	0.043758	0.277155	4.22438	0.133105	0.319804	4.04839	1.06389	down	0.904172	0.780129
11767838	Glyma01g18720	4.74953	4.42617	4.39481	4.44805	3.81139	4.51642	0.0545389	0.11382	4.5235	0.0549932	0.0781272	4.25862	1.00032	down	0.998574	0.99651
11767846	Glyma01g18750	5.40585	5.61859	6.00161	4.71012	4.45132	4.93357	0.368482	0.298593	5.67535	-0.343196	0.226348	4.69834	1.63771	up	0.188749	0.0548776
11767851	Glyma01g18770	3.85636	3.74677	3.58003	2.82419	2.75288	3.57349	0.118201	0.0618131	3.72772	-0.293994	0.327069	3.05019	1.33071	up	0.366831	0.154783
11767853	Glyma01g19190	4.76324	4.73225	4.56466	4.25981	3.71446	4.86598	0.02397	0.0440819	4.68672	-0.117325	0.212202	4.28008	1.10289	up	0.659042	0.408718
11767862	Glyma01g19200	5.81489	5.84481	6.13837	6.09811	5.41603	5.92582	-0.0660006	0.194574	5.93269	0.079963	0.154784	5.81332	1.10647	down	0.697207	0.45308
11767871	Glyma01g19410	5.21867	5.30463	4.76056	4.899	3.76477	4.93814	0.189322	0.201378	5.09462	-0.105991	0.151141	4.53397	1.22715	up	0.392807	0.172517
11767885	Glyma01g19420	7.60781	7.85345	7.71649	7.74249	6.7828	7.63527	0.0369842	0.133799	7.72592	-0.0367428	0.0857727	7.38685	1.05243	up	0.767263	0.547616
11767889	Glyma01g19820	5.60707	6.04827	5.70965	5.94264	5.32838	6.55356	-0.223341	0.208317	5.78833	0.195191	0.217679	5.94153	1.33657	down	0.31328	0.120931
11767900	Glyma01g20020	8.58429	8.60113	8.34913	9.30032	8.45001	9.23209	-0.378018	0.0780571	8.51151	0.369948	0.0638793	8.99414	1.67942	down	0.0164437	0.00046733
11767906	Glyma01g20030	7.42216	7.30515	7.47518	7.5017	6.77957	7.87962	-0.134411	0.0995265	7.40083	0.117061	0.12411	7.38696	1.19042	down	0.257652	0.0890689
11767916	Glyma01g20450	3.70173	3.51758	4.10246	5.27882	4.31971	5.71598	-0.880228	0.281263	3.77393	0.716022	0.215529	5.10484	3.02356	down	0.0353595	0.00311338
11767920	Glyma01g20660	2.28538	2.0648	2.46126	2.20973	1.85628	2.15137	0.0409021	0.190283	2.27048	0.108224	0.248303	2.07246	1.04777	down	0.902022	0.776042
11767923	Glyma01g20670	8.96793	9.14432	9.03836	8.64735	7.77869	8.7345	0.260261	0.106415	9.0502	-0.13776	0.0360211	8.38685	1.3177	up	0.0558716	0.00743617
11767938	Glyma01g20700	9.1618	10.1416	9.67127	10.2308	9.64839	10.4787	-0.544178	0.431323	9.6582	0.182245	0.0897957	10.1193	1.65453	down	0.240621	0.080095
11767945	Glyma01g20710	2.92553	2.96612	2.6484	2.83036	2.44071	3.08612	-0.0677735	0.105135	2.84668	0.136609	0.165177	2.78573	1.15219	down	0.448797	0.213929
11767950	Glyma01g20720	5.96502	6.31801	5.93306	5.50492	4.79504	5.73931	0.281139	0.180101	6.07203	-0.179127	0.0604807	5.34642	1.3758	up	0.119361	0.0266297
11767956	Glyma01g20760	8.55785	8.60067	8.5648	8.776	8.03087	8.66243	-0.0426782	0.0592934	8.57444	0.137989	0.10729	8.48977	1.13341	down	0.287515	0.105508
11767970	Glyma01g20780	9.95902	9.95084	9.93887	10.1733	9.47005	10.1846	-0.115657	0.044743	9.94958	0.142739	0.0672723	9.94264	1.19615	down	0.0682435	0.0106339
11767976	Glyma01g20790	3.39519	3.11405	3.02896	4.33519	3.06615	3.744	-0.328922	0.106377	3.1794	0.472133	0.284205	3.71511	1.74237	down	0.101018	0.0202415
11767984	Glyma01g20800	2.45495	2.31271	2.31728	2.17061	1.98124	2.39723	0.000886917	0.0330658	2.36165	0.0876056	0.257749	2.18303	1.06195	down	0.84021	0.661563
11767988	Glyma01g20810	7.26573	7.23982	7.08291	6.57582	6.04543	6.83307	0.18892	0.0391687	7.19616	-0.257127	0.108632	6.48477	1.3623	up	0.0473623	0.00546095
11768007	Glyma01g20820	7.22125	7.46486	7.35598	6.93429	6.35681	7.07419	0.180048	0.137222	7.34736	-0.113547	0.091436	6.78843	1.22569	up	0.211704	0.065496
11768011	Glyma01g20860	8.81758	8.50454	8.757	7.87254	7.482	8.15119	0.287291	0.134566	8.69304	-0.305173	0.164165	7.83524	1.50782	up	0.0899618	0.0168574
11768019	Glyma01g20890	2.82125	2.56526	3.13679	2.44201	1.90714	2.59814	0.192416	0.26533	2.8411	-0.0675829	0.108842	2.31576	1.19748	up	0.516355	0.269066
11768023	Glyma01g20910	8.05007	8.19422	8.05993	8.09368	7.17159	8.11009	0.0128956	0.0881667	8.10141	-0.031391	0.0529557	7.79178	1.03117	up	0.786365	0.575438
11768026	Glyma01g20920	9.89646	9.80545	9.74088	9.99571	9.19365	9.98266	-0.0640218	0.0115471	9.81426	0.11106	0.0448928	9.72401	1.12903	down	0.0493638	0.00591907
11768030	Glyma01g20950	4.20568	3.95247	3.4909	3.44523	3.08356	3.13169	0.152721	0.244258	3.88301	-0.244795	0.339328	3.22016	1.31724	up	0.493897	0.249941
11768039	Glyma01g20980	5.06797	4.81872	5.03873	4.52424	3.67595	4.94249	0.121615	0.116349	4.97514	-0.207297	0.17101	4.38089	1.25607	up	0.255099	0.0877536
11768045	Glyma01g20990	2.58742	2.54527	2.80324	2.63763	2.39352	2.38395	0.0376415	0.156994	2.64531	0.129367	0.36611	2.4717	1.06564	down	0.894053	0.761018
11768051	Glyma01g21520	4.63522	4.47741	4.53507	4.37017	3.82327	5.26877	-0.034707	0.0505299	4.54923	0.168797	0.340012	4.4874	1.15149	down	0.694216	0.449564
11768055	Glyma01g21540	7.41243	7.28463	7.28606	7.30355	6.75188	7.27686	-0.0123001	0.0287808	7.32771	0.0360957	0.147672	7.11076	1.03411	down	0.846639	0.672768
11768059	Glyma01g21550	4.54805	4.72901	4.49259	4.82074	4.0415	4.813	-0.154045	0.104556	4.58988	0.0798246	0.0479095	4.55842	1.17599	down	0.167094	0.0452051
11768061	Glyma01g21570	2.46055	2.2942	2.4127	2.08515	2.16129	2.25275	0.0435615	0.0734461	2.38915	0.0861411	0.391799	2.16639	1.02995	down	0.954621	0.887239
11768066	Glyma01g21580	5.88678	6.72212	6.64431	4.37841	4.57524	4.77582	0.808438	0.422155	6.41773	-0.767467	0.413099	4.57649	2.98122	up	0.09886	0.0195494
11768069	Glyma01g21590	3.01696	3.15324	3.04985	2.98532	2.62066	2.98249	0.00896676	0.0882283	3.07335	0.0637776	0.225749	2.86282	1.03872	down	0.896244	0.765122
11768073	Glyma01g21600	2.54705	2.60496	2.84907	3.14671	2.51204	3.11797	-0.319996	0.18117	2.66703	0.203886	0.111979	2.92557	1.43782	down	0.116004	0.0253847
11768077	Glyma01g21610	4.91924	4.92147	4.90832	4.57739	3.73811	4.5317	0.186013	0.0487278	4.91635	-0.182599	0.0547723	4.2824	1.29111	up	0.0295131	0.00206671
11768079	Glyma01g21620	3.73309	3.75351	3.58798	3.64767	3.19309	3.76902	-0.00354926	0.0459711	3.69153	0.106856	0.151782	3.53659	1.07953	down	0.633457	0.380597
11768084	Glyma01g21650	2.72328	2.32921	2.2761	1.98359	2.19013	1.94277	0.107215	0.151661	2.44286	-0.0314782	0.503689	2.03883	1.10091	up	0.877638	0.728159
11768091	Glyma01g21720	2.17812	2.09754	2.18189	1.93574	1.94994	2.09688	0.0464738	0.065912	2.15252	0.153481	0.363999	1.99419	1.07699	down	0.864214	0.703428
11768093	Glyma01g21740	2.5529	2.53561	2.68341	2.73476	2.12884	2.48797	-0.0518616	0.112504	2.59064	0.0733584	0.215086	2.45052	1.09067	down	0.736831	0.506086
11768099	Glyma01g21750	3.16625	3.86472	2.51578	2.49031	2.69389	2.50445	0.342441	0.52892	3.18225	-0.0115891	0.487548	2.56288	1.27813	up	0.750374	0.524744
11768101	Glyma01g21770	2.81636	2.453	2.82066	2.3506	2.02128	2.25908	0.0937794	0.179139	2.69667	-0.127236	0.270303	2.21032	1.16555	up	0.641941	0.389689
11768109	Glyma01g21780	2.89058	2.14522	2.43602	2.47171	1.87324	2.19048	-0.0100533	0.276441	2.49061	-0.0568501	0.233018	2.17847	1.03297	up	0.944702	0.863664
11768117	Glyma01g21790	2.99335	2.75562	3.00638	2.76371	2.37694	2.88392	0.0410901	0.127498	2.91845	0.0628336	0.183865	2.67485	1.01519	down	0.958915	0.897329
11768125	Glyma01g21810	3.1129	3.16115	2.77464	2.88959	2.38579	3.0879	-0.0228965	0.134583	3.01623	0.0139737	0.118875	2.78776	1.02589	down	0.90678	0.785958
11768133	Glyma01g21850	10.0584	9.99056	10.0293	9.38893	8.77913	9.66557	0.225376	0.0472267	10.0261	-0.257496	0.0879161	9.27788	1.39752	up	0.0313004	0.00238677
11768136	Glyma01g21860	5.70615	5.26358	5.70267	5.03125	4.96929	5.17841	0.104389	0.212436	5.55747	-0.12809	0.33104	5.05965	1.17485	up	0.694811	0.45026
11768139	Glyma01g21880	2.87239	2.43328	2.50714	2.44984	2.00272	2.81518	-0.0603979	0.153193	2.60427	0.0232525	0.149614	2.42258	1.0597	down	0.808698	0.610049
11768146	Glyma01g21890	3.12502	3.42436	2.6167	2.23338	2.20991	2.98925	0.0727854	0.304769	3.05536	-0.239726	0.341462	2.47751	1.24187	up	0.641171	0.388914
11768153	Glyma01g21920	2.37867	2.18538	2.37582	2.4307	2.22984	2.28627	-0.0627481	0.102716	2.31329	0.204904	0.346451	2.3156	1.20385	down	0.607128	0.353994
11768158	Glyma01g22120	5.32611	5.51944	5.47269	5.17692	4.54572	5.56696	8.08239e-05	0.126912	5.43941	-0.077464	0.123965	5.09653	1.05522	up	0.782275	0.569937
11768161	Glyma01g22130	10.4172	10.4318	10.4597	9.9846	9.26238	9.95657	0.218166	0.0702611	10.4362	-0.218228	0.076219	9.73452	1.35322	up	0.040185	0.00399479
11768164	Glyma01g22150	3.76104	4.15834	3.85338	3.6682	3.2181	3.91165	0.0382384	0.190187	3.92425	-0.0213641	0.139961	3.59931	1.04218	up	0.882905	0.739158
11768166	Glyma01g22270	3.9503	3.9536	3.87235	3.63233	2.9734	3.81024	0.0852813	0.0301983	3.92542	-0.102807	0.0557516	3.47199	1.13925	up	0.0797084	0.0137487
11768168	Glyma01g22480	7.48737	7.41291	7.05872	8.662	7.59607	8.38607	-0.555776	0.139588	7.31967	0.604605	0.154242	8.21471	2.23516	down	0.0248892	0.00139643
11768171	Glyma01g22490	6.30724	6.64867	6.26444	6.36765	5.99221	7.20106	-0.117592	0.176336	6.40678	0.261269	0.305582	6.52031	1.30031	down	0.435588	0.20347
11768186	Glyma01g22500	2.61126	3.34526	2.93117	2.75087	2.58943	3.05626	-0.0346573	0.328369	2.96256	0.0669716	0.261648	2.79885	1.07298	down	0.888099	0.749346
11768190	Glyma01g22520	3.72611	3.68768	3.56865	2.99558	2.83354	3.15573	0.0166516	0.0236279	3.66081	-0.383873	0.281485	2.99495	1.31999	up	0.304271	0.115426
11768192	Glyma01g22590	6.7685	6.78464	6.58114	5.43391	4.52065	5.5979	0.618405	0.0584493	6.71142	-0.64353	0.081525	5.18415	2.39817	up	0.0092265	5.86511e-05
11768194	Glyma01g22600	7.10666	7.33439	7.02436	7.02126	6.00434	6.72345	0.109158	0.129897	7.15514	-0.19763	0.157664	6.58302	1.23695	up	0.279147	0.100905
11768204	Glyma01g22610	2.80805	2.58156	2.36911	2.16137	2.09638	2.61105	0.0170104	0.126314	2.58624	-0.0142946	0.297017	2.2896	1.02194	up	0.95892	0.897526
11768213	Glyma01g22660	2.90019	2.87099	3.5559	2.69648	2.57677	2.7503	0.255223	0.361295	3.10903	0.0860521	0.325168	2.67452	1.12441	up	0.83244	0.64837
11768216	Glyma01g22670	3.88154	3.8069	3.77815	3.51698	2.9992	2.94406	0.00976165	0.0140381	3.8222	-0.393686	0.392045	3.15341	1.32267	up	0.455775	0.219514
11768220	Glyma01g22700	1.8018	1.75693	2.12597	1.64386	2.00646	2.20621	-0.0595921	0.208565	1.8949	0.263026	0.474019	1.95218	1.2506	down	0.676099	0.428069
11768222	Glyma01g22710	5.57497	5.11416	5.64556	4.9951	4.536	5.29202	0.147896	0.246121	5.4449	-0.0906282	0.137668	4.94104	1.17979	up	0.549943	0.297692
11768234	Glyma01g22720	4.06414	3.86475	3.93163	3.42821	3.24564	3.64192	0.0223234	0.0610698	3.9535	-0.227253	0.262754	3.43859	1.18886	up	0.506753	0.260849
11768240	Glyma01g22730	2.78712	2.88096	2.59284	2.91883	2.83487	2.70448	-0.0486142	0.0954662	2.75364	0.282476	0.423185	2.81939	1.25796	down	0.59495	0.341179
11768245	Glyma01g22750	4.17463	4.49331	4.35759	2.48874	2.38718	3.01579	0.682654	0.167681	4.34184	-0.763282	0.285618	2.63057	2.7244	up	0.0374535	0.00349532
11768249	Glyma01g22760	5.5995	5.80813	5.62997	5.57598	4.84748	5.65638	0.0411797	0.113546	5.6792	-0.0127351	0.0317446	5.35995	1.03808	up	0.771115	0.553056
11768254	Glyma01g22810	5.98788	5.21786	5.60891	5.62057	4.51672	5.77452	-0.0566539	0.2904	5.60488	-0.0922631	0.164944	5.30393	1.02499	up	0.954668	0.887442
11768257	Glyma01g22820	2.54569	2.40543	2.28452	2.02956	1.99777	2.04551	0.0339139	0.0538086	2.41188	-0.0883484	0.376376	2.02428	1.08844	up	0.846651	0.672863
11768265	Glyma01g22840	5.40302	5.71844	5.60325	5.05101	4.91743	5.40721	0.0661679	0.169637	5.57491	-0.118183	0.270491	5.12522	1.13631	up	0.702678	0.460022
11768287	Glyma01g22850	3.74619	3.39699	3.36558	3.73135	2.90508	3.57272	-0.0952604	0.125947	3.50292	0.0702077	0.108523	3.40305	1.12153	down	0.472292	0.232022
11768294	Glyma01g22870	2.42681	2.32331	2.09751	2.29073	2.1791	2.21068	-0.0406971	0.0870732	2.28254	0.168939	0.366625	2.22684	1.1564	down	0.713944	0.475416
11768296	Glyma01g22910	2.95656	2.62318	2.61526	2.61421	2.31146	2.88426	-0.0215999	0.114448	2.73167	0.115382	0.20204	2.60331	1.0996	down	0.695483	0.451052
11768302	Glyma01g22950	3.52954	3.73144	3.70427	3.45416	2.51889	3.15644	0.181213	0.13614	3.65508	-0.165371	0.158616	3.04316	1.27155	up	0.238483	0.0789576
11768304	Glyma01g22970	2.58564	2.30874	2.30262	2.01997	1.7528	1.98111	0.0603271	0.0882257	2.399	-0.155373	0.281914	1.91796	1.16127	up	0.61327	0.360105
11768311	Glyma01g22980	4.41418	4.4192	4.18536	4.05933	3.71938	4.36704	0.0102463	0.070755	4.33958	-0.0154104	0.184779	4.04858	1.01794	up	0.94457	0.86342
11768316	Glyma01g22990	3.91383	3.81085	3.69221	4.50049	4.13383	5.06174	-0.38355	0.0379686	3.80563	0.641508	0.213187	4.56535	2.03504	down	0.0323727	0.00258983
11768332	Glyma01g23010	4.76504	4.4343	4.50338	4.55756	3.88253	4.83701	-0.0757476	0.107105	4.56757	0.0477172	0.0793592	4.4257	1.08935	down	0.506236	0.260407
11768340	Glyma01g23050	4.20739	3.31819	3.92638	5.53809	3.08216	2.9465	-0.130015	0.356631	3.81732	0.173588	1.104	3.85558	1.23422	down	0.878571	0.730083
11768343	Glyma01g23070	3.21045	3.05498	3.24309	3.24887	2.46308	3.2696	-0.0764588	0.103293	3.16951	0.0132246	0.0327527	2.99385	1.06414	down	0.559669	0.306795
11768350	Glyma01g23080	2.0363	2.51169	2.28199	1.87167	2.15956	2.2284	0.0179658	0.227284	2.27666	0.0931859	0.459088	2.08654	1.05352	down	0.936044	0.845639
11768352	Glyma01g23120	5.16797	3.71422	4.20511	3.67025	3.54397	4.16044	0.176158	0.569441	4.36243	-0.129386	0.274018	3.79155	1.23588	up	0.75576	0.531674
11768356	Glyma01g23130	4.051	3.73332	4.04222	3.51405	2.32394	3.97134	0.116928	0.154082	3.94218	-0.290138	0.313711	3.26977	1.32599	up	0.396261	0.174882
11768363	Glyma01g23140	7.47065	7.32551	7.7532	5.98618	5.53748	6.5547	0.603427	0.214654	7.51645	-0.621569	0.202631	6.02612	2.33755	up	0.0412722	0.00420957
11768376	Glyma01g23150	4.79133	4.25285	4.11656	4.11322	3.01607	4.62559	0.169215	0.241263	4.38691	-0.0340695	0.299545	3.91829	1.15132	up	0.730375	0.496337
11768383	Glyma01g23160	4.62559	4.1182	4.38284	4.07014	3.50574	4.53228	-0.0118099	0.186092	4.37554	-0.0859601	0.154495	4.03606	1.05274	up	0.854631	0.686963
11768385	Glyma01g23170	3.31503	3.43093	3.61845	3.08082	3.1797	3.16455	0.113611	0.177414	3.4548	0.0658377	0.420894	3.14169	1.03367	up	0.955697	0.889565
11768388	Glyma01g23250	2.1278	2.05756	2.40806	1.72847	2.00584	2.30058	0.0448941	0.193628	2.19781	0.124055	0.437403	2.01163	1.0564	down	0.927299	0.826446
11768396	Glyma01g23260	3.12047	2.85957	2.76978	2.96973	2.64769	3.13738	-0.110512	0.0981937	2.91661	0.156482	0.205368	2.91827	1.2033	down	0.392807	0.172509
11768399	Glyma01g23270	3.37347	3.37811	3.72869	3.03916	2.56118	3.69953	0.111295	0.213406	3.49342	-0.0168306	0.234606	3.09996	1.09287	up	0.801623	0.598342
11768402	Glyma01g23280	2.43453	1.97174	2.62995	1.97129	1.83795	1.95456	0.160478	0.294139	2.34541	0.00167147	0.337743	1.92127	1.11636	up	0.829273	0.642394
11768404	Glyma01g23290	2.69	2.78111	2.76488	2.71276	2.46373	2.63549	-0.017824	0.0877202	2.74533	0.106178	0.302323	2.60399	1.08975	down	0.806895	0.607168
11768406	Glyma01g23300	2.61407	1.9834	2.37417	2.33943	2.44549	1.85267	-0.0797186	0.243259	2.32388	0.0742677	0.605788	2.21253	1.11264	down	0.891178	0.755443
11768412	Glyma01g23340	4.69331	5.89174	4.363	6.47688	5.41681	6.18315	-1.02768	0.649694	4.98268	0.280586	0.159493	6.02562	2.47644	down	0.179253	0.0505563
11768417	Glyma01g23450	2.50672	2.44469	2.79903	2.25388	2.1165	3.35121	-0.0713716	0.197385	2.58348	0.184348	0.418631	2.57386	1.19393	down	0.716213	0.478246
11768421	Glyma01g23480	3.53678	3.9584	3.40097	3.89901	3.17672	3.74567	-0.17702	0.232485	3.63205	0.0634028	0.132794	3.60714	1.18134	down	0.521132	0.272957
11768430	Glyma01g23490	2.27323	1.74076	2.06603	1.91088	1.86189	1.87065	-0.0085791	0.202956	2.02667	0.111225	0.383905	1.88114	1.08659	down	0.871309	0.716302
11768434	Glyma01g23500	8.59049	8.48984	8.53814	8.59254	7.75064	8.55872	-0.00935976	0.0459291	8.53949	0.0171243	0.0494238	8.30063	1.01853	down	0.807553	0.60839
11768442	Glyma01g23750	4.36213	4.5136	4.24781	4.47965	4.06971	4.06065	-0.0360165	0.100249	4.37451	0.0581471	0.363753	4.20334	1.06745	down	0.883986	0.74195
11768445	Glyma01g23810	2.67671	2.31925	3.05409	2.29495	2.09157	2.76881	0.0218649	0.329	2.68335	-0.0110364	0.244459	2.38511	1.02307	up	0.966433	0.915088
11768450	Glyma01g23830	8.58577	8.74939	8.46353	7.81537	6.50473	7.7447	0.416974	0.107691	8.59957	-0.562323	0.216893	7.35493	1.9715	up	0.0432274	0.00462499
11768454	Glyma01g23840	4.71316	5.10208	4.63019	4.51546	4.42103	5.98372	-0.0839855	0.205482	4.81514	0.33961	0.564074	4.9734	1.34127	down	0.627905	0.374818
11768458	Glyma01g23850	6.45205	6.72689	7.08944	6.5331	6.22489	6.8395	1.01725e-05	0.313681	6.75613	0.0417161	0.198006	6.5325	1.02933	down	0.952007	0.881373
11768462	Glyma01g24120	2.33814	2.68403	3.66173	2.78289	2.4294	3.02714	0.0028855	0.611236	2.89463	0.120071	0.181595	2.74648	1.08462	down	0.918435	0.807768
11768467	Glyma01g24140	2.49665	2.45395	2.36326	2.5748	1.83633	2.06561	-0.00555849	0.0131106	2.43795	-0.0192631	0.294424	2.15891	1.00954	up	0.980449	0.950723
11768471	Glyma01g24370	4.45681	4.40889	4.30371	4.33731	3.86892	4.52279	-0.0112594	0.0179852	4.3898	0.107281	0.135641	4.24301	1.08564	down	0.538873	0.287711
11768476	Glyma01g24400	2.27274	2.49912	2.58808	2.34667	1.69483	2.22732	0.0142001	0.184802	2.45331	-0.0841662	0.142344	2.08961	1.07056	up	0.791391	0.583045
11768483	Glyma01g24410	2.37345	2.354	2.29037	2.51108	1.87092	2.67002	-0.109483	0.0225139	2.33927	0.167256	0.0622336	2.35067	1.21145	down	0.0406919	0.00409422
11768490	Glyma01g24420	3.34722	3.50339	3.25069	3.19573	2.82702	3.10957	0.0693521	0.0990016	3.3671	0.0116963	0.250636	3.04411	1.04077	up	0.902662	0.777297
11768500	Glyma01g24430	7.62869	7.65323	7.6092	7.72793	6.94278	7.39223	-0.0338321	0.0483548	7.63037	-0.0445581	0.200833	7.35431	1.00746	up	0.977908	0.944989
11768510	Glyma01g24450	4.2079	3.83792	4.08992	3.86363	3.29534	3.97508	0.0270443	0.144974	4.04525	-0.0415165	0.100365	3.71135	1.04867	up	0.80992	0.611656
11768514	Glyma01g24470	3.0654	2.53537	2.56868	2.24606	2.15451	2.27873	0.138132	0.19912	2.72315	-0.0932458	0.343863	2.22643	1.17396	up	0.699777	0.456494
11768519	Glyma01g24490	6.54732	6.03389	6.41463	7.25358	6.52881	7.03422	-0.397547	0.209059	6.33195	0.474714	0.162571	6.93887	1.83053	down	0.0644025	0.00960426
11768521	Glyma01g24520	7.23612	7.37373	6.94859	6.78191	5.92748	7.12969	0.143501	0.149022	7.18614	-0.164282	0.140017	6.61302	1.2378	up	0.278223	0.100358
11768538	Glyma01g24530	4.57858	5.58227	5.06411	3.03664	2.69434	3.17918	1.06024	0.43926	5.07499	-0.779356	0.20036	2.97005	3.5791	up	0.0486157	0.00573575
11768561	Glyma01g24540	5.24899	5.35136	5.37577	4.66093	4.65096	5.1361	0.0569838	0.106558	5.32537	-0.187053	0.319479	4.816	1.1843	up	0.61676	0.363403
11768571	Glyma01g24580	3.05854	2.56741	2.46322	2.20462	1.92875	2.92349	0.0358253	0.210153	2.69639	-0.0429393	0.274891	2.35229	1.05611	up	0.895471	0.763636
11768575	Glyma01g24600	3.42752	3.71357	3.58243	3.4343	3.23362	4.04384	-0.106488	0.153282	3.57451	0.154931	0.264265	3.57059	1.19866	down	0.544758	0.292842
11768581	Glyma01g24620	5.3406	5.44788	5.03847	4.65461	3.95534	4.22524	0.335681	0.142174	5.27565	-0.396234	0.267925	4.2784	1.66084	up	0.120326	0.0269623
11768585	Glyma01g24640	2.72498	2.44822	2.55444	2.53966	2.25889	2.20274	-0.0179677	0.0901299	2.57588	0.00525165	0.38239	2.33376	1.01622	down	0.975389	0.937404
11768592	Glyma01g24650	6.86188	6.50151	6.31252	6.23977	6.22811	6.49279	0.0885643	0.175693	6.55864	0.115486	0.335822	6.32022	1.01884	down	0.970076	0.924818
11768601	Glyma01g24660	2.30305	2.6394	2.38192	2.24802	2.22052	2.70308	-0.102196	0.165262	2.44146	0.112224	0.312393	2.39054	1.16024	down	0.685631	0.439252
11768604	Glyma01g24710	7.12793	7.27074	7.1402	6.18735	5.56717	6.23866	0.453786	0.0878973	7.17962	-0.462772	0.0907133	5.99773	1.88761	up	0.0170567	0.000508431
11768606	Glyma01g24730	6.74498	6.8842	7.05796	6.37329	6.33919	6.88169	0.0398447	0.180782	6.89571	-0.0591405	0.310279	6.53139	1.07102	up	0.871467	0.716535
11768612	Glyma01g24740	2.96361	2.67826	2.69474	2.33602	2.25951	2.75171	0.0521421	0.0897577	2.77887	-0.0123129	0.292634	2.44908	1.04569	up	0.904416	0.780684
11768621	Glyma01g24750	3.26657	3.14437	3.65229	2.76454	2.82703	3.52241	0.0211954	0.256526	3.35441	-0.0298848	0.367493	3.03799	1.03604	up	0.951314	0.879761
11768626	Glyma01g24760	4.10781	3.72314	3.76221	3.53492	3.69635	3.94393	0.0078121	0.131969	3.86439	0.133829	0.396207	3.72507	1.09128	down	0.857557	0.691526
11768629	Glyma01g24770	2.36026	2.09521	2.06098	2.15636	1.94942	2.12008	0.0166829	0.0870551	2.17215	0.185153	0.309109	2.07528	1.12387	down	0.732569	0.49934
11768634	Glyma01g24790	10.1132	9.90921	10.0321	8.82085	7.65997	8.90018	0.636922	0.077904	10.0182	-0.655575	0.171958	8.46033	2.44952	up	0.0185182	0.000636718
11768636	Glyma01g24800	2.53973	2.5242	2.40653	2.21861	2.31512	2.40179	0.0182301	0.0258241	2.49016	0.10525	0.398288	2.31184	1.06217	down	0.900563	0.773217
11768640	Glyma01g24820	2.95607	3.26248	2.75467	2.8406	2.29705	2.89255	0.110722	0.195828	2.99107	0.0617159	0.126332	2.67673	1.03455	up	0.904567	0.780973
11768644	Glyma01g24850	4.36553	4.24833	4.01766	3.51845	3.49053	4.38298	-0.0646393	0.0935597	4.21051	-0.212488	0.36362	3.79732	1.10792	up	0.806998	0.607294
11768649	Glyma01g24870	3.62136	4.25411	3.87507	3.95449	3.02666	4.0057	-0.0270407	0.286655	3.91685	-0.01627	0.0572922	3.66228	1.00749	down	0.984358	0.960942
11768652	Glyma01g24880	5.43169	5.79802	5.81282	8.20775	7.0118	7.7737	-1.11592	0.224982	5.68084	1.133	0.223	7.66442	4.75325	down	0.0176051	0.000553365
11768656	Glyma01g24910	3.18785	3.36193	2.71705	2.74817	2.5838	2.84776	0.132417	0.239435	3.08895	0.0353831	0.293104	2.72657	1.06957	up	0.880808	0.735262
11768666	Glyma01g24920	2.83939	2.92288	2.65404	2.5632	2.22215	2.88232	0.0058562	0.0877585	2.80544	0.0216453	0.184345	2.55589	1.011	down	0.967544	0.918179
11768672	Glyma01g24950	9.05833	9.4162	8.97193	8.41364	7.5638	8.69666	0.332602	0.191585	9.14882	-0.32618	0.108652	8.2247	1.57875	up	0.078505	0.01337
11768685	Glyma01g24960	3.30902	2.73428	2.66622	2.47962	2.44751	2.84272	0.141754	0.240336	2.90318	0.093866	0.314268	2.58995	1.03375	up	0.948398	0.872395
11768693	Glyma01g25000	4.07294	3.89874	3.88048	3.42071	3.52718	3.8196	0.0281196	0.0434527	3.95072	-0.0680999	0.37267	3.58916	1.06897	up	0.880808	0.735197
11768702	Glyma01g25020	7.0869	7.24358	7.21291	6.94148	6.23245	7.12063	0.121596	0.11397	7.18113	-0.0293423	0.0416607	6.76486	1.11029	up	0.364682	0.153379
11768704	Glyma01g25030	3.55942	3.11226	3.19377	2.52338	2.57988	2.48042	0.102477	0.15619	3.28848	-0.392776	0.434009	2.52789	1.40957	up	0.435628	0.203518
11768707	Glyma01g25050	3.81998	3.56285	4.31921	3.28892	3.06317	3.72697	0.188479	0.349497	3.90068	-0.0871755	0.2336	3.35969	1.21054	up	0.65699	0.406238
11768721	Glyma01g25060	8.67742	8.34168	8.47757	7.05468	6.69651	6.93985	0.567308	0.113159	8.49889	-0.769226	0.265303	6.89701	2.52544	up	0.0335636	0.00280375
11768725	Glyma01g25280	2.13063	2.44064	2.20845	2.22623	1.89777	2.12188	-0.00423225	0.15472	2.2599	0.0831623	0.27505	2.08196	1.06245	down	0.870632	0.715292
11768727	Glyma01g25680	3.52558	3.15952	3.29674	3.54335	1.98444	3.30435	0.0232327	0.123745	3.32728	-0.0946651	0.314047	2.94405	1.08515	up	0.8318	0.647234
11768730	Glyma01g25740	2.50703	2.27498	2.12958	2.08515	1.95682	2.52755	-0.0553536	0.102917	2.30387	0.0959574	0.271389	2.18984	1.11058	down	0.734026	0.501876
11768734	Glyma01g25760	6.1887	6.14422	6.20953	5.78488	5.25535	6.31029	0.0461439	0.0659831	6.18082	-0.0858281	0.180321	5.78351	1.09579	up	0.638466	0.386094
11768736	Glyma01g25800	3.47857	3.09545	2.58567	2.80161	2.9706	2.87088	0.0884842	0.313228	3.05323	0.181619	0.457403	2.88103	1.06669	down	0.926097	0.823874
11768739	Glyma01g25830	5.6327	6.10382	5.33921	6.6749	4.91438	5.78036	-0.038457	0.300516	5.69191	0.324852	0.459442	5.78988	1.28637	down	0.653933	0.402317
11768742	Glyma01g25840	5.90348	5.6391	5.71979	6.22355	2.36583	5.50706	0.0416865	0.0826391	5.75412	-0.748286	1.29775	4.69881	1.72904	up	0.685345	0.438709
11768746	Glyma01g25910	6.4368	6.09067	6.1388	5.67554	5.06902	6.00567	0.200997	0.114236	6.22209	-0.172346	0.103936	5.58341	1.29535	up	0.119956	0.0268133
11768750	Glyma01g25930	4.81015	5.13562	5.71637	3.96347	3.97581	4.58538	0.449444	0.426876	5.22071	-0.331042	0.334504	4.17489	1.71771	up	0.29787	0.111543
11768755	Glyma01g25940	8.90175	8.87706	8.72936	8.81538	7.92565	9.0009	-0.00452479	0.0353289	8.83606	0.00539613	0.0800726	8.58064	1.0069	down	0.951605	0.880407
11768770	Glyma01g25950	1.98012	2.00416	1.98975	2.18931	1.72115	2.08543	-0.0497521	0.0578341	1.99134	0.222875	0.212538	1.99863	1.20801	down	0.367097	0.154945
11768774	Glyma01g25960	2.4904	2.57617	2.86111	2.30892	2.54542	2.69995	0.0315789	0.209184	2.64256	0.172453	0.431618	2.5181	1.10257	down	0.861872	0.699186
11768785	Glyma01g26000	6.21854	6.47335	6.07597	6.32849	5.35442	6.28295	0.0542736	0.155518	6.25595	0.0522795	0.0766357	5.98862	1.00138	up	0.99489	0.987801
11768787	Glyma01g26220	6.6646	6.70959	6.89733	6.24222	5.29761	6.35395	0.309174	0.151312	6.75717	-0.218068	0.0782892	5.96459	1.44117	up	0.0730864	0.0119059
11768792	Glyma01g26230	6.59349	5.98621	6.1266	5.89506	5.00822	5.98308	0.277866	0.222314	6.23543	-0.0634397	0.0447955	5.62879	1.2669	up	0.278276	0.100391
11768796	Glyma01g26240	2.48393	2.44451	2.64432	2.11077	2.24931	2.54962	0.0542641	0.130387	2.52425	0.0985815	0.383842	2.30323	1.0312	down	0.953315	0.88462
11768798	Glyma01g26250	3.46046	3.06597	2.60902	2.55746	2.48022	2.47331	0.174663	0.295162	3.04515	-0.101486	0.383817	2.50366	1.21096	up	0.706631	0.465133
11768803	Glyma01g26270	1.95016	1.91328	2.56529	2.16979	1.88205	2.21062	-0.0340155	0.343862	2.14291	0.175892	0.24945	2.08748	1.15661	down	0.749085	0.523182
11768805	Glyma01g26290	3.78795	3.9034	4.09718	3.33452	3.09873	3.68112	0.11562	0.179915	3.92951	-0.177094	0.227456	3.37146	1.22494	up	0.465311	0.226638
11768811	Glyma01g26310	2.64789	2.28819	2.20881	2.81963	2.18698	2.44369	-0.102881	0.141809	2.38163	0.264259	0.263924	2.48343	1.28979	down	0.371492	0.158132
11768816	Glyma01g26340	5.43289	5.39375	5.16406	5.20275	4.19089	5.19039	0.100028	0.0735232	5.33023	-0.103524	0.0896839	4.86134	1.15153	up	0.216986	0.0680463
11768823	Glyma01g26350	7.26021	7.6172	7.39477	7.21696	6.74392	7.66215	-0.0883468	0.175345	7.42406	-0.0393963	0.160624	7.20767	1.03451	down	0.906502	0.785431
11768846	Glyma01g26590	4.8313	4.53376	3.76082	5.33592	4.99506	5.48584	-0.690339	0.400623	4.37529	0.471979	0.199676	5.27227	2.23817	down	0.104325	0.0213501
11768849	Glyma01g26610	4.21706	3.99671	4.08565	3.64782	3.18352	3.95473	0.0972077	0.0712016	4.09981	-0.141903	0.136596	3.59536	1.18027	up	0.264859	0.0931457
11768865	Glyma01g26620	4.89113	4.56328	4.72118	4.67026	4.48429	4.60324	-0.0173228	0.113984	4.7252	0.108748	0.328187	4.58593	1.09132	down	0.824708	0.634862
11768869	Glyma01g26630	2.59381	2.44288	2.5421	2.44694	2.33793	2.40527	0.0238657	0.0654853	2.52626	0.159658	0.356314	2.39672	1.0987	down	0.817872	0.624115
11768876	Glyma01g26640	2.4648	2.4207	2.84839	2.2645	1.72946	2.23414	0.167001	0.236382	2.57797	-0.0695963	0.156412	2.07603	1.17821	up	0.555836	0.303216
11768882	Glyma01g26650	5.25638	5.50707	5.05662	5.54369	4.93921	5.72477	-0.268243	0.169407	5.27336	0.126295	0.076769	5.40256	1.31452	down	0.154393	0.0399438
11768887	Glyma01g26670	4.44113	4.99522	4.99793	4.87716	4.28739	4.88147	-0.140977	0.309597	4.81143	-0.0050629	0.119782	4.682	1.09879	down	0.798488	0.593618
11768890	Glyma01g26710	2.63504	2.46536	2.55853	2.46872	2.07877	2.31617	0.019076	0.0640231	2.55297	0.0193275	0.264801	2.28789	1.00017	down	0.999654	0.999021
11768894	Glyma01g26770	4.48382	4.60732	4.24866	3.94574	4.09338	4.53709	-0.0025804	0.123143	4.4466	0.00822743	0.384173	4.19207	1.00752	down	0.988513	0.971593
11768898	Glyma01g26810	4.88032	4.73749	4.80851	4.34471	4.51213	4.91202	-0.026121	0.0541097	4.80877	0.0200613	0.391898	4.58962	1.03253	down	0.950114	0.876882
11768900	Glyma01g26850	4.99919	4.33054	4.37753	4.28129	3.8199	4.30507	0.182058	0.261227	4.56909	0.0137264	0.172817	4.13542	1.12376	up	0.72503	0.489565
11768902	Glyma01g26860	3.21344	3.00067	3.23888	3.17856	2.52124	3.32752	-0.0887748	0.122243	3.151	0.0346738	0.0552519	3.00911	1.08934	down	0.50918	0.263015
11768909	Glyma01g26870	3.0736	3.55504	2.94539	2.5281	2.14643	2.1503	0.203048	0.25888	3.19134	-0.448016	0.357541	2.27494	1.57033	up	0.287188	0.105324
11768911	Glyma01g26880	3.34046	2.68525	3.03818	2.67511	2.57091	2.60964	0.117854	0.24623	3.0213	-0.0195545	0.365632	2.61855	1.09993	up	0.851697	0.682111
11768915	Glyma01g26900	6.13315	5.23566	6.19407	5.7975	4.81057	6.35518	-0.0930517	0.442616	5.85429	-0.0275899	0.279401	5.65442	1.04642	down	0.946784	0.868207
11768922	Glyma01g26910	4.34338	3.86401	4.13565	3.04466	2.30814	3.31495	0.551943	0.178192	4.11434	-0.407813	0.0768749	2.88925	1.94498	up	0.0303583	0.00219922
11768924	Glyma01g26920	3.67204	3.98692	3.01665	4.29275	3.00513	3.94402	-0.299031	0.37266	3.55854	0.155067	0.220651	3.7473	1.36993	down	0.446694	0.212263
11768927	Glyma01g26930	9.022	8.71693	8.45856	8.89994	8.32716	9.18223	-0.210493	0.177377	8.73249	0.12546	0.0984167	8.80311	1.26221	down	0.238916	0.0791907
11768934	Glyma01g26940	4.76038	4.80849	4.82971	6.32555	4.52646	5.81333	-0.321626	0.0815935	4.79952	0.699304	0.413387	5.55512	2.02923	down	0.119326	0.0266201
11768938	Glyma01g26970	7.42484	7.65418	7.69015	6.5087	5.68783	7.01191	0.432625	0.167995	7.58972	-0.488949	0.203406	6.40281	1.89418	up	0.0573364	0.00781516
11768942	Glyma01g26990	7.63191	6.92563	7.03485	7.91078	7.91995	8.36161	-0.555902	0.26967	7.19747	0.576085	0.327749	8.06411	2.1916	down	0.0989021	0.0195737
11768946	Glyma01g27030	5.76344	5.36452	5.39316	4.64198	4.19399	5.37771	0.163004	0.139544	5.50704	-0.340805	0.265174	4.73789	1.41795	up	0.233142	0.0761751
11768949	Glyma01g27100	6.51243	6.33215	6.62151	6.00119	5.86684	6.52591	0.0308018	0.146187	6.4887	-0.0612445	0.273571	6.13131	1.06588	up	0.860245	0.696288
11768951	Glyma01g27110	4.26022	4.71978	3.99114	4.30875	3.57224	4.86891	-0.0430683	0.287461	4.32371	0.148519	0.211279	4.24996	1.14202	down	0.725294	0.489865
11768956	Glyma01g27120	6.70623	6.18122	5.81566	5.10597	3.50177	5.88247	0.381799	0.312748	6.23437	-0.75716	0.61369	4.83007	2.20222	up	0.239559	0.079508
11768967	Glyma01g27140	4.18142	4.11435	3.71696	3.60484	2.99336	3.97631	0.136415	0.158187	4.00424	-0.0776536	0.117716	3.52483	1.15995	up	0.430301	0.199497
11768971	Glyma01g27150	4.04673	4.14074	3.93961	3.63055	3.24821	3.47435	0.0503963	0.0718576	4.04236	-0.275591	0.269486	3.45104	1.25352	up	0.394478	0.17368
11768979	Glyma01g27160	2.1483	1.7489	2.19314	1.9017	1.93037	1.91909	0.023094	0.209606	2.03012	0.175368	0.404417	1.91705	1.11132	down	0.840058	0.661023
11768982	Glyma01g27180	3.03479	2.67738	2.80648	2.41429	2.39721	2.68247	0.0646275	0.119946	2.83955	-0.0115936	0.331153	2.49799	1.05425	up	0.901452	0.774834
11768987	Glyma01g27190	3.76261	3.72998	3.50679	3.60686	3.28654	3.92001	-0.0480484	0.0695018	3.66646	0.155296	0.192833	3.60447	1.15136	down	0.473865	0.233282
11768989	Glyma01g27230	3.25414	2.50699	2.47073	2.80552	3.21172	3.04939	-0.170229	0.314263	2.74395	0.373366	0.53191	3.02221	1.4576	down	0.531037	0.28131
11768993	Glyma01g27240	9.29417	9.48321	9.41362	9.52897	8.81593	9.2952	-0.0844059	0.119418	9.397	-0.00270065	0.17283	9.21337	1.05827	down	0.80989	0.611561
11769018	Glyma01g27250	8.51692	8.08185	8.1885	8.47574	7.57839	8.47469	-0.147112	0.14987	8.26242	0.0320751	0.0459	8.17627	1.13225	down	0.405617	0.181244
11769035	Glyma01g27260	3.21249	4.12962	3.46452	3.47587	2.74065	3.28706	0.0852164	0.405737	3.60221	-0.083797	0.14523	3.16786	1.12429	up	0.80774	0.608689
11769040	Glyma01g27290	6.14086	5.47264	5.22563	7.29709	6.84945	7.29774	-1.04498	0.335259	5.61304	0.755408	0.186177	7.14809	3.48314	down	0.0328434	0.00267079
11769043	Glyma01g27310	3.73652	3.33874	3.77231	3.35742	3.0419	3.37721	0.086865	0.20564	3.61585	-0.00480914	0.242151	3.25884	1.06561	up	0.864465	0.704103
11769047	Glyma01g27320	4.30042	4.06775	4.34123	3.76911	2.79621	4.09279	0.183277	0.136625	4.23647	-0.23515	0.170948	3.5527	1.33647	up	0.186595	0.0538679
11769053	Glyma01g27330	4.7426	4.16002	5.42551	3.28497	2.45366	4.06481	0.690708	0.546148	4.77604	-0.552184	0.336313	3.26781	2.36672	up	0.182201	0.0518805
11769056	Glyma01g27350	2.52211	2.24158	2.36037	2.12038	2.20547	1.95744	0.0407214	0.0933471	2.37469	0.0258021	0.483387	2.09443	1.01039	up	0.987199	0.96787
11769058	Glyma01g27360	5.42735	5.49256	5.46429	4.69973	4.36886	5.39624	0.110884	0.0720005	5.4614	-0.263569	0.259723	4.82161	1.29635	up	0.313204	0.120884
11769062	Glyma01g27400	4.34171	3.36017	3.42845	4.16554	3.12448	3.96527	-0.21776	0.403428	3.71011	0.089231	0.127159	3.75177	1.23713	down	0.616033	0.362725
11769064	Glyma01g27420	3.14393	3.09269	3.27276	3.27404	2.79975	3.23848	-0.0731952	0.117968	3.16979	0.126438	0.185635	3.10409	1.14841	down	0.515937	0.268595
11769067	Glyma01g27440	6.30052	6.21887	6.53386	6.0647	5.18453	6.08186	0.193079	0.174281	6.35108	-0.115633	0.0377604	5.77703	1.2386	up	0.222013	0.0705772
11769075	Glyma01g27460	6.2676	5.9345	6.04391	4.96167	4.70532	5.39961	0.349612	0.109557	6.082	-0.444856	0.222384	5.0222	1.73444	up	0.0679952	0.01056
11769081	Glyma01g27490	4.04318	3.72562	3.80032	3.95201	3.70342	3.914	-0.0641716	0.10186	3.85637	0.201271	0.290276	3.85648	1.202	down	0.540802	0.289379
11769088	Glyma01g27500	2.95523	2.93024	2.95512	2.43913	2.47715	2.96625	0.0256941	0.0537943	2.94686	-0.0283214	0.33928	2.62751	1.03815	up	0.930834	0.834916
11769095	Glyma01g27710	7.95378	7.44431	7.74091	9.85936	8.57961	9.41156	-0.908397	0.191337	7.713	0.927451	0.241566	9.28351	3.56981	down	0.0222859	0.00108676
11769104	Glyma01g27720	2.71252	2.57716	2.7046	2.77259	2.65513	2.73529	-0.0586921	0.0780703	2.66476	0.262891	0.351096	2.72101	1.2497	down	0.523217	0.274724
11769109	Glyma01g27740	2.44719	2.10322	2.54169	1.71421	2.21227	2.48937	-0.0429737	0.204334	2.36403	-0.00304866	0.527276	2.13862	1.02806	down	0.970312	0.925269
11769115	Glyma01g27750	2.93059	3.00801	3.16309	2.54843	2.563	2.82101	0.0963837	0.148738	3.0339	-0.0280285	0.345091	2.64415	1.09006	up	0.841572	0.664006
11769123	Glyma01g27770	2.77326	2.69547	2.40102	2.09963	2.07922	2.66261	-0.0287126	0.112255	2.62325	-0.106138	0.318084	2.28049	1.05513	up	0.894379	0.761738
11769130	Glyma01g27810	5.69057	5.7175	5.93414	5.46947	4.06949	5.71143	0.14101	0.158282	5.78073	-0.290922	0.329144	5.08347	1.34904	up	0.388704	0.169739
11769134	Glyma01g27820	5.45306	5.21555	5.35415	4.83638	4.72745	5.5182	-0.0614797	0.0878411	5.34092	-0.109717	0.303577	5.02734	1.034	up	0.932907	0.839659
11769137	Glyma01g27850	5.05727	5.06506	5.37209	4.89096	3.64036	4.35538	0.208669	0.194033	5.16481	-0.395233	0.263284	4.29557	1.51982	up	0.198498	0.059339
11769142	Glyma01g27890	6.48379	6.35317	6.00389	6.50156	6.03694	6.36533	-0.106409	0.152615	6.28028	0.179919	0.226195	6.30128	1.21953	down	0.446322	0.211973
11769144	Glyma01g27920	3.43234	3.04143	3.57185	2.65242	2.54898	3.44795	-0.0204045	0.241839	3.34854	-0.220494	0.329619	2.88312	1.14877	up	0.752126	0.52692
11769153	Glyma01g27940	4.73106	4.43185	4.27226	4.21864	4.20846	4.8652	-0.071277	0.137987	4.47839	0.146439	0.329159	4.43077	1.16289	down	0.68406	0.436971
11769157	Glyma01g27950	2.55458	2.20945	2.41393	2.37826	2.23054	2.38561	-0.0502432	0.127922	2.39265	0.153914	0.324261	2.33147	1.15201	down	0.697921	0.454073
11769159	Glyma01g27990	2.39654	2.14564	2.28133	2.11714	2.00378	2.0522	0.0351988	0.0896054	2.2745	0.0837401	0.361216	2.05771	1.03422	down	0.944157	0.862631
11769166	Glyma01g28000	2.38187	3.21824	2.66937	2.49862	2.00421	2.73739	0.0496094	0.369742	2.75649	-0.0281388	0.12172	2.41341	1.05537	up	0.90984	0.791601
11769168	Glyma01g28020	2.73352	2.11122	2.76784	2.06905	1.94078	2.13602	0.146943	0.307116	2.53753	-0.0766265	0.317864	2.04862	1.16762	up	0.742368	0.513933
11769174	Glyma01g28030	1.98466	1.98073	2.16048	1.89168	1.60734	2.35225	-0.0616417	0.131426	2.04196	0.112165	0.215026	1.95042	1.12803	down	0.637147	0.384611
11769180	Glyma01g28040	2.628	2.47281	2.46145	2.42567	2.15825	2.49956	0.0206326	0.0355633	2.52075	0.126378	0.250589	2.36116	1.07605	down	0.793498	0.586387
11769186	Glyma01g28050	2.46754	3.14561	2.26341	2.55234	2.31818	3.29814	-0.236029	0.370716	2.62552	0.126676	0.289926	2.72289	1.28583	down	0.590811	0.337009
11769190	Glyma01g28060	3.73685	4.01372	2.73477	2.6613	1.9172	2.42459	0.726061	0.512457	3.49511	-0.169351	0.165011	2.33436	1.86014	up	0.237385	0.0783342
11769195	Glyma01g28080	4.9853	5.08135	4.89082	4.96313	4.2143	5.04686	-0.00589863	0.0707158	4.98582	0.0150439	0.0213074	4.74143	1.01462	down	0.867224	0.708909
11769197	Glyma01g28280	4.15573	3.73444	3.4563	3.50837	3.2554	3.52567	0.14453	0.234845	3.78215	0.0575272	0.272158	3.42981	1.06216	up	0.888099	0.749369
11769200	Glyma01g28320	3.35794	3.31574	3.10989	2.9895	2.69515	3.32221	-0.0176102	0.0629502	3.26119	-0.0111767	0.203386	3.00229	1.00447	down	0.987199	0.967962
11769209	Glyma01g28330	2.52894	2.49693	2.63007	2.38925	2.01702	2.68874	-0.0137741	0.101268	2.55198	0.0645876	0.171592	2.36501	1.05582	down	0.807206	0.607721
11769215	Glyma01g28350	4.81051	4.14446	3.93747	4.66951	2.96458	4.90859	-0.12572	0.321664	4.29748	0.0230304	0.470187	4.18089	1.10861	down	0.878818	0.730647
11769218	Glyma01g28360	3.35786	3.20062	3.77248	3.02539	4.49107	3.69612	-0.0220617	0.279832	3.44366	0.537149	0.957035	3.73753	1.47346	down	0.711399	0.472089
11769220	Glyma01g28420	5.34858	5.25374	5.45711	4.45365	4.40735	5.37235	0.0837692	0.118959	5.35314	-0.259587	0.373665	4.74445	1.2687	up	0.533499	0.283324
11769224	Glyma01g28440	9.1306	9.09367	9.64049	7.92138	7.38235	8.21449	0.653489	0.294303	9.28825	-0.530013	0.110111	7.83941	2.27128	up	0.0495879	0.00597941
11769230	Glyma01g28500	6.30319	5.72755	5.53985	6.68972	6.23282	7.14885	-0.62161	0.273859	5.85686	0.477327	0.167598	6.69046	2.14197	down	0.0596268	0.00839745
11769236	Glyma01g28520	6.52976	7.21433	7.55948	7.88079	7.32604	7.95572	-0.659909	0.480272	7.10119	0.225087	0.11494	7.72085	1.84676	down	0.209167	0.064363
11769245	Glyma01g28530	4.84161	4.37112	4.90012	4.75304	4.27987	4.81157	-0.0750627	0.246157	4.70428	0.100819	0.157581	4.61483	1.12965	down	0.688676	0.442702
11769251	Glyma01g28540	2.98802	3.10352	2.7802	2.01104	1.99939	3.1628	0.074341	0.109881	2.95725	-0.226489	0.450329	2.39108	1.23185	up	0.660673	0.410657
11769256	Glyma01g28550	4.73292	4.41832	4.92675	4.16976	3.91015	4.77806	-0.00155417	0.233245	4.69266	-0.142888	0.24862	4.28599	1.10292	up	0.795566	0.589155
11769261	Glyma01g28750	2.35008	2.33943	2.37388	2.32134	2.15176	2.1214	0.00786161	0.0632389	2.35446	0.1169	0.37967	2.19817	1.07851	down	0.86727	0.709168
11769265	Glyma01g28770	2.85134	2.44464	2.56718	2.22527	2.04955	2.38053	0.0821525	0.138284	2.62105	-0.0551119	0.276011	2.21845	1.09982	up	0.777951	0.563598
11769271	Glyma01g28790	6.00391	5.81694	5.88905	4.64802	3.97497	5.53475	0.254535	0.0596654	5.9033	-0.664181	0.352418	4.71925	1.89043	up	0.106366	0.0220625
11769273	Glyma01g28800	4.25592	4.0187	4.34731	3.30585	3.54568	4.21148	0.0348849	0.159598	4.20731	-0.219415	0.444984	3.68767	1.19276	up	0.72471	0.489185
11769275	Glyma01g28820	8.16419	8.07365	8.05825	8.39097	7.32043	8.37725	-0.0337057	0.0186843	8.09869	0.162484	0.114955	8.02955	1.14567	down	0.23237	0.0757972
11769288	Glyma01g28840	4.6616	4.68887	4.64466	3.55549	4.0371	4.70896	-0.00679636	0.0495789	4.66504	-0.30598	0.558235	4.10052	1.23045	up	0.727036	0.492282
11769290	Glyma01g28850	6.23118	6.05547	6.35764	6.45423	5.82285	6.70053	-0.237972	0.152417	6.21476	0.13847	0.0756287	6.32587	1.29814	down	0.142256	0.0352246
11769303	Glyma01g28870	5.09617	5.1489	5.33115	4.60088	4.02079	4.84389	0.255303	0.151585	5.19207	-0.182912	0.0898998	4.48852	1.35493	up	0.113558	0.0245292
11769306	Glyma01g28880	4.739	4.60148	4.99875	4.54657	4.23743	4.42369	0.141287	0.201794	4.77974	0.0294436	0.290136	4.40256	1.08061	up	0.84897	0.677642
11769318	Glyma01g28930	2.65329	2.56573	2.33948	2.36482	2.31115	2.49616	0.0156312	0.0827118	2.5195	0.152178	0.338248	2.39071	1.09927	down	0.807774	0.608739
11769323	Glyma01g28940	5.47713	5.6554	5.97371	4.71795	4.59855	5.24527	0.285956	0.257529	5.70208	-0.296864	0.279156	4.85392	1.49777	up	0.269682	0.0957925
11769325	Glyma01g28950	4.24743	4.03233	4.22065	3.37642	3.3489	3.93364	0.0637081	0.102377	4.1668	-0.284773	0.315065	3.55298	1.27322	up	0.44516	0.21106
11769327	Glyma01g28960	4.67969	4.03119	4.24509	3.45449	2.94892	3.88519	0.387542	0.23693	4.31866	-0.236242	0.150564	3.42953	1.54091	up	0.141125	0.0347647
11769334	Glyma01g28980	4.98742	4.63699	4.53651	4.15943	4.02649	4.12785	0.100564	0.143122	4.72031	-0.249815	0.342206	4.10459	1.2749	up	0.497059	0.252534
11769336	Glyma01g29010	2.5253	2.88225	2.34304	2.47456	1.84513	3.29793	-0.0026029	0.214015	2.58353	0.21841	0.315973	2.53921	1.16555	down	0.701878	0.458769
11769341	Glyma01g29020	3.17156	2.77845	2.85292	3.11441	2.60345	2.97541	-0.0779051	0.133165	2.93431	0.150882	0.207468	2.89776	1.17185	down	0.505418	0.259612
11769345	Glyma01g29050	4.2845	4.25478	4.60093	4.72638	4.23127	4.74223	-0.295013	0.201742	4.38007	0.156884	0.159517	4.56663	1.36784	down	0.216663	0.067856
11769347	Glyma01g29090	5.03646	5.13259	4.87806	4.6295	3.8335	4.814	0.166167	0.0851754	5.0157	-0.158531	0.0469972	4.42567	1.2524	up	0.0625977	0.00916978
11769349	Glyma01g29100	4.20529	2.92163	3.98598	3.70257	3.50249	4.19385	-0.389116	0.55294	3.7043	-0.0284427	0.247211	3.79964	1.28403	down	0.692253	0.447118
11769351	Glyma01g29110	3.18973	3.48214	3.24941	3.30449	2.70442	3.68702	-0.102439	0.147357	3.30709	0.0877837	0.122623	3.23198	1.14094	down	0.473749	0.233193
11769355	Glyma01g29130	3.07515	2.90335	2.75259	2.69985	2.38969	2.54216	0.049401	0.0788591	2.91036	-0.0517248	0.301916	2.5439	1.07261	up	0.845431	0.670524
11769357	Glyma01g29150	7.07008	6.84096	6.60742	7.3007	6.55457	7.48879	-0.327922	0.136014	6.83948	0.212617	0.0414872	7.11469	1.45452	down	0.0487937	0.00578501
11769365	Glyma01g29160	3.32381	3.65508	3.23741	2.65479	2.52831	3.03086	0.126028	0.179099	3.40543	-0.276078	0.272688	2.73799	1.32144	up	0.368982	0.156278
11769371	Glyma01g29180	6.60881	6.33779	6.19517	5.71863	5.24931	5.97035	0.215286	0.119442	6.38059	-0.25387	0.13196	5.6461	1.3843	up	0.101233	0.0203376
11769373	Glyma01g29240	6.11286	6.17984	6.40852	5.50895	5.18307	6.27302	0.119177	0.177371	6.23374	-0.194212	0.283074	5.65502	1.24262	up	0.500467	0.25527
11769377	Glyma01g29250	2.0706	2.17419	2.27007	2.07738	1.79788	2.16384	0.0296176	0.134374	2.17162	0.136366	0.241877	2.01303	1.0768	down	0.811648	0.614341
11769379	Glyma01g29260	2.56325	2.58359	2.7843	2.86342	2.55172	2.703	-0.103438	0.148838	2.64372	0.224228	0.302207	2.70605	1.25498	down	0.483187	0.240958
11769387	Glyma01g29270	2.47408	2.49787	2.27779	2.41268	2.06046	2.28168	-0.0088191	0.0651546	2.41658	0.09154	0.273669	2.2516	1.07204	down	0.828071	0.640424
11769397	Glyma01g29300	9.75316	9.62926	9.4845	9.56496	8.77417	9.57812	0.0264502	0.0571742	9.62231	-0.0247658	0.0350314	9.30575	1.03614	up	0.594657	0.340835
11769403	Glyma01g29310	7.89576	7.6649	7.43302	7.51388	6.71174	8.12589	0.0589558	0.136034	7.66456	0.110235	0.249982	7.4505	1.03618	down	0.92029	0.811431
11769406	Glyma01g29330	6.81328	6.89879	6.57071	6.87834	6.36012	7.01917	-0.143857	0.109393	6.76093	0.113097	0.118612	6.75254	1.19495	down	0.254593	0.0874422
11769426	Glyma01g29340	8.86922	8.90731	8.84781	8.73317	7.41532	8.67906	0.0915649	0.0505963	8.87478	-0.242024	0.222033	8.27585	1.26014	up	0.290097	0.10703
11769428	Glyma01g29350	10.2222	10.1887	10.1706	9.69908	8.86048	9.8515	0.218264	0.0319018	10.1938	-0.239877	0.0459181	9.47035	1.37377	up	0.0146884	0.00031686
11769438	Glyma01g29360	7.90289	7.4493	7.67365	7.32383	6.31051	7.30631	0.272498	0.163243	7.67528	-0.157228	0.0901867	6.98021	1.34698	up	0.131644	0.0311219
11769449	Glyma01g29370	8.49254	8.57376	8.35342	8.21591	7.25911	8.37198	0.107037	0.0728894	8.47324	-0.151864	0.0980071	7.949	1.19657	up	0.154609	0.0400322
11769459	Glyma01g29380	6.43593	5.98578	6.08627	6.20812	5.68379	6.66561	-0.134723	0.156461	6.16933	0.147129	0.156361	6.18584	1.21575	down	0.35325	0.1459
11769470	Glyma01g29390	3.52788	2.98361	3.18219	3.47938	2.46001	3.19413	-0.0329378	0.194549	3.23123	0.0456785	0.153021	3.04451	1.056	down	0.848474	0.676563
11769477	Glyma01g29430	4.26584	4.43026	4.3477	4.04252	3.5223	4.11808	0.0755762	0.10507	4.34793	-0.11272	0.131049	3.8943	1.13942	up	0.415544	0.188065
11769482	Glyma01g29470	7.42114	7.26772	7.70885	8.46538	8.0646	8.89846	-0.668011	0.219502	7.4659	0.607572	0.174982	8.47615	2.42097	down	0.0347754	0.00301481
11769504	Glyma01g29530	5.89234	5.80003	5.88868	4.87135	4.98116	5.76899	0.0572707	0.065717	5.86035	-0.330572	0.405564	5.20717	1.30844	up	0.497427	0.252788
11769510	Glyma01g29540	7.40022	7.03041	7.05028	6.66976	6.06747	6.87605	0.198877	0.127358	7.1603	-0.158327	0.0785258	6.53776	1.28094	up	0.122883	0.0278812
11769514	Glyma01g29570	9.49656	9.65186	9.92886	5.63209	6.13309	7.12775	1.44155	0.230957	9.69243	-1.6879	0.63875	6.29764	8.75098	up	0.0339207	0.00286403
11769516	Glyma01g29580	4.33194	5.01496	4.74663	3.06712	2.37101	3.07564	0.968086	0.316887	4.69785	-0.6265	0.0713678	2.83792	3.02008	up	0.0306704	0.00226094
11769519	Glyma01g29590	2.65246	2.44477	2.56596	2.51472	2.14249	2.61718	-0.0191439	0.0778228	2.5544	0.116592	0.194498	2.42479	1.09865	down	0.661213	0.411346
11769524	Glyma01g29600	3.71965	3.98274	4.2676	3.923	3.2412	4.01108	0.0201653	0.276611	3.99	0.0205997	0.0518542	3.7251	1.0003	down	0.999337	0.998363
11769536	Glyma01g29620	5.46122	4.97933	5.50035	2.80106	2.97142	3.25599	0.925771	0.244578	5.31363	-1.11303	0.396701	3.00949	4.10904	up	0.037283	0.00346878
11769541	Glyma01g29630	7.68816	7.55981	7.30553	8.03431	7.7262	8.42237	-0.325422	0.107979	7.51783	0.483044	0.19973	8.06096	1.75135	down	0.0552995	0.00730441
11769554	Glyma01g29640	2.72848	2.68398	2.76571	2.34487	2.19302	2.61807	0.051614	0.0736423	2.72606	-0.0237838	0.269048	2.38532	1.05365	up	0.874445	0.721713
11769559	Glyma01g29650	3.68244	4.47961	3.49176	3.52972	3.01719	3.46146	0.2965	0.423175	3.8846	0.0133592	0.179964	3.33612	1.21684	up	0.680436	0.433025
11769562	Glyma01g29660	1.82986	2.03991	2.13209	2.19757	2.04926	1.86332	-0.118371	0.178724	2.00062	0.183065	0.437987	2.03672	1.23237	down	0.667554	0.418455
11769566	Glyma01g29670	6.19826	5.89407	5.54476	4.54493	3.23655	4.46724	0.787387	0.214254	5.87903	-0.7434	0.215172	4.08291	2.88944	up	0.0293564	0.00204649
11769571	Glyma01g29700	7.3336	7.38601	7.17545	6.6319	6.14217	6.72562	0.196476	0.0647452	7.29835	-0.336643	0.141094	6.4999	1.44705	up	0.0593022	0.00829948
11769575	Glyma01g29800	2.79188	2.24994	2.37888	2.75573	2.31186	2.66511	-0.193651	0.19457	2.47357	0.175686	0.218458	2.57757	1.29176	down	0.357546	0.148736
11769580	Glyma01g29810	5.77282	5.28366	5.60396	5.68188	4.8459	6.0876	-0.134167	0.189767	5.55348	0.116154	0.161656	5.53846	1.18947	down	0.467844	0.228609
11769584	Glyma01g29820	3.12279	3.0255	2.73815	2.7438	2.87877	2.9175	0.017723	0.114049	2.96214	0.167607	0.418209	2.84669	1.10948	down	0.833639	0.65045
11769590	Glyma01g29830	5.778	5.54095	5.81781	5.01307	4.9693	5.67352	0.0477651	0.137996	5.71225	-0.180519	0.319816	5.21863	1.17144	up	0.6572	0.406461
11769592	Glyma01g29860	5.84482	5.90998	5.78877	5.85196	5.08923	5.83224	-0.019306	0.0546178	5.84786	-0.0106792	0.0584203	5.59115	1.006	down	0.95402	0.88614
11769596	Glyma01g29870	5.26269	4.68427	4.73601	4.90895	3.59638	4.98863	0.0284968	0.218726	4.89432	-0.102501	0.243536	4.49799	1.09505	up	0.803648	0.601665
11769600	Glyma01g29890	3.04697	2.72413	2.849	2.98021	2.10883	2.45024	-0.0486115	0.107514	2.87337	-0.143546	0.273963	2.5131	1.06802	up	0.846111	0.671925
11769607	Glyma01g29920	5.07807	4.82831	4.99971	4.83423	4.40655	5.03876	-0.0284396	0.0997762	4.9687	0.0280438	0.152018	4.75984	1.03993	down	0.852134	0.683139
11769611	Glyma01g29930	8.94633	10.0261	7.64151	9.25983	7.88656	9.07838	-0.0797681	0.948552	8.87131	0.0558463	0.237318	8.74159	1.09856	down	0.939886	0.854059
11769616	Glyma01g29960	2.50534	2.3041	2.36353	2.33263	1.94994	2.37072	-0.00389258	0.0599451	2.39099	0.0882222	0.205586	2.21776	1.06593	down	0.786509	0.575825
11769618	Glyma01g29980	3.41891	2.96133	3.1465	3.04983	2.49491	3.25262	-0.027482	0.160745	3.17558	-0.00526953	0.0970105	2.93245	1.01552	down	0.949525	0.875241
11769620	Glyma01g30000	3.53389	3.32985	3.35093	3.03568	2.73749	3.49733	-0.0227475	0.0557915	3.40489	-0.0721294	0.210626	3.09017	1.03482	up	0.895953	0.764625
11769626	Glyma01g30010	2.5611	2.06448	2.47079	2.0513	2.24164	2.48215	-0.0948946	0.211724	2.36546	0.0633511	0.407206	2.25836	1.11593	down	0.83422	0.651345
11769633	Glyma01g30060	4.58347	4.13138	3.84785	4.22461	3.36669	4.14091	0.0260452	0.250331	4.18757	0.0145544	0.0701422	3.91074	1.008	up	0.981354	0.953157
11769638	Glyma01g30070	3.86367	3.62573	3.65757	3.33931	3.32511	3.64416	0.041013	0.0693239	3.71566	0.0268877	0.327805	3.43619	1.00984	up	0.981936	0.955318
11769642	Glyma01g30080	3.014	2.85486	2.96195	2.74026	2.77709	2.91757	0.0390915	0.0687612	2.9436	0.172468	0.371435	2.81164	1.09686	down	0.829988	0.643758
11769646	Glyma01g30280	2.84572	2.48944	2.63348	2.6405	2.43312	2.71068	-0.0275739	0.121025	2.65622	0.176312	0.27979	2.59477	1.1518	down	0.650092	0.397779
11769648	Glyma01g30290	2.4434	2.59314	2.50304	2.32723	2.32316	2.2393	0.0411805	0.0967326	2.51319	0.0898905	0.418923	2.29657	1.03434	down	0.951606	0.880473
11769656	Glyma01g30310	4.86725	4.81902	4.79456	4.25495	3.88786	4.73736	0.0710996	0.0235397	4.82694	-0.197111	0.193949	4.29339	1.20431	up	0.318856	0.12417
11769658	Glyma01g30340	2.06208	2.11637	2.07926	2.08344	2.26317	2.14304	-0.0302202	0.06426	2.0859	0.31243	0.46482	2.16322	1.26808	down	0.613267	0.360094
11769661	Glyma01g30350	7.72472	7.35588	7.12296	9.64528	8.66377	9.50793	-1.15386	0.195146	7.40119	0.982615	0.0983693	9.27233	4.39687	down	0.0117698	0.000158637
11769666	Glyma01g30370	4.5506	4.76365	4.72448	4.08296	3.50413	4.45949	0.235806	0.138147	4.67958	-0.162906	0.122718	4.01553	1.31833	up	0.149669	0.0379719
11769669	Glyma01g30390	9.72627	9.25761	9.64803	10.5418	9.71026	10.4056	-0.486368	0.201873	9.54397	0.454238	0.0971299	10.2192	1.91934	down	0.0403935	0.0040335
11769677	Glyma01g30410	5.85484	6.13759	5.73698	6.05734	5.74345	6.44839	-0.203879	0.162847	5.9098	0.234714	0.197804	6.08306	1.35528	down	0.226163	0.0726938
11769680	Glyma01g30430	2.9279	2.30103	2.39756	2.17758	2.22735	2.72189	-0.021063	0.235083	2.54216	0.0777152	0.344303	2.3756	1.07087	down	0.8906	0.754405
11769682	Glyma01g30450	5.88509	5.96514	5.69569	5.72404	4.99375	5.64635	0.0608525	0.0875589	5.84864	-0.0677351	0.0955528	5.45471	1.09322	up	0.473804	0.233235
11769690	Glyma01g30460	2.6867	2.32756	2.41169	2.33885	2.05732	2.5513	-0.00967757	0.1187	2.47532	0.0961644	0.217386	2.31582	1.07612	down	0.787995	0.578223
11769694	Glyma01g30480	3.74245	3.55201	3.67818	3.6991	3.62144	3.91977	-0.0778914	0.0776423	3.65755	0.276667	0.310259	3.74677	1.27859	down	0.420532	0.192003
11769696	Glyma01g30490	2.55653	2.83804	2.53853	2.29559	2.14891	2.73249	0.00535377	0.145943	2.64437	0.0186528	0.263985	2.39233	1.00926	down	0.981417	0.953275
11769702	Glyma01g30500	2.67573	2.29669	2.182	2.45546	1.81833	2.22004	-0.00748841	0.160549	2.38481	0.0376549	0.198819	2.16461	1.03179	down	0.922089	0.815029
11769708	Glyma01g30540	2.58309	2.24545	2.4582	2.73467	2.11226	2.35846	-0.0905275	0.128039	2.42891	0.147695	0.267441	2.4018	1.17954	down	0.573327	0.319325
11769712	Glyma01g30550	5.80154	5.09706	5.62925	4.9747	4.84447	5.43644	-0.0141666	0.290303	5.50928	-0.172909	0.271177	5.0852	1.11631	up	0.803963	0.602186
11769717	Glyma01g30580	3.65547	3.3577	2.98712	3.14539	2.4647	2.89209	0.102098	0.220768	3.33343	-0.131938	0.192093	2.83406	1.17612	up	0.575199	0.321269
11769721	Glyma01g30660	4.59433	4.56176	4.71795	3.92479	3.5173	4.20225	0.190578	0.111867	4.62468	-0.287319	0.157198	3.88145	1.39271	up	0.114402	0.0248305
11769724	Glyma01g30670	3.25571	3.38589	3.45431	2.44759	2.55302	3.58214	-0.0166335	0.134953	3.3653	-0.25568	0.462728	2.86092	1.18021	up	0.74801	0.521733
11769729	Glyma01g30870	2.66697	2.68157	2.76233	2.54061	2.31478	2.47784	0.0611393	0.0928665	2.70362	0.0672637	0.308436	2.44441	1.00425	down	0.99159	0.979836
11769735	Glyma01g30880	6.45345	6.44576	6.30793	5.91358	5.79354	6.30644	0.0228962	0.0330294	6.40238	-0.109626	0.274908	6.00452	1.09621	up	0.758695	0.535613
11769739	Glyma01g30900	3.84528	3.85872	3.93828	3.96873	3.29458	4.17426	-0.119544	0.0919131	3.88076	0.0775569	0.0559383	3.81252	1.14639	down	0.201272	0.0606442
11769742	Glyma01g30910	8.46552	8.29585	8.38307	8.29452	7.59382	8.44923	-0.0146185	0.0619068	8.38148	-0.0182358	0.0389239	8.11252	1.00251	up	0.979169	0.947587
11769749	Glyma01g31140	3.79366	3.50273	3.52184	3.12503	3.04677	3.26657	0.0607988	0.0920169	3.60608	-0.13382	0.324537	3.14612	1.14442	up	0.702927	0.460348
11769755	Glyma01g31160	2.19427	1.96959	2.45701	2.15967	1.9966	2.49186	-0.10554	0.230763	2.20696	0.168886	0.259033	2.21605	1.20951	down	0.580074	0.325906
11769758	Glyma01g31170	6.92166	6.7278	6.79225	7.5546	6.46736	7.60672	-0.258967	0.0591809	6.8139	0.40203	0.131557	7.20956	1.58118	down	0.0342807	0.00292307
11769765	Glyma01g31180	6.54235	6.26076	6.40901	6.39431	6.02737	6.50134	-0.0546344	0.0996189	6.40404	0.114335	0.195987	6.30767	1.12426	down	0.59209	0.338191
11769770	Glyma01g31260	6.5678	6.75392	6.47747	6.35403	5.97282	7.02524	-0.0489585	0.111888	6.59973	0.0673459	0.245176	6.45069	1.08395	down	0.785703	0.574628
11769775	Glyma01g31270	4.58931	4.24472	4.04735	5.89832	5.38483	5.62833	-0.753748	0.171564	4.29379	0.854953	0.260137	5.63716	3.04977	down	0.0281889	0.00187165
11769782	Glyma01g31290	2.62962	2.60888	2.85012	2.45527	2.3878	2.60647	0.108742	0.15501	2.69621	0.161054	0.327633	2.48318	1.03693	down	0.937199	0.848231
11769788	Glyma01g31320	5.29683	5.02234	4.26879	8.89064	8.48764	9.56499	-2.2131	0.384294	4.86265	2.17067	0.244154	8.98109	20.876	down	0.0119487	0.000168427
11769792	Glyma01g31350	2.46513	2.36326	2.65188	2.16475	2.15045	3.11359	-0.0638768	0.157592	2.49342	0.184302	0.388186	2.47626	1.18771	down	0.693986	0.449311
11769801	Glyma01g31370	4.03807	3.9158	3.93201	3.42434	3.62774	3.98041	0.0139989	0.0323913	3.96196	-0.00513029	0.406808	3.67749	1.01335	up	0.980253	0.950328
11769809	Glyma01g31380	2.64264	3.15713	2.92294	3.16654	2.25912	3.1984	-0.204183	0.244423	2.90757	0.0282718	0.046923	2.87469	1.17483	down	0.502426	0.25705
11769813	Glyma01g31390	3.66008	3.79001	3.88105	3.73051	3.3575	3.34952	0.000569344	0.143513	3.77705	-0.0319609	0.362334	3.47918	1.0228	up	0.964831	0.911722
11769816	Glyma01g31430	4.51382	4.59923	4.46843	3.72831	3.44322	4.15353	0.170356	0.0628837	4.52716	-0.31645	0.210993	3.77502	1.40134	up	0.142418	0.0352883
11769820	Glyma01g31470	7.42229	7.83492	7.39379	7.87861	7.2939	7.75326	-0.216677	0.207088	7.55033	0.140249	0.171368	7.64192	1.28069	down	0.334176	0.133609
11769826	Glyma01g31480	5.46727	5.46377	5.66365	5.75611	5.24543	5.80446	-0.205995	0.140867	5.53156	0.129778	0.142736	5.602	1.26205	down	0.23485	0.0770009
11769830	Glyma01g31530	4.41547	3.86204	4.26375	3.866	3.76914	4.22058	-0.0652444	0.223609	4.18042	-0.0284247	0.28649	3.9519	1.02585	down	0.957231	0.892998
11769836	Glyma01g31560	2.12537	2.4266	2.16048	1.89984	1.78522	2.02802	0.0957632	0.151196	2.23749	0.0279741	0.310236	1.90436	1.04811	up	0.911768	0.794945
11769838	Glyma01g31620	2.2822	2.25676	2.01067	2.14421	2.06551	2.75292	-0.0544812	0.0790187	2.18321	0.348527	0.301643	2.32088	1.32226	down	0.346636	0.141593
11769842	Glyma01g31660	2.97734	2.51935	3.1075	2.44687	2.13246	2.50072	0.151507	0.266844	2.86806	-0.0912005	0.233488	2.36002	1.18321	up	0.640117	0.387844
11769846	Glyma01g31670	2.714	2.45989	2.55118	2.5907	2.19671	2.44776	-0.0427141	0.0808582	2.57503	0.0593197	0.259487	2.41172	1.07329	down	0.817411	0.623592
11769850	Glyma01g31680	3.16164	2.2132	2.77552	2.53072	2.26165	2.45798	0.0168668	0.369538	2.71679	-0.0177983	0.29166	2.41678	1.02432	up	0.968891	0.922074
11769852	Glyma01g31700	3.90045	3.69642	3.70221	3.34678	3.1252	3.71533	0.0340538	0.0553766	3.76636	-0.0712011	0.233093	3.39577	1.07568	up	0.780994	0.568054
11769857	Glyma01g31710	2.96465	3.07008	2.8958	2.52485	2.14981	3.06052	0.0109764	0.0720318	2.97684	-0.122138	0.204658	2.57839	1.09666	up	0.6819	0.434532
11769863	Glyma01g31720	7.78239	7.67446	7.91969	6.51303	6.16834	7.09297	0.435542	0.136078	7.79218	-0.499852	0.222616	6.59145	1.91241	up	0.054545	0.00712996
11769865	Glyma01g31730	2.88908	2.62893	3.06154	2.90229	2.44401	2.85363	-0.0178565	0.203248	2.85985	0.120941	0.197327	2.73331	1.10099	down	0.751817	0.526493
11769870	Glyma01g31740	3.10453	2.97506	3.37001	2.74763	2.80141	2.64283	0.141858	0.202161	3.14987	-0.0120456	0.45089	2.73062	1.11258	up	0.851775	0.682353
11769873	Glyma01g31750	9.45008	9.26281	9.71266	8.79495	7.62713	8.76993	0.430084	0.218335	9.47519	-0.382426	0.157349	8.39734	1.75626	up	0.0770774	0.0129541
11769877	Glyma01g31760	7.21794	7.42179	7.0768	6.9899	6.52615	7.1938	0.0926791	0.131153	7.23884	0.0224585	0.136045	6.90328	1.04988	up	0.819857	0.627008
11769879	Glyma01g31770	6.77641	6.61943	6.4048	8.71763	7.71798	8.27461	-0.864022	0.0999951	6.60021	1.03785	0.217918	8.23674	3.73697	down	0.0151076	0.000359626
11769881	Glyma01g31780	6.84128	6.55822	6.5397	6.59774	5.94547	6.39077	0.0308786	0.0927905	6.6464	-0.0388552	0.180756	6.31133	1.04952	up	0.835024	0.6528
11769884	Glyma01g31830	6.75378	7.04123	7.17743	6.39223	6.10534	6.92514	0.0925801	0.228913	6.99081	-0.158659	0.225681	6.47424	1.19023	up	0.585153	0.331034
11769888	Glyma01g31840	4.45968	5.11082	5.08053	4.56874	3.8814	5.60468	-0.0249182	0.346699	4.88368	0.0416859	0.424907	4.68494	1.04725	down	0.948141	0.871968
11769894	Glyma01g31880	2.27943	2.33418	2.40443	1.98359	1.82384	2.34419	0.0272441	0.10394	2.33935	0.00377401	0.259105	2.05054	1.0164	up	0.964489	0.911093
11769899	Glyma01g31890	4.84833	4.9454	4.81696	4.88682	3.83508	5.13781	-0.0284558	0.0679431	4.87023	-0.0134506	0.174374	4.6199	1.01046	down	0.966464	0.915183
11769906	Glyma01g31910	2.94577	2.42957	2.73576	2.25711	2.49202	2.79866	-0.0670134	0.194919	2.7037	0.0105562	0.420367	2.51593	1.05524	down	0.926333	0.824481
11769912	Glyma01g31980	2.31697	2.49116	2.49527	2.20781	2.18768	2.38677	0.0225782	0.132449	2.43446	0.114205	0.344413	2.26075	1.06557	down	0.884725	0.743183
11769916	Glyma01g32010	5.24479	5.19933	5.23472	4.18165	4.01317	5.07647	0.126923	0.0517742	5.22628	-0.410253	0.345862	4.42376	1.45113	up	0.269385	0.0955658
11769919	Glyma01g32030	2.7893	2.59385	2.64738	2.42791	2.1947	2.39609	0.0232371	0.0572039	2.67685	-0.0487034	0.295556	2.33957	1.05113	up	0.889605	0.752387
11769924	Glyma01g32040	2.53538	2.05106	2.24047	2.12452	2.09909	2.05562	0.0463413	0.170981	2.27564	0.129121	0.403292	2.09308	1.05906	down	0.915834	0.802488
11769930	Glyma01g32050	2.7954	3.00827	2.51526	2.23291	1.97417	2.7187	0.0772033	0.178972	2.77298	-0.121843	0.226667	2.30859	1.14794	up	0.637433	0.384908
11769937	Glyma01g32060	2.84496	2.38716	2.81371	2.36273	2.21419	2.75366	-0.056091	0.2106	2.68194	-0.0291711	0.263042	2.44353	1.01883	down	0.966588	0.915488
11769942	Glyma01g32070	5.71692	5.87138	6.14409	5.80328	5.32472	6.27891	-0.0997325	0.228784	5.9108	0.057108	0.168513	5.8023	1.11484	down	0.716632	0.478647
11769948	Glyma01g32110	7.2247	7.15569	6.98394	7.03056	6.37344	7.25745	-0.0369653	0.0522774	7.12144	-0.00591954	0.0650151	6.88715	1.02175	down	0.819564	0.626525
11769950	Glyma01g32130	3.07838	2.66156	2.91765	2.25734	2.28612	2.52271	0.0632657	0.157417	2.88586	-0.20187	0.352665	2.35539	1.20175	up	0.638841	0.386582
11769961	Glyma01g32170	4.70285	4.4437	4.50373	4.36751	3.67505	4.60031	0.0294172	0.0788208	4.55009	-0.0410464	0.0610279	4.21429	1.05005	up	0.627069	0.37405
11769965	Glyma01g32220	2.90944	2.82537	2.96538	2.46548	2.21543	2.50421	0.0644445	0.0913624	2.90006	-0.17524	0.267725	2.39504	1.18073	up	0.549096	0.296962
11769971	Glyma01g32240	2.99227	3.47465	3.44668	2.68901	2.46558	3.64244	-0.078066	0.267806	3.30453	-0.184918	0.359616	2.93234	1.07688	up	0.889894	0.753046
11769973	Glyma01g32250	2.38612	2.10717	2.23972	1.95983	2.09806	2.98897	-0.0673774	0.0955339	2.24434	0.302577	0.44157	2.34895	1.29231	down	0.564601	0.311276
11769976	Glyma01g32270	4.51905	4.68079	4.67623	3.6797	3.16048	4.22572	0.31425	0.123999	4.62536	-0.357138	0.188682	3.68863	1.5926	up	0.079413	0.013637
11769980	Glyma01g32280	3.89589	3.76498	3.59386	2.98352	3.01681	3.57156	0.0391652	0.0712944	3.75157	-0.256442	0.339712	3.19063	1.2274	up	0.546895	0.294836
11769982	Glyma01g32310	2.9306	2.78581	2.89753	2.62609	2.55164	3.08159	-0.0415454	0.0707381	2.87132	0.105586	0.293193	2.75311	1.10737	down	0.753071	0.528202
11769988	Glyma01g32340	2.12998	2.02882	2.26761	2.13804	2.09125	2.07652	0.0261038	0.134343	2.14214	0.25124	0.391157	2.10194	1.16889	down	0.720885	0.484342
11769990	Glyma01g32350	3.68302	3.69783	3.56417	3.4132	2.90732	3.65185	0.02595	0.0369586	3.64834	-0.0329278	0.117095	3.32412	1.04166	up	0.758273	0.534896
11769992	Glyma01g32360	4.98109	4.7585	5.42584	4.40522	4.22525	4.73946	0.217136	0.313463	5.05514	-0.11602	0.2516	4.45665	1.25977	up	0.559058	0.306174
11770005	Glyma01g32380	5.40259	5.11106	5.7883	5.59478	4.83868	5.68938	-0.194829	0.309215	5.43398	0.0108087	0.0156318	5.37428	1.1532	down	0.652849	0.400759
11770010	Glyma01g32390	3.27597	2.66109	2.71551	2.37254	2.22294	2.65229	0.162899	0.235156	2.88419	-0.0400307	0.269356	2.41592	1.15103	up	0.708073	0.467175
11770022	Glyma01g32400	7.32583	7.26095	7.31397	6.40401	6.03421	6.72088	0.241943	0.0546721	7.30025	-0.406602	0.17281	6.38637	1.56759	up	0.0547247	0.00717923
11770027	Glyma01g32430	5.99345	6.24605	6.11202	5.72565	3.90643	5.78747	0.275604	0.137406	6.11717	-0.43638	0.478253	5.13985	1.63806	up	0.300447	0.113045
11770030	Glyma01g32440	7.94029	8.20486	7.53613	8.02506	7.71473	8.74719	-0.237415	0.248417	7.89376	0.296488	0.27079	8.16233	1.44784	down	0.293657	0.109106
11770034	Glyma01g32470	4.60375	5.38867	6.11937	5.19213	3.4973	4.76782	0.403894	0.6718	5.3706	-0.215616	0.369438	4.48575	1.53635	up	0.570795	0.316897
11770037	Glyma01g32480	5.50794	5.68805	5.62063	5.10119	3.80517	5.86586	0.0424612	0.115701	5.60554	-0.373664	0.484124	4.92407	1.33434	up	0.555053	0.302573
11770039	Glyma01g32680	3.89491	4.13227	4.02028	4.03521	3.88684	4.75734	-0.0934455	0.133771	4.01582	0.382538	0.301648	4.22647	1.39087	down	0.296963	0.110949
11770047	Glyma01g32690	8.91872	8.8458	8.84308	7.88297	7.02698	7.81652	0.488596	0.0265463	8.8692	-0.539773	0.0627845	7.57549	2.03972	up	0.00796133	2.85386e-05
11770056	Glyma01g32700	2.14607	1.9027	1.96311	1.65265	1.87221	1.81622	0.0380607	0.0732174	2.00396	0.0797998	0.460037	1.78036	1.02935	down	0.961872	0.905279
11770062	Glyma01g32710	5.23492	5.22447	5.53756	5.09548	4.88586	5.43234	0.0309908	0.191548	5.33232	0.101905	0.238765	5.13789	1.05038	down	0.893253	0.759623
11770064	Glyma01g32730	2.42545	2.75566	3.54785	3.25419	2.85779	3.84066	-0.53817	0.52223	2.90965	0.135065	0.215397	3.31755	1.59464	down	0.385159	0.167191
11770066	Glyma01g32750	11.5387	11.405	11.3849	11.272	10.3678	11.2013	0.0881591	0.026975	11.4429	-0.142334	0.0660879	10.947	1.17324	up	0.0669952	0.0102876
11770070	Glyma01g32760	2.68765	2.50375	2.41972	2.69494	2.60609	2.56686	-0.0289397	0.0605652	2.53704	0.321985	0.392233	2.62263	1.27538	down	0.528566	0.27929
11770073	Glyma01g32800	3.67082	4.02136	4.0107	3.10379	3.0235	3.42064	0.175517	0.210404	3.90096	-0.277464	0.296761	3.18264	1.36887	up	0.36414	0.153041
11770082	Glyma01g32850	3.08276	3.00948	2.95101	2.24195	2.32297	2.95303	0.00117882	0.00199647	3.01442	-0.241916	0.367439	2.50598	1.18353	up	0.653997	0.402438
11770086	Glyma01g32880	7.25885	7.89315	8.11049	8.89382	7.47866	8.96585	-0.483476	0.412861	7.75416	0.47381	0.29014	8.44611	1.94165	down	0.189101	0.055065
11770089	Glyma01g32890	4.55448	4.13069	4.8695	5.59535	4.3679	5.58401	-0.543542	0.327263	4.51823	0.385993	0.186281	5.18242	1.90466	down	0.115117	0.0251019
11770095	Glyma01g32900	4.23118	4.27463	4.23202	3.2914	3.48016	4.18151	0.024824	0.0575955	4.24594	-0.304757	0.426896	3.65102	1.25665	up	0.594019	0.340113
11770104	Glyma01g32920	2.49852	2.74873	2.37363	2.50155	2.36476	2.15584	0.0559023	0.149103	2.54029	0.121663	0.447306	2.34072	1.04664	down	0.939543	0.853256
11770107	Glyma01g32930	5.05705	5.6374	5.34516	5.30917	4.66079	5.46535	-0.0622199	0.268474	5.34654	0.00168626	0.0588614	5.1451	1.04529	down	0.892782	0.758785
11770109	Glyma01g32960	4.34868	4.22684	4.49481	3.85004	3.5221	4.4929	0.0431036	0.144218	4.35678	-0.0933208	0.243511	3.95502	1.09918	up	0.756607	0.532849
11770115	Glyma01g32990	6.37989	6.17549	6.52048	5.80497	4.74477	5.92927	0.333318	0.1688	6.35862	-0.266963	0.135945	5.493	1.51601	up	0.0914255	0.0172935
11770120	Glyma01g33000	5.84646	5.81407	5.70706	5.33343	4.90639	6.05447	0.0136427	0.0197078	5.7892	-0.0787901	0.26001	5.43143	1.06617	up	0.829311	0.642486
11770126	Glyma01g33020	5.37488	5.2709	5.24011	4.78108	4.39352	5.08126	0.0506067	0.0156937	5.2953	-0.227399	0.16541	4.75195	1.21252	up	0.235109	0.0771353
11770129	Glyma01g33030	4.86225	5.32508	5.25616	4.99683	4.23373	5.132	0.0819709	0.248613	5.14783	-0.0130015	0.0199796	4.78752	1.06804	up	0.814677	0.618797
11770132	Glyma01g33040	4.85022	4.63513	4.18953	4.37874	3.04421	4.51875	0.122818	0.223958	4.55829	-0.18957	0.268978	3.98057	1.24176	up	0.524096	0.275453
11770136	Glyma01g33080	8.58233	8.40247	8.96131	7.09424	5.26786	6.84234	0.884129	0.269865	8.64871	-1.09776	0.430367	6.40148	3.95009	up	0.0463324	0.00526713
11770139	Glyma01g33090	9.9562	9.61026	9.9611	8.60674	7.66663	8.55071	0.717801	0.171548	9.84252	-0.584684	0.0684301	8.27469	2.46653	up	0.0177714	0.000567853
11770145	Glyma01g33140	3.57976	3.32043	2.92539	2.31169	2.87569	3.11537	0.0843721	0.216885	3.27519	-0.157898	0.554102	2.76758	1.18285	up	0.799821	0.595595
11770147	Glyma01g33170	3.25711	3.0706	3.03775	2.85805	2.34097	3.03301	0.0346519	0.0503496	3.12182	-0.0778206	0.114833	2.74401	1.08108	up	0.521692	0.273399
11770153	Glyma01g33180	2.64398	2.68135	2.83856	2.01145	2.05605	2.28835	0.0904171	0.134962	2.7213	-0.246924	0.358299	2.11862	1.26343	up	0.530403	0.280749
11770160	Glyma01g33190	3.48423	3.09745	3.28517	2.7487	2.95945	3.3241	-0.0191892	0.136683	3.28895	-0.0320532	0.409632	3.01075	1.00896	up	0.98733	0.968416
11770166	Glyma01g33200	7.86604	7.63692	7.68617	7.46353	6.63246	7.52233	0.163267	0.0671278	7.72971	-0.0949959	0.0162367	7.20611	1.19604	up	0.0502832	0.00613491
11770171	Glyma01g33220	6.34019	5.91584	6.19488	5.76133	4.50381	5.62148	0.295505	0.164215	6.15031	-0.293924	0.189852	5.29554	1.50465	up	0.126975	0.029357
11770181	Glyma01g33240	8.84195	8.60986	8.37113	8.74418	7.93839	8.82985	-0.159465	0.139355	8.60764	0.002364	0.00604474	8.50414	1.1187	down	0.398193	0.176194
11770200	Glyma01g33290	7.31573	7.12286	7.36172	6.63951	5.44626	6.49882	0.369369	0.123076	7.26677	-0.437201	0.164086	6.19486	1.74905	up	0.0456218	0.00511965
11770212	Glyma01g33300	2.07479	2.49547	2.31461	2.0748	1.93857	1.71936	0.0534528	0.208155	2.29496	-0.0652579	0.451231	1.91091	1.08576	up	0.889655	0.75247
11770214	Glyma01g33310	4.76119	4.3174	4.34003	4.1261	3.69239	4.41299	0.0928605	0.160892	4.47287	-0.037516	0.146823	4.07716	1.09458	up	0.690442	0.444945
11770223	Glyma01g33320	5.96116	6.19653	5.9002	5.44799	5.39858	5.62531	0.0898218	0.130078	6.0193	-0.173512	0.331007	5.49063	1.20025	up	0.607218	0.354141
11770227	Glyma01g33340	4.55246	4.20077	4.20348	4.09557	3.75425	4.02772	0.0837883	0.12133	4.3189	-0.0105997	0.256961	3.95918	1.06761	up	0.840964	0.663002
11770239	Glyma01g33350	4.05716	3.68911	3.75556	3.16649	2.71245	3.53595	0.220678	0.122783	3.83394	-0.209627	0.148209	3.1383	1.34752	up	0.139474	0.0341221
11770243	Glyma01g33360	2.28911	2.61269	2.10517	2.14753	2.11041	2.44502	0.0298654	0.198838	2.33566	0.193865	0.318263	2.23432	1.12039	down	0.782291	0.570005
11770247	Glyma01g33390	3.61193	3.58673	3.84492	3.21567	3.11134	3.52647	0.113648	0.161687	3.68119	-0.0177131	0.286583	3.2845	1.09533	up	0.804049	0.602518
11770249	Glyma01g33400	2.999	2.84174	2.9568	2.63849	2.52049	2.78992	0.0439285	0.0719435	2.93251	0.0263832	0.30385	2.64963	1.01224	up	0.976383	0.94048
11770254	Glyma01g33420	7.2527	7.28878	6.99327	6.89149	5.36534	6.53758	0.189072	0.0958571	7.17825	-0.459039	0.301505	6.2648	1.56711	up	0.164963	0.0442474
11770257	Glyma01g33430	5.34394	5.06398	4.86627	4.44201	3.92035	5.26569	0.0932806	0.143213	5.0914	-0.190098	0.304415	4.54268	1.21704	up	0.551927	0.299412
11770259	Glyma01g33450	4.31939	3.64547	3.93157	3.90406	3.01247	3.97015	0.041637	0.248094	3.96547	-0.0296032	0.0426935	3.62889	1.05062	up	0.867398	0.709455
11770262	Glyma01g33460	7.75387	7.76804	7.58348	7.53512	6.85403	7.6938	0.0399779	0.0513259	7.7018	-0.0354971	0.0461434	7.36098	1.05371	up	0.427125	0.196884
11770265	Glyma01g33470	3.7999	4.3118	3.74311	3.37226	3.11376	3.97134	0.0908752	0.258117	3.9516	-0.109604	0.246825	3.48579	1.14908	up	0.711115	0.471708
11770267	Glyma01g33490	3.04902	2.80016	3.00203	1.97119	2.18174	2.65062	0.057599	0.109833	2.95041	-0.359622	0.411761	2.26785	1.33535	up	0.480199	0.238414
11770269	Glyma01g33500	3.50792	3.3548	3.79646	2.86851	2.22422	3.16438	0.320548	0.219801	3.55306	-0.214806	0.0878727	2.75237	1.4493	up	0.136553	0.0329516
11770272	Glyma01g33520	6.4887	6.63847	6.16189	6.35785	5.173	6.44766	0.0402061	0.169668	6.42969	-0.13131	0.185705	5.99283	1.12624	up	0.641786	0.389506
11770293	Glyma01g33540	4.33404	4.66305	4.3345	3.45418	3.43097	4.42185	0.127194	0.165439	4.44387	-0.282334	0.391668	3.769	1.32825	up	0.487462	0.244806
11770296	Glyma01g33550	3.15227	2.98039	2.96344	2.64278	2.03665	3.11343	0.0271247	0.0423947	3.03204	-0.14195	0.156815	2.59762	1.12434	up	0.450124	0.215014
11770298	Glyma01g33610	5.93755	5.62883	5.83498	5.73436	5.31702	5.96706	-0.0846047	0.120155	5.80045	0.0530909	0.154413	5.67281	1.10015	down	0.628898	0.375931
11770304	Glyma01g33620	6.07233	5.91323	5.99565	6.19296	5.18259	6.49973	-0.0390496	0.0592939	5.99374	0.190977	0.178822	5.95843	1.17286	down	0.373365	0.159293
11770309	Glyma01g33640	3.39124	3.10798	3.15917	3.03526	2.85057	3.05195	0.0528967	0.0877492	3.21947	0.0780282	0.304358	2.97926	1.01757	down	0.9668	0.916067
11770320	Glyma01g33730	10.8295	10.4441	10.5763	11.0097	10.4099	10.8923	-0.182989	0.130462	10.6166	0.236355	0.161987	10.7706	1.33732	down	0.169505	0.0463353
11770323	Glyma01g33740	2.33717	1.99546	2.07583	1.88894	1.92435	2.02343	0.0675165	0.111605	2.13616	0.142272	0.379511	1.94557	1.05318	down	0.915834	0.802488
11770326	Glyma01g33790	5.10765	4.66636	4.78499	5.18033	4.63144	4.98875	-0.133926	0.152269	4.853	0.211918	0.213185	4.93351	1.27089	down	0.337	0.135311
11770331	Glyma01g33800	2.35401	2.40612	2.63326	2.32912	2.05307	2.10257	0.0806236	0.171521	2.46446	0.0430878	0.342069	2.16159	1.02636	up	0.958628	0.896374
11770335	Glyma01g33810	2.75913	2.30206	2.32519	2.19039	2.12511	2.45032	0.070868	0.16694	2.46212	0.129353	0.310156	2.25527	1.04137	down	0.927015	0.82588
11770338	Glyma01g33850	1.98998	2.2746	2.06374	2.52273	1.88751	2.37108	-0.186324	0.144674	2.10944	0.230015	0.162606	2.26044	1.33454	down	0.186465	0.0538025
11770342	Glyma01g33920	4.25245	4.16402	3.63242	3.40863	3.597	3.94233	-0.00979996	0.226637	4.0163	-0.11144	0.400973	3.64932	1.07299	up	0.899048	0.770571
11770351	Glyma01g33940	2.21611	2.27623	2.33908	2.23104	1.79419	2.2522	0.00729068	0.103099	2.27714	0.0879653	0.185033	2.09248	1.05751	down	0.814629	0.61872
11770354	Glyma01g33950	5.58411	5.41301	5.59912	4.81317	4.62697	5.62157	0.0482563	0.10143	5.53208	-0.197916	0.316572	5.02057	1.18606	up	0.607218	0.35408
11770356	Glyma01g33960	3.32189	3.12314	3.24524	3.33334	2.36697	3.16065	0.00737158	0.0770133	3.23009	-0.00372688	0.107881	2.95365	1.00772	up	0.964659	0.911448
11770360	Glyma01g33980	2.84749	2.49189	2.5008	2.16119	1.86864	2.33593	0.0840576	0.122269	2.61339	-0.142076	0.21791	2.12192	1.1697	up	0.517195	0.269778
11770363	Glyma01g34020	5.55224	5.55714	5.16585	5.07283	4.4833	5.17113	0.157442	0.141549	5.42508	-0.0932114	0.0930555	4.90909	1.18975	up	0.285849	0.104526
11770367	Glyma01g34050	4.17564	5.10604	5.36845	4.98689	2.88663	5.10523	-0.14941	0.562825	4.88338	-0.441201	0.624087	4.32625	1.22416	up	0.832901	0.649128
11770370	Glyma01g34100	6.90001	6.85984	6.81044	7.50241	6.48279	7.42047	-0.232914	0.0167817	6.85677	0.310879	0.0962663	7.13522	1.4578	down	0.0249668	0.00140896
11770373	Glyma01g34110	2.51593	2.07216	2.25842	2.26277	2.13673	1.93922	-0.0252204	0.155812	2.28217	0.0708518	0.443669	2.11291	1.06886	down	0.90741	0.786988
11770376	Glyma01g34140	2.22516	2.71951	2.55014	2.10934	2.26195	2.26053	0.0894291	0.243812	2.49827	0.0671043	0.431124	2.21061	1.01559	up	0.980903	0.952232
11770380	Glyma01g34160	4.94028	5.44975	4.5446	3.7095	3.616	4.68543	0.359694	0.352304	4.97821	-0.349534	0.382359	4.00364	1.63493	up	0.321664	0.125939
11770382	Glyma01g34170	6.47287	6.82589	6.65626	8.81939	7.62215	8.03621	-0.752299	0.178666	6.65167	1.02061	0.355364	8.15925	3.41743	down	0.0360656	0.00323757
11770384	Glyma01g34190	4.62038	4.43992	5.05889	4.27105	3.87916	4.77252	0.0783386	0.297739	4.7064	-0.0551406	0.192308	4.30758	1.09694	up	0.816946	0.622538
11770389	Glyma01g34210	2.16387	1.77322	2.19706	2.14095	1.74403	2.01517	-0.0897129	0.201538	2.04472	0.0976232	0.251936	1.96672	1.13866	down	0.700886	0.457671
11770391	Glyma01g34230	3.39815	3.41448	3.23482	2.69761	2.48422	2.80728	0.0465674	0.0498434	3.34915	-0.37421	0.267735	2.66304	1.33865	up	0.266872	0.0942098
11770393	Glyma01g34290	2.20062	1.86872	2.06122	1.96418	1.85487	2.3938	-0.086194	0.121963	2.04352	0.206573	0.278926	2.07095	1.22499	down	0.488286	0.245418
11770400	Glyma01g34300	6.38586	5.92969	5.77099	8.41938	8.84132	9.22878	-1.35579	0.209603	6.02885	1.71053	0.49879	8.82983	8.37635	down	0.0241643	0.00131451
11770404	Glyma01g34310	4.17178	3.60353	3.83343	2.92103	2.82538	3.55575	0.242641	0.204984	3.86958	-0.260881	0.299671	3.10072	1.41767	up	0.314062	0.121375
11770406	Glyma01g34320	2.47691	2.68213	2.40493	2.03778	2.07467	2.59908	0.0158138	0.117778	2.52132	-0.0029947	0.33979	2.23718	1.01312	up	0.977789	0.94459
11770408	Glyma01g34330	5.55029	5.12233	5.0158	4.10455	2.78981	4.69126	0.37244	0.181143	5.22947	-0.729822	0.417395	3.86187	2.14691	up	0.119366	0.0266343
11770410	Glyma01g34340	5.50679	5.72466	5.38209	4.97132	4.93286	5.59033	0.048136	0.133819	5.53785	-0.0595357	0.316442	5.16484	1.07749	up	0.85083	0.680538
11770426	Glyma01g34350	6.04453	5.86605	5.5928	6.5552	5.55351	6.6942	-0.342842	0.133703	5.83446	0.355671	0.112997	6.26764	1.62283	down	0.0443692	0.00485569
11770444	Glyma01g34380	6.39079	7.03194	5.9524	7.23663	6.08659	7.07739	-0.506607	0.426342	6.45838	0.100556	0.149337	6.8002	1.52326	down	0.328373	0.130122
11770452	Glyma01g34430	7.83407	7.85317	7.96879	8.83344	7.33954	8.24127	-0.211885	0.109923	7.88534	0.306194	0.325432	8.13808	1.43205	down	0.277184	0.099871
11770455	Glyma01g34450	2.71728	2.56134	2.38471	2.62225	2.24505	2.43127	-0.0530801	0.0831408	2.55445	0.0906708	0.284735	2.43286	1.10477	down	0.755164	0.530773
11770461	Glyma01g34480	7.61575	7.87508	7.79627	7.25105	7.27079	7.69231	0.0145744	0.150505	7.76237	-0.0777399	0.332492	7.40472	1.06608	up	0.882753	0.738639
11770463	Glyma01g34490	3.33835	2.91293	3.4206	2.32218	2.32951	2.55739	0.190258	0.234733	3.22396	-0.365341	0.347368	2.40302	1.46978	up	0.335188	0.134181
11770467	Glyma01g34520	9.38584	9.33164	9.29777	9.16338	8.49533	9.26848	0.0195433	0.0172169	9.33841	-0.0778038	0.0548443	8.97573	1.0698	up	0.230347	0.0747644
11770472	Glyma01g34540	4.21822	3.72701	4.23496	3.99862	3.10559	3.86806	0.0816723	0.241309	4.06006	-0.0556348	0.0887347	3.65742	1.09985	up	0.726948	0.492128
11770476	Glyma01g34560	2.27935	2.46123	2.3816	1.8278	1.83154	2.41393	-0.027209	0.113876	2.37406	-0.111506	0.328569	2.02442	1.06017	up	0.887973	0.748992
11770490	Glyma01g34570	2.32414	2.20957	2.42213	2.34521	2.08127	2.17632	0.0019145	0.119645	2.31861	0.149577	0.326504	2.20094	1.10777	down	0.789696	0.58052
11770494	Glyma01g34580	5.80405	5.53587	5.59259	4.93419	4.91801	5.41948	0.0469487	0.0820017	5.64417	-0.241322	0.31698	5.09056	1.22118	up	0.530776	0.281043
11770497	Glyma01g34610	4.84051	4.77617	4.69077	3.74206	3.4818	4.1768	0.239804	0.0106012	4.76915	-0.463791	0.220708	3.80022	1.62856	up	0.0687504	0.0107961
11770500	Glyma01g34650	5.29573	5.25001	5.62027	5.55904	3.79766	4.99266	0.147588	0.208926	5.38867	-0.192625	0.40343	4.78312	1.26594	up	0.602654	0.349304
11770503	Glyma01g34690	6.92368	6.59271	6.60688	7.16654	6.18802	7.19018	-0.22638	0.110393	6.70776	0.17945	0.0772391	6.84825	1.32485	down	0.0774545	0.0130555
11770516	Glyma01g34740	4.01318	4.12169	3.88752	3.99595	3.32984	3.49808	0.0189335	0.0824925	4.00747	-0.115238	0.309646	3.60796	1.09746	up	0.793004	0.58561
11770521	Glyma01g34760	4.18924	3.25416	3.44732	3.09374	2.7573	3.15204	0.246509	0.363749	3.63024	-0.117372	0.221973	3.00102	1.28688	up	0.545633	0.293709
11770526	Glyma01g34770	2.59835	2.56819	2.78383	2.63894	2.50273	2.64074	0.0235535	0.140367	2.65012	0.232907	0.331194	2.59414	1.15617	down	0.69994	0.456704
11770532	Glyma01g34780	8.04056	7.8686	7.56891	7.84195	7.03812	7.92419	-0.043291	0.143236	7.82602	-0.00255895	0.0046502	7.60142	1.02864	down	0.866796	0.708274
11770549	Glyma01g34820	6.71231	6.59846	6.44558	6.58009	5.6776	6.62288	0.00185506	0.0570521	6.58545	-0.0247345	0.0451983	6.29352	1.0186	up	0.823492	0.632666
11770556	Glyma01g34830	4.04006	4.3153	3.99776	3.6437	3.19657	3.74018	0.121108	0.145844	4.11771	-0.204445	0.160542	3.52682	1.25314	up	0.279367	0.101038
11770560	Glyma01g34860	2.3287	2.2928	2.36112	1.84446	1.94994	1.94749	0.0485754	0.0699654	2.32754	-0.0996674	0.419505	1.91396	1.10822	up	0.832143	0.64789
11770563	Glyma01g34870	3.22129	3.16525	3.33905	2.77958	2.3802	3.33713	0.0566525	0.113785	3.24186	-0.0875669	0.206138	2.83231	1.10513	up	0.682593	0.435238
11770570	Glyma01g34890	3.99245	3.14416	4.02198	3.41934	2.74217	3.44076	0.212485	0.410314	3.71953	-0.0409489	0.0746448	3.20076	1.19204	up	0.685234	0.438577
11770575	Glyma01g34950	2.26202	2.5063	2.45289	2.2317	1.87887	2.12931	0.0218541	0.149255	2.40707	-0.0399216	0.263377	2.07996	1.04375	up	0.90753	0.787234
11770579	Glyma01g34970	2.69465	2.21376	2.36091	2.26807	2.16373	2.66121	-0.0914593	0.168403	2.4231	0.115112	0.281511	2.36434	1.15394	down	0.672188	0.423492
11770587	Glyma01g34990	4.52765	4.32375	4.45149	4.81851	4.63959	5.61446	-0.247504	0.0795122	4.43429	0.607724	0.314267	5.02418	1.80904	down	0.101114	0.0202794
11770594	Glyma01g35000	2.04818	2.08948	2.05833	2.02203	2.06636	2.13243	-0.0185456	0.0600464	2.06533	0.255066	0.389008	2.07361	1.20883	down	0.633995	0.381238
11770601	Glyma01g35010	6.1819	6.0741	6.33129	5.89434	5.57315	6.24448	0.0438513	0.141701	6.19576	0.0174123	0.192874	5.90399	1.0185	up	0.952909	0.883421
11770604	Glyma01g35030	6.61912	6.19749	5.51736	6.04486	5.11158	6.08373	0.0603005	0.40181	6.11132	-0.0389608	0.0584425	5.74672	1.07122	up	0.886728	0.746968
11770616	Glyma01g35060	7.67148	7.84401	7.74229	7.66164	7.25828	8.11871	-0.0735497	0.105325	7.75259	0.11874	0.179214	7.67955	1.14258	down	0.506823	0.260916
11770621	Glyma01g35070	5.10402	4.04964	4.0961	4.73279	3.82972	4.87075	-0.290961	0.441621	4.41658	0.0355467	0.0675548	4.47775	1.25397	down	0.612904	0.359733
11770628	Glyma01g35090	2.39352	2.10194	2.37191	2.46929	2.09576	1.89056	-0.092384	0.137883	2.28912	0.0356987	0.446465	2.15187	1.09284	down	0.872161	0.718021
11770630	Glyma01g35100	5.3374	4.60007	4.65243	5.06462	3.69727	5.16671	-0.0420223	0.292277	4.8633	0.00288026	0.274697	4.64287	1.03161	down	0.952214	0.881878
11770638	Glyma01g35110	7.56995	7.75142	7.94487	7.84299	6.57559	7.71994	0.0468126	0.205958	7.75541	-0.0637569	0.194308	7.37951	1.07965	up	0.808773	0.610183
11770644	Glyma01g35120	3.09246	3.17108	3.01608	2.36087	2.31993	3.03523	0.0401422	0.0607797	3.0932	-0.215715	0.322698	2.57201	1.19404	up	0.586413	0.332344
11770653	Glyma01g35140	8.26819	8.48642	8.08089	8.3148	7.93537	8.56639	-0.138326	0.150583	8.2785	0.120696	0.169782	8.27218	1.19667	down	0.406397	0.181796
11770656	Glyma01g35150	6.03683	6.11961	5.21351	5.97826	4.95615	5.96676	-0.150532	0.367887	5.78998	-0.0414561	0.0940558	5.63372	1.07854	down	0.865315	0.705361
11770659	Glyma01g35170	5.32421	4.41832	3.90658	7.01804	6.12227	7.19003	-1.55182	0.533702	4.5497	0.940592	0.0771251	6.77678	5.62718	down	0.0337022	0.00283048
11770664	Glyma01g35180	4.95107	4.62147	4.76274	4.19253	4.24815	4.83584	-0.0243642	0.111884	4.77843	-0.11195	0.351855	4.42551	1.06259	up	0.89043	0.75412
11770670	Glyma01g35210	3.16179	2.91747	2.64873	3.48435	2.27062	3.23744	-0.18516	0.156743	2.90933	0.168315	0.181455	2.99747	1.27763	down	0.287404	0.10545
11770673	Glyma01g35230	8.90676	8.94944	8.90995	8.83816	8.25963	8.87923	0.0120344	0.0581453	8.92205	0.0143291	0.113149	8.65901	1.00159	down	0.991972	0.98087
11770681	Glyma01g35240	2.36831	2.57945	2.45659	1.88897	2.10921	2.08892	0.0568709	0.119907	2.46811	-0.116874	0.453077	2.02903	1.12798	up	0.820169	0.627799
11770689	Glyma01g35270	2.68066	2.67161	3.10403	2.36337	2.24037	2.35455	0.174418	0.247851	2.81877	-0.0595819	0.340342	2.31943	1.17609	up	0.714289	0.475817
11770703	Glyma01g35290	6.61697	6.67908	6.9238	6.2923	5.30815	6.24837	0.303298	0.182887	6.73995	-0.221715	0.0799216	5.9496	1.43895	up	0.101694	0.0204731
11770710	Glyma01g35310	6.66685	6.57532	6.85818	6.30753	6.03907	6.77111	0.0424115	0.157003	6.70012	-0.0197967	0.220709	6.37257	1.04406	up	0.89431	0.761605
11770712	Glyma01g35330	6.7969	6.7713	6.82423	8.11822	7.02768	7.87995	-0.558118	0.0662178	6.79747	0.585029	0.14722	7.67528	2.20862	down	0.01766	0.000558798
11770714	Glyma01g35340	2.93046	2.79819	2.96609	3.83133	2.86107	3.81743	-0.458396	0.0965154	2.89825	0.411969	0.0727644	3.50328	1.82813	down	0.0172883	0.000523797
11770716	Glyma01g35350	2.50658	2.57884	2.31616	2.65874	1.94577	2.15776	-0.0437285	0.0843912	2.4672	0.00850137	0.297515	2.25409	1.03687	down	0.925589	0.822962
11770722	Glyma01g35370	6.98878	6.81281	6.85905	5.90802	5.16622	6.53004	0.242534	0.0506716	6.88688	-0.510913	0.241334	5.86809	1.68582	up	0.0750377	0.012438
11770726	Glyma01g35390	6.6328	7.02598	6.45614	8.05903	7.30896	7.91069	-0.736281	0.229497	6.70498	0.583641	0.121994	7.75956	2.49653	down	0.0289488	0.00199077
11770741	Glyma01g35400	7.99076	8.16032	8.18837	7.93718	7.1906	7.99979	0.122964	0.138092	8.11315	-0.0156538	0.0290161	7.70919	1.10085	up	0.47863	0.237089
11770752	Glyma01g35420	5.0877	5.21408	5.89551	3.34407	3.49962	3.84745	0.72715	0.403879	5.39909	-0.842893	0.387993	3.56371	2.96914	up	0.0891602	0.0166136
11770754	Glyma01g35430	3.55531	4.29953	3.57996	2.86704	2.67038	3.79325	0.243365	0.352396	3.8116	-0.192675	0.352679	3.11022	1.35289	up	0.534049	0.283793
11770762	Glyma01g35440	4.18011	4.95742	4.67868	3.93006	3.79151	5.15862	-0.0727564	0.358565	4.60541	-0.119429	0.467847	4.2934	1.03288	up	0.966856	0.916236
11770764	Glyma01g35460	5.08508	5.28491	4.7333	5.0918	3.98122	5.15631	-0.0249894	0.200518	5.03443	-0.0509724	0.145006	4.74311	1.01817	up	0.955434	0.889139
11770767	Glyma01g35480	8.37268	8.35246	8.64728	8.10018	7.78872	8.59162	0.0125138	0.180246	8.45747	-0.0194469	0.211119	8.16017	1.0224	up	0.950951	0.878552
11770787	Glyma01g35490	6.91625	7.29388	6.95294	9.10093	7.88072	9.08642	-0.945427	0.184046	7.05436	0.954913	0.182511	8.68936	3.73301	down	0.016722	0.000488453
11770795	Glyma01g35500	5.35678	5.30342	4.71909	5.66377	4.80169	6.01045	-0.338611	0.243158	5.12643	0.29227	0.141871	5.49197	1.54851	down	0.138833	0.0338827
11770805	Glyma01g35510	5.39881	5.2872	5.30455	5.16603	4.62603	5.49899	-0.0202878	0.0321066	5.33018	0.0118819	0.117621	5.09701	1.02255	down	0.877538	0.727976
11770809	Glyma01g35530	6.03549	6.66526	6.06665	5.70911	5.66067	6.40409	0.0169271	0.298537	6.2558	-0.0489162	0.323564	5.92462	1.0467	up	0.934558	0.842829
11770813	Glyma01g35540	6.67887	6.79823	6.59277	6.78747	6.47466	7.04071	-0.119109	0.0802484	6.68996	0.223887	0.198863	6.76761	1.26839	down	0.252849	0.0864907
11770824	Glyma01g35600	6.05587	6.2852	6.15727	4.84247	4.5552	4.65339	0.482291	0.127557	6.16611	-0.734796	0.323375	4.68369	2.32477	up	0.0570662	0.00775347
11770837	Glyma01g35620	6.79783	6.98519	7.23533	6.07822	5.31498	6.33843	0.499261	0.231869	7.00612	-0.330973	0.0758859	5.91054	1.77797	up	0.0603573	0.00856918
11770843	Glyma01g35630	5.00762	4.91973	5.4338	5.45939	4.17649	4.93024	0.150043	0.266689	5.12038	0.150375	0.265691	4.85538	1.00023	down	0.999654	0.999065
11770853	Glyma01g35650	6.66301	7.29687	6.65176	8.43689	7.58303	8.35286	-0.927239	0.306984	6.87055	0.591813	0.0705699	8.12426	2.86603	down	0.0314529	0.00241643
11770866	Glyma01g35670	5.71949	6.07461	5.74087	4.89523	4.52605	5.58272	0.25516	0.175257	5.84499	-0.323159	0.252061	5.00133	1.49311	up	0.191518	0.056153
11770868	Glyma01g35690	5.27895	5.44414	5.24999	5.45308	5.28221	5.43573	-0.0884956	0.0956644	5.32436	0.242825	0.320378	5.39034	1.25816	down	0.474358	0.23372
11770883	Glyma01g35700	4.05584	3.74455	3.79195	3.98528	3.52548	4.30022	-0.138466	0.0993482	3.86411	0.199749	0.138945	3.93699	1.26419	down	0.175067	0.0487987
11770885	Glyma01g35720	4.95871	5.08852	5.12974	3.92281	4.805	4.65406	0.06716	0.124775	5.05899	-0.265871	0.68971	4.46062	1.25966	up	0.760641	0.538428
11770891	Glyma01g35760	3.24348	3.36938	3.29462	2.73201	2.89344	3.18082	0.0346466	0.0885594	3.3025	-0.067091	0.393192	2.93542	1.07306	up	0.882905	0.739142
11770901	Glyma01g35780	6.2588	6.33731	6.21898	6.06483	5.80225	6.50875	-0.0394427	0.0604658	6.2717	0.079473	0.220687	6.12528	1.08592	down	0.734928	0.503132
11770907	Glyma01g35810	2.96683	3.37538	2.63901	2.48603	2.395	2.93443	0.104387	0.283369	2.99374	-0.0188634	0.286434	2.60515	1.08919	up	0.855005	0.687609
11770909	Glyma01g35820	8.36616	8.07565	8.01574	8.60312	7.54373	8.18505	-0.0618107	0.104411	8.15251	0.161642	0.206143	8.11063	1.16752	down	0.48563	0.243252
11770926	Glyma01g35830	3.79575	3.23393	2.96372	2.89372	2.92101	3.82006	-0.151919	0.29451	3.33113	-0.00611417	0.391249	3.2116	1.10635	down	0.859582	0.695347
11770929	Glyma01g35840	4.83807	4.76536	4.48298	4.98347	4.34848	5.07164	-0.197318	0.105315	4.69547	0.173745	0.0738983	4.8012	1.29331	down	0.0842483	0.0151131
11770933	Glyma01g35850	8.18803	7.91746	7.89801	7.86914	6.71239	7.74113	0.0916462	0.0871507	8.00117	-0.203296	0.14948	7.44089	1.22684	up	0.227719	0.073505
11770939	Glyma01g35860	2.17812	2.23845	1.99164	2.07083	2.13162	2.07589	0.0295741	0.077658	2.13607	0.251623	0.42279	2.09278	1.16639	down	0.736434	0.505556
11770942	Glyma01g35870	4.04553	3.95324	4.2197	2.96595	2.45969	3.72791	0.259326	0.149129	4.07282	-0.496979	0.276781	3.05118	1.68916	up	0.121023	0.0272279
11770944	Glyma01g35890	5.36061	5.31419	5.38509	4.88237	4.04762	4.96007	0.249785	0.0680299	5.3533	-0.208154	0.0181735	4.63002	1.37358	up	0.0196448	0.000776348
11770946	Glyma01g35900	7.61326	7.40507	7.46193	7.71781	6.52817	7.85061	-0.0429688	0.0614135	7.49342	0.0944841	0.198986	7.36553	1.09996	down	0.654755	0.403434
11770954	Glyma01g35950	6.00786	6.12908	5.61265	5.79942	4.21978	6.48832	0.0308669	0.186724	5.91653	-0.117818	0.568897	5.5025	1.10856	up	0.884725	0.743169
11770981	Glyma01g35960	3.68499	3.84887	3.69096	3.68379	3.57448	4.00234	-0.0613004	0.0952661	3.7416	0.215967	0.283674	3.75353	1.2119	down	0.506086	0.260253
11770987	Glyma01g35970	3.39378	3.67312	3.86827	3.02325	2.65545	3.58999	0.139341	0.247542	3.64506	-0.150812	0.214478	3.08957	1.22277	up	0.527687	0.278515
11770991	Glyma01g35990	7.55448	7.52086	7.45609	7.28818	6.18195	6.86329	0.107124	0.0156128	7.51047	-0.360207	0.210594	6.77781	1.38255	up	0.142172	0.0351953
11770996	Glyma01g36010	8.05584	8.16175	8.27044	7.70165	7.22991	7.69195	0.141515	0.140504	8.16268	-0.214654	0.178306	7.54117	1.28002	up	0.26069	0.0907309
11771004	Glyma01g36040	5.69474	5.53206	5.22647	5.50657	4.66636	5.79217	-0.0511089	0.142737	5.48442	0.051506	0.10684	5.3217	1.07372	down	0.703829	0.461359
11771019	Glyma01g36050	2.67192	2.17419	2.39327	2.46845	2.15452	2.8407	-0.139074	0.177978	2.41313	0.201027	0.196609	2.48789	1.26584	down	0.350347	0.143939
11771023	Glyma01g36070	8.73054	8.87491	8.46304	8.20397	7.12062	8.39393	0.25751	0.144256	8.6895	-0.260479	0.166881	7.90617	1.43196	up	0.126972	0.0293544
11771028	Glyma01g36090	3.65558	3.19191	3.46348	3.43169	2.88993	3.49793	-0.0573955	0.173483	3.43699	0.0441399	0.123294	3.27318	1.07291	down	0.759501	0.536869
11771034	Glyma01g36110	7.00491	6.51216	6.48349	7.43721	6.28575	7.22907	-0.35676	0.192839	6.66685	0.225735	0.156282	6.98401	1.49744	down	0.127114	0.029412
11771041	Glyma01g36130	5.19483	5.33652	4.87946	5.05199	4.14822	5.55211	0.0315072	0.161723	5.13693	0.0773478	0.225775	4.91744	1.03228	down	0.927373	0.826887
11771043	Glyma01g36140	4.13171	3.78966	3.54857	3.05212	3.15014	3.89016	0.0104798	0.186488	3.82331	-0.183354	0.391166	3.36414	1.1438	up	0.776674	0.561369
11771048	Glyma01g36150	7.02825	7.65762	7.30044	4.4285	4.10143	5.27509	1.23837	0.285948	7.32877	-1.22338	0.312873	4.60167	5.50887	up	0.0232037	0.00119743
11771055	Glyma01g36180	6.60113	6.06462	5.91936	6.7201	5.5138	6.57972	-0.234719	0.24293	6.19504	0.106791	0.169187	6.27121	1.26708	down	0.401066	0.178135
11771064	Glyma01g36190	3.10698	3.27557	2.64573	2.78877	2.35369	3.17909	-0.0723344	0.233233	3.00942	-0.0425713	0.157375	2.77385	1.02084	down	0.955134	0.888321
11771078	Glyma01g36200	7.77017	7.80196	7.70836	7.68121	7.18432	7.88722	-0.0279892	0.0417394	7.76016	0.0614395	0.121434	7.58425	1.06395	down	0.633318	0.380423
11771085	Glyma01g36230	2.7279	2.99667	2.68239	2.67962	2.35618	2.90472	0.00525983	0.143298	2.80232	0.115118	0.196785	2.64684	1.07912	down	0.77441	0.558037
11771089	Glyma01g36240	5.61598	5.31609	5.47333	5.92609	5.25741	6.05595	-0.284588	0.106179	5.46847	0.258761	0.0513197	5.74648	1.45735	down	0.0339207	0.00286412
11771092	Glyma01g36250	6.74287	7.17856	6.84399	7.15223	6.51909	7.02982	-0.155307	0.206035	6.9218	0.0886088	0.150848	6.90038	1.1842	down	0.491642	0.248096
11771097	Glyma01g36260	4.84575	5.4424	4.75778	4.72172	4.19578	4.58653	0.21475	0.304177	5.01531	-0.0338795	0.199658	4.50134	1.18808	up	0.640825	0.38858
11771104	Glyma01g36280	7.11515	6.88198	6.80694	6.51404	6.0659	6.89983	0.0572362	0.0811421	6.93469	-0.118858	0.152813	6.49326	1.12982	up	0.461053	0.223461
11771131	Glyma01g36310	2.85357	3.86257	3.04314	2.55861	2.34499	2.77561	0.305945	0.451861	3.2531	-0.122079	0.247948	2.55973	1.34539	up	0.558315	0.305373
11771137	Glyma01g36330	3.39498	3.20612	3.63237	2.76861	2.40659	3.28036	0.184685	0.207291	3.41115	-0.142611	0.201695	2.81852	1.25466	up	0.410659	0.184767
11771147	Glyma01g36340	9.04661	8.76053	8.83137	8.59131	7.65952	8.46125	0.187366	0.089537	8.87951	-0.189443	0.0896425	8.23736	1.29847	up	0.0793894	0.0136305
11771159	Glyma01g36360	4.38471	4.6398	4.62093	4.28521	4.40604	4.55604	-0.0223624	0.163377	4.54848	0.110259	0.394375	4.41576	1.09628	down	0.852114	0.683089
11771167	Glyma01g36370	5.19457	5.43366	4.95515	5.0045	4.67995	5.45882	-0.0709621	0.176635	5.19446	0.0476732	0.201183	5.04776	1.08571	down	0.778913	0.564858
11771170	Glyma01g36380	4.88078	5.06216	5.14372	4.55687	3.5186	5.18628	0.0892034	0.162211	5.02889	-0.25376	0.329455	4.42059	1.26836	up	0.502426	0.257069
11771180	Glyma01g36420	6.17284	5.38055	5.3406	5.95826	5.48973	6.22948	-0.41624	0.336358	5.63133	0.110259	0.132703	5.89249	1.44043	down	0.292662	0.108552
11771193	Glyma01g36430	4.54653	5.07038	4.53106	4.61841	3.89579	4.35582	0.0944584	0.256561	4.71599	-0.0661891	0.183318	4.29001	1.11779	up	0.740343	0.511077
11771204	Glyma01g36440	7.43832	7.7025	7.00992	7.42531	6.42838	7.42926	0.0110658	0.257897	7.38358	-0.0128622	0.0839504	7.09432	1.01672	up	0.962366	0.906726
11771208	Glyma01g36470	2.82831	2.89894	2.79294	2.17615	2.11362	2.87238	0.00390053	0.0579386	2.84006	-0.183442	0.319555	2.38738	1.13866	up	0.702967	0.460408
11771214	Glyma01g36480	10.3253	10.8396	10.8657	7.26031	7.39752	8.06325	1.43719	0.297398	10.6769	-1.40067	0.397646	7.57369	7.1496	up	0.0238279	0.00127329
11771220	Glyma01g36490	4.09848	4.55723	3.5854	3.46066	3.57037	4.39033	-0.102757	0.373316	4.08037	-0.110671	0.412085	3.80712	1.0055	up	0.993641	0.984905
11771222	Glyma01g36500	4.47482	4.21672	4.52769	4.1361	3.72497	4.2217	0.092426	0.151931	4.40641	-0.0210573	0.180027	4.02759	1.08184	up	0.756756	0.533091
11771250	Glyma01g36510	2.58716	2.87166	2.4989	2.30778	2.18288	2.53284	0.110748	0.157526	2.65257	0.0646818	0.287697	2.34117	1.03245	up	0.939006	0.852247
11771253	Glyma01g36520	3.7843	2.92251	2.91331	3.2467	2.89557	2.40309	0.0799039	0.362384	3.20671	-0.0130126	0.571686	2.84845	1.06652	up	0.940478	0.85553
11771256	Glyma01g36540	2.24714	2.29871	1.76291	2.32411	1.85043	1.99324	-0.138219	0.201513	2.10292	0.0801272	0.301497	2.05593	1.1634	down	0.68848	0.442467
11771259	Glyma01g36550	2.81227	2.30631	2.6136	2.34661	2.24895	2.34962	0.0504869	0.192066	2.57739	0.0534925	0.34894	2.31506	1.00209	down	0.996752	0.991997
11771261	Glyma01g36560	3.67476	3.68022	3.60073	3.2783	3.00074	4.00658	-0.0215639	0.0313999	3.6519	0.0204136	0.27749	3.42854	1.02952	down	0.934044	0.842049
11771265	Glyma01g36570	4.84618	5.08494	5.27272	4.02059	2.66348	5.16114	0.134176	0.227444	5.06795	-0.720029	0.670757	3.9484	1.80776	up	0.379406	0.163279
11771267	Glyma01g36590	4.91093	4.56223	5.34406	6.03095	4.62974	5.62607	-0.490892	0.350525	4.93907	0.264293	0.263685	5.42892	1.68785	down	0.22412	0.0716069
11771275	Glyma01g36620	11.1354	11.3251	11.5625	10.484	9.44228	10.5185	0.549278	0.227464	11.341	-0.378125	0.107333	10.1483	1.90185	up	0.051701	0.0064514
11771285	Glyma01g36690	2.51987	2.32411	2.13044	1.92365	2.18421	2.27148	0.0540926	0.106098	2.32481	0.121065	0.447742	2.12645	1.04752	down	0.936548	0.846971
11771287	Glyma01g36710	5.78934	5.9969	5.49955	6.26767	4.7699	6.07782	-0.0994024	0.18015	5.76193	0.109132	0.290145	5.70513	1.15551	down	0.683708	0.436554
11771291	Glyma01g36720	4.16182	4.3893	4.72063	7.0693	5.46933	6.95649	-1.11413	0.281943	4.42392	1.22567	0.343417	6.49838	5.06231	down	0.027236	0.00173665
11771297	Glyma01g36740	6.98443	6.79031	6.60787	6.81358	5.94995	6.80553	0.0115915	0.100843	6.7942	0.00574358	0.0402324	6.52302	1.00406	up	0.977351	0.942939
11771308	Glyma01g36760	4.88628	4.89604	4.86941	5.41352	4.42616	5.1245	-0.116546	0.0471383	4.88391	0.252939	0.153378	4.98806	1.29189	down	0.131794	0.0311839
11771316	Glyma01g36770	9.39128	9.10676	8.88474	9.25545	7.8938	8.80949	0.0988504	0.154452	9.12759	-0.110493	0.260096	8.65291	1.15616	up	0.635696	0.383142
11771335	Glyma01g36780	6.28794	6.28466	5.87381	7.9041	6.41972	7.45893	-0.615868	0.151838	6.14881	0.761581	0.295719	7.26092	2.59809	down	0.0413465	0.00423266
11771343	Glyma01g36800	8.08888	8.12075	8.04913	7.76666	7.2316	7.79216	0.0477284	0.0450035	8.08626	-0.176385	0.138047	7.59681	1.16806	up	0.267269	0.0944424
11771351	Glyma01g36810	3.73437	3.65547	3.85754	3.83263	2.98963	3.81593	-0.0366482	0.121688	3.74912	0.0256275	0.0421727	3.54606	1.04411	down	0.75576	0.531635
11771353	Glyma01g36840	5.02196	5.28653	4.28272	5.23604	4.44992	5.07835	-0.280193	0.390321	4.86373	0.0428497	0.116695	4.92144	1.25097	down	0.579061	0.324886
11771356	Glyma01g36870	9.16957	9.0788	9.25924	8.79726	7.82111	8.67862	0.214955	0.109005	9.16921	-0.256582	0.0920789	8.43233	1.38659	up	0.0639722	0.009494
11771379	Glyma01g36900	6.20113	6.23997	6.46255	5.87413	5.21359	5.86908	0.215569	0.164945	6.30122	-0.168042	0.0917902	5.65227	1.3046	up	0.167287	0.0452868
11771383	Glyma01g36930	3.19531	3.37079	3.38957	2.92961	2.57626	3.48454	-0.0674465	0.137728	3.31856	-0.123863	0.214235	2.9968	1.03988	up	0.898653	0.769733
11771390	Glyma01g36940	3.8073	3.66104	3.99781	3.78372	3.44558	3.91623	-0.0146496	0.172193	3.82205	0.14381	0.20424	3.71517	1.11609	down	0.693632	0.448752
11771401	Glyma01g37130	2.59852	2.59566	2.79763	2.27534	2.29365	2.3628	0.098633	0.142031	2.66393	0.0106343	0.382031	2.3106	1.06289	up	0.901679	0.775339
11771407	Glyma01g37150	3.4116	3.7877	3.71633	3.61853	2.83728	3.4671	-0.0156493	0.207173	3.63855	-0.0812206	0.114956	3.30764	1.0465	up	0.870752	0.715464
11771411	Glyma01g37170	4.63068	4.38089	4.59084	4.1105	3.82129	4.27675	0.0601386	0.112772	4.53414	-0.139147	0.2209	4.06951	1.14813	up	0.573285	0.31928
11771414	Glyma01g37190	2.76808	2.8804	3.03967	2.73789	2.36104	2.86233	0.0517668	0.164036	2.89605	0.0748034	0.187668	2.65375	1.0161	down	0.960537	0.902318
11771418	Glyma01g37220	4.52554	4.65458	5.36163	4.00391	4.53553	4.27307	0.288977	0.416549	4.84725	-0.0221008	0.585941	4.27084	1.24063	up	0.785114	0.573653
11771421	Glyma01g37250	8.36182	8.18404	8.07425	9.48618	8.39518	9.2571	-0.541483	0.0660786	8.2067	0.563305	0.144924	9.04616	2.15067	down	0.0182145	0.000605464
11771426	Glyma01g37260	4.09424	3.78874	3.77527	4.41866	3.59131	4.24466	-0.222091	0.1024	3.88608	0.242039	0.115516	4.08487	1.37948	down	0.0776889	0.013137
11771433	Glyma01g37270	6.80371	7.182	6.72333	6.89414	6.33426	7.1021	-0.0818356	0.199987	6.90301	0.0573222	0.0950092	6.77683	1.10126	down	0.672923	0.424307
11771437	Glyma01g37300	6.50532	6.19234	6.42299	6.61871	5.62406	6.50136	-0.0721543	0.127893	6.37355	0.0676773	0.095713	6.24804	1.10178	down	0.533658	0.283433
11771440	Glyma01g37320	5.47401	5.54061	5.35842	4.80385	4.16371	5.17968	0.192112	0.0606121	5.45768	-0.284488	0.118138	4.71575	1.39146	up	0.0544611	0.00709968
11771445	Glyma01g37360	3.89199	3.83975	3.73957	3.40201	3.42739	4.08253	-0.0103145	0.0160079	3.82377	0.0685636	0.345109	3.63731	1.0562	down	0.895241	0.762956
11771451	Glyma01g37370	5.23676	5.33533	5.40197	6.92678	5.77854	6.97202	-0.708631	0.120691	5.32469	0.791131	0.158836	6.55911	2.82796	down	0.0160248	0.000443074
11771458	Glyma01g37390	2.7907	2.86169	2.61625	2.64645	2.22014	2.84402	0.000128428	0.0784587	2.75621	0.0794586	0.153329	2.57021	1.05653	down	0.769118	0.550336
11771465	Glyma01g37400	8.06998	8.24811	8.06806	7.82128	7.51826	7.83511	0.0609035	0.100667	8.12872	-0.0775942	0.249682	7.72488	1.10076	up	0.737757	0.507188
11771476	Glyma01g37410	8.48708	8.68927	8.49007	8.24989	7.37819	8.34219	0.202114	0.110476	8.55547	-0.0979296	0.0387358	7.99009	1.23118	up	0.106902	0.0222673
11771483	Glyma01g37420	6.09877	6.1346	6.27108	5.26396	5.12232	5.96125	0.179318	0.125189	6.16815	-0.274315	0.297811	5.44918	1.36948	up	0.30843	0.11801
11771500	Glyma01g37500	7.19324	6.11663	6.14209	7.5738	6.96475	7.80109	-0.881551	0.456232	6.48399	0.346342	0.0783801	7.44654	2.34225	down	0.099967	0.0199259
11771505	Glyma01g37510	4.13023	4.30191	4.3618	4.15198	3.82919	4.37178	-0.0451223	0.150076	4.26464	0.0732218	0.197666	4.11765	1.08549	down	0.759579	0.53705
11771516	Glyma01g37530	3.208	2.6074	3.02425	2.53048	2.2811	2.98293	-0.0605404	0.239139	2.94655	-0.143584	0.22615	2.59817	1.05925	up	0.882961	0.739258
11771519	Glyma01g37540	5.45825	5.27905	5.43766	7.30418	5.86586	6.44255	-0.551955	0.0897225	5.39165	0.859262	0.39548	6.53753	2.65961	down	0.0577398	0.00792166
11771541	Glyma01g37580	10.0847	9.85855	9.99916	10.0478	9.00233	9.96858	0.0154458	0.0866206	9.9808	-0.0271242	0.104891	9.67289	1.02995	up	0.851013	0.680963
11771557	Glyma01g37600	4.27495	4.45072	4.20523	3.85199	3.47473	4.28283	0.0627644	0.103908	4.3103	-0.112348	0.181352	3.86985	1.12905	up	0.554297	0.301664
11771567	Glyma01g37620	7.67291	7.53324	7.73692	6.83251	6.11852	7.01355	0.401375	0.111898	7.64769	-0.326115	0.0412865	6.65486	1.65576	up	0.0214441	0.000993096
11771574	Glyma01g37710	7.28794	7.67603	7.37906	7.0038	6.28813	7.30861	0.210677	0.186393	7.44768	-0.104814	0.0903759	6.86685	1.24444	up	0.272963	0.0975559
11771581	Glyma01g37740	5.34176	4.95928	5.09035	4.45263	4.40415	4.79968	0.0726558	0.129294	5.13047	-0.24032	0.308278	4.55215	1.24227	up	0.50133	0.256085
11771592	Glyma01g37860	4.31685	3.52113	3.76119	5.43633	4.28068	5.14309	-0.802302	0.298382	3.86639	0.550012	0.175246	4.95337	2.55321	down	0.0461839	0.0052357
11771599	Glyma01g37870	5.81211	5.81694	6.15745	7.23774	5.79569	6.98588	-0.490805	0.208764	5.92883	0.518807	0.265244	6.67311	2.01337	down	0.078505	0.0133702
11771608	Glyma01g37880	4.81115	4.69886	4.92859	4.68553	4.36457	4.88091	0.028112	0.128044	4.81287	0.124252	0.201608	4.64367	1.06891	down	0.802356	0.599612
11771610	Glyma01g37890	5.70516	5.63293	5.36954	6.10219	5.23013	6.13077	-0.276722	0.096248	5.56921	0.240439	0.0335867	5.82103	1.43114	down	0.0289822	0.00199853
11771613	Glyma01g37910	5.63476	5.49092	5.6308	5.47191	4.8702	5.53941	0.0501343	0.0829235	5.58549	0.0238252	0.0947738	5.29384	1.0184	up	0.905184	0.782348
11771619	Glyma01g37940	7.08502	7.38875	7.03393	6.7056	5.87961	6.73257	0.291905	0.160161	7.16923	-0.172732	0.0243984	6.43926	1.37997	up	0.0851716	0.0154001
11771627	Glyma01g37960	3.66542	3.36907	3.622	3.55638	3.12748	3.69839	-0.0684622	0.132512	3.55217	0.10546	0.159964	3.46075	1.12812	down	0.554494	0.301927
11771631	Glyma01g37970	6.2204	5.84853	5.609	6.65974	6.03081	6.77602	-0.529449	0.198913	5.89264	0.332102	0.0711649	6.48886	1.81699	down	0.0426158	0.00448584
11771642	Glyma01g37980	5.00648	5.52597	4.87141	3.76115	3.80672	4.27442	0.352488	0.278437	5.13462	-0.569363	0.342175	3.94743	1.89454	up	0.15892	0.0417517
11771647	Glyma01g38000	5.34549	5.16439	5.33655	6.3058	5.50613	6.27474	-0.527004	0.0952727	5.28214	0.485082	0.0538591	6.02889	2.01682	down	0.0124574	0.000197345
11771650	Glyma01g38010	7.12547	7.0677	7.17434	6.82855	6.31573	6.91955	0.0577076	0.081726	7.1225	-0.111513	0.130831	6.68795	1.12445	up	0.425638	0.195758
11771652	Glyma01g38020	2.25003	2.37494	2.31844	2.18963	2.01636	2.67342	-0.0652103	0.092241	2.31447	0.178792	0.256161	2.29314	1.18427	down	0.522121	0.273765
11771654	Glyma01g38040	4.41052	4.38271	4.94075	3.89915	3.36766	3.94747	0.310619	0.301916	4.578	-0.263946	0.132997	3.73809	1.48923	up	0.219922	0.0694705
11771658	Glyma01g38050	3.77444	4.06228	3.77662	3.5632	2.73907	3.73807	0.176135	0.147068	3.87111	-0.0828593	0.0507299	3.34678	1.19664	up	0.236988	0.0781417
11771662	Glyma01g38060	5.27382	5.14459	4.98428	4.12705	3.99235	4.88353	0.196821	0.0659349	5.13423	-0.337759	0.312985	4.33431	1.44852	up	0.235508	0.077358
11771666	Glyma01g38070	9.35019	9.61643	9.19247	9.2409	8.71826	9.34407	0.100504	0.164787	9.38636	0.0805552	0.123505	9.10107	1.01392	up	0.95892	0.897653
11771669	Glyma01g38080	7.38985	7.35899	7.29926	6.78449	6.295	7.30573	0.0628538	0.018042	7.34937	-0.226107	0.181988	6.79507	1.22176	up	0.257853	0.0891615
11771673	Glyma01g38090	6.46525	6.3432	6.40017	6.21058	5.26478	6.35072	0.0829867	0.0482938	6.40287	-0.112519	0.087644	5.94203	1.14513	up	0.179566	0.0506952
11771679	Glyma01g38110	2.91077	3.0752	2.2129	2.54378	2.66197	2.51668	0.0236612	0.336487	2.73295	0.130185	0.458472	2.57414	1.07663	down	0.916864	0.804178
11771688	Glyma01g38120	9.5581	9.44467	9.25661	9.72068	8.62233	9.69625	-0.0498041	0.0727945	9.41979	0.14216	0.126402	9.34642	1.14232	down	0.338368	0.136217
11771701	Glyma01g38130	4.46903	4.46867	4.68383	4.56441	4.97924	5.56523	-0.13041	0.148907	4.54051	0.630713	0.514183	5.03629	1.69481	down	0.303209	0.114697
11771716	Glyma01g38140	2.64377	2.84084	3.0269	2.2195	2.10518	2.68552	0.101066	0.209347	2.83717	-0.134029	0.277529	2.33674	1.17698	up	0.645385	0.39303
11771721	Glyma01g38150	6.73559	6.44763	6.7931	5.60048	5.22868	5.65289	0.408135	0.166184	6.65878	-0.491288	0.206866	5.49402	1.86532	up	0.0608433	0.00868881
11771739	Glyma01g38160	8.22222	8.15443	8.19309	7.92039	7.20112	7.94577	0.0999595	0.0471996	8.18992	-0.135526	0.0549728	7.68909	1.1773	up	0.0662121	0.010059
11771745	Glyma01g38170	2.70675	3.45579	2.84646	2.36533	2.31498	2.9491	0.101716	0.340128	3.003	-0.0928129	0.308767	2.54313	1.14435	up	0.790304	0.581525
11771748	Glyma01g38180	7.72767	7.70203	7.6001	9.21477	7.8998	8.34837	-0.321523	0.0197034	7.6766	0.754866	0.38966	8.48765	2.10875	down	0.0921313	0.0175176
11771758	Glyma01g38200	5.77862	5.92149	5.61243	5.29856	4.61468	5.17653	0.214227	0.109255	5.77085	-0.261356	0.131653	5.02993	1.39048	up	0.090737	0.0170843
11771778	Glyma01g38210	11.0325	10.8662	10.7925	11.3593	10.8316	11.4924	-0.280896	0.0494039	10.8971	0.315174	0.115458	11.2278	1.51159	down	0.0322858	0.00256423
11771789	Glyma01g38240	7.25446	7.5655	7.33584	7.0603	6.77686	7.50228	-0.0373011	0.155227	7.38527	-0.0440806	0.213201	7.11315	1.00471	up	0.988857	0.972741
11771803	Glyma01g38250	6.2615	6.17924	6.00352	5.4688	4.88056	5.95502	0.165315	0.0575486	6.14809	-0.282642	0.163159	5.43479	1.36411	up	0.104918	0.0215487
11771805	Glyma01g38290	9.09006	9.36549	9.22953	8.31438	7.6227	8.49929	0.493698	0.147644	9.22836	-0.323868	0.046955	8.14546	1.76243	up	0.0271453	0.00172295
11771812	Glyma01g38300	7.39288	7.28628	7.13714	7.01261	6.54974	7.59106	-0.035694	0.0528342	7.2721	0.00868273	0.204645	7.05114	1.03124	down	0.904743	0.781299
11771816	Glyma01g38310	6.62064	6.38262	6.1381	5.98334	5.34604	6.44747	0.0871006	0.144142	6.38045	-0.1024	0.154937	5.92561	1.14037	up	0.522463	0.274093
11771819	Glyma01g38340	2.44329	2.28223	2.19255	2.05603	1.8174	2.27513	0.0356412	0.0517312	2.30602	0.0444768	0.236157	2.04952	1.00614	down	0.984534	0.961257
11771827	Glyma01g38360	9.52619	9.39913	9.18044	9.48093	8.29853	9.33902	0.0265923	0.0912835	9.36859	-0.0371677	0.159946	9.03949	1.04519	up	0.833422	0.650037
11771831	Glyma01g38370	5.79861	5.81388	6.09438	5.35315	5.18726	6.0414	0.00173219	0.183981	5.90229	-0.107951	0.289694	5.52727	1.07899	up	0.847457	0.674698
11771842	Glyma01g38400	4.86098	5.01132	4.93476	4.80706	3.88867	5.06369	0.0179802	0.0996813	4.93569	-0.0659024	0.121248	4.58647	1.05987	up	0.726794	0.491853
11771847	Glyma01g38410	7.65664	7.74239	7.77561	7.03979	6.31319	7.22735	0.344161	0.102433	7.72488	-0.255272	0.0418602	6.86011	1.51512	up	0.0260475	0.00156044
11771870	Glyma01g38420	4.50408	4.52277	4.31009	3.9967	3.65841	4.63734	-0.0138828	0.0620865	4.44564	-0.0967077	0.241121	4.09748	1.05909	up	0.840763	0.662549
11771874	Glyma01g38440	4.8621	4.84955	4.45283	4.46967	3.47397	4.94378	0.0652355	0.146803	4.72149	-0.0951108	0.24503	4.29581	1.11756	up	0.711115	0.471704
11771877	Glyma01g38460	8.92506	8.69291	8.72007	8.12836	7.42063	8.14056	0.310092	0.0669197	8.77934	-0.307399	0.0650345	7.89652	1.53421	up	0.0194161	0.000726138
11771884	Glyma01g38480	4.65731	4.59527	4.43312	4.32075	4.05872	4.3814	0.0178885	0.0461782	4.5619	-0.0250483	0.256413	4.25363	1.03021	up	0.927515	0.827153
11771888	Glyma01g38490	6.91739	6.68176	7.00875	6.716	5.4534	6.57275	0.154203	0.158967	6.8693	-0.202379	0.19192	6.24739	1.28039	up	0.300447	0.11304
11771893	Glyma01g38500	5.73937	5.84748	5.90104	4.75738	4.72777	5.53658	0.217443	0.11978	5.8293	-0.339277	0.344268	5.00724	1.47092	up	0.271903	0.0968957
11771898	Glyma01g38510	3.35796	3.06753	3.43743	3.17895	2.65048	3.15838	0.0371676	0.176009	3.28764	0.0107994	0.155996	2.99594	1.01845	up	0.952145	0.881703
11771902	Glyma01g38520	5.70624	5.87937	5.90668	7.22548	6.26414	6.67007	-0.461114	0.139466	5.83077	0.693357	0.271736	6.7199	2.22603	down	0.0492858	0.00590395
11771905	Glyma01g38540	2.57395	2.71292	3.03646	2.39812	2.36492	2.76404	0.0630413	0.2453	2.77444	0.0629635	0.313586	2.50903	1.00005	up	0.999889	0.999793
11771911	Glyma01g38550	4.17647	3.86877	4.53397	3.11985	2.57346	3.37837	0.559472	0.302231	4.19307	-0.344369	0.103092	3.02389	1.87104	up	0.0875244	0.0160921
11771914	Glyma01g38580	4.8243	4.61293	4.66607	4.65649	4.20876	5.03289	-0.0428809	0.061762	4.7011	0.154071	0.151254	4.63271	1.14627	down	0.379567	0.163426
11771946	Glyma01g38650	7.45063	7.50601	7.29535	8.70985	7.92636	8.67196	-0.64458	0.0652648	7.41733	0.639487	0.060925	8.43606	2.43525	down	0.0082138	3.45014e-05
11771957	Glyma01g38680	5.35715	5.48087	5.48243	7.47294	6.24684	7.02078	-0.814958	0.108417	5.44015	0.923748	0.233168	6.91352	3.33736	down	0.0188203	0.000668117
11771971	Glyma01g38700	6.46307	6.29657	6.51219	6.08733	5.51044	6.85953	0.0589055	0.114578	6.42394	0.052731	0.286248	6.15243	1.00429	up	0.991198	0.978763
11771974	Glyma01g38790	4.63664	4.45494	4.62401	4.4197	4.01884	4.37279	0.0578616	0.093997	4.57186	0.0217791	0.222868	4.27044	1.02533	up	0.934752	0.843226
11771983	Glyma01g38830	4.04512	3.63143	3.69747	3.48952	3.17026	3.73935	0.069426	0.142587	3.79134	0.00979773	0.196283	3.46638	1.0422	up	0.885983	0.745669
11771988	Glyma01g38860	4.21073	4.32851	3.67397	4.06943	3.75812	4.24937	-0.097707	0.247784	4.07107	0.1222	0.20836	4.02564	1.16466	down	0.643634	0.391143
11771996	Glyma01g38870	5.15795	5.16895	5.35029	5.6262	5.04236	5.5719	-0.238866	0.13692	5.22573	0.214227	0.143609	5.41348	1.36897	down	0.133966	0.031995
11772001	Glyma01g38880	4.4392	4.33981	4.13188	4.24095	4.45689	4.89083	-0.0540884	0.0775321	4.30363	0.437177	0.412647	4.52956	1.40568	down	0.393987	0.173328
11772005	Glyma01g38920	9.13409	9.12031	9.43975	7.57349	6.36301	7.17359	0.895571	0.193576	9.23138	-1.03378	0.215009	7.03669	3.80884	up	0.019222	0.000704748
11772014	Glyma01g38950	8.95779	8.63876	8.37092	9.05691	8.62272	9.49379	-0.333547	0.186984	8.65582	0.333773	0.167056	9.05781	1.58812	down	0.0993455	0.0197102
11772017	Glyma01g38960	1.86762	2.53212	2.03976	1.80491	1.77619	1.94301	0.151611	0.300752	2.1465	0.111821	0.348558	1.84137	1.02796	up	0.963217	0.908612
11772020	Glyma01g38970	7.46054	7.28885	7.63791	6.9367	6.4933	7.02612	0.158874	0.174214	7.46243	-0.219515	0.163919	6.8187	1.29989	up	0.25736	0.08891
11772024	Glyma01g38990	5.35391	4.73463	4.90773	3.71676	3.56304	4.12471	0.43744	0.225735	4.99876	-0.494476	0.260795	3.8015	1.90781	up	0.0964109	0.0187629
11772029	Glyma01g39000	7.68061	7.26209	7.45852	7.17696	6.24049	7.39018	0.168019	0.148136	7.46708	-0.0978448	0.110532	6.93587	1.20236	up	0.29815	0.111671
11772037	Glyma01g39010	7.16468	7.24795	7.63505	5.88512	5.15044	6.24421	0.706062	0.254703	7.34923	-0.617905	0.117221	5.75992	2.50354	up	0.0325344	0.00261396
11772046	Glyma01g39030	6.80804	6.73912	6.79607	6.40075	5.36282	6.27092	0.194923	0.0555565	6.78108	-0.309319	0.109493	6.0115	1.41838	up	0.0420439	0.00437279
11772056	Glyma01g39040	3.69719	3.74102	3.43251	3.54917	2.91586	3.48729	0.0183721	0.101122	3.62357	-0.0224202	0.12564	3.31744	1.02868	up	0.882753	0.738647
11772063	Glyma01g39050	4.60438	4.3333	4.32505	4.53209	3.93678	4.67351	-0.129344	0.0858376	4.42091	0.0958783	0.083121	4.38079	1.16896	down	0.1913	0.0560585
11772075	Glyma01g39070	5.18706	5.03106	4.89177	4.5515	4.07416	4.70822	0.110599	0.0676937	5.03663	-0.216069	0.135123	4.44463	1.25411	up	0.149059	0.0377761
11772088	Glyma01g39080	5.17579	5.37093	4.86901	5.03651	4.71243	5.14508	0.0394143	0.181085	5.13858	0.130849	0.215835	4.96467	1.06543	down	0.845144	0.670093
11772093	Glyma01g39090	4.18011	3.19454	3.96054	6.33109	4.25224	5.71861	-0.816061	0.412782	3.7784	1.10486	0.525798	5.43398	3.78664	down	0.084894	0.0152997
11772106	Glyma01g39100	6.79643	6.84271	6.8078	6.14461	5.28719	6.17477	0.363107	0.0611925	6.81565	-0.318349	0.0288055	5.86885	1.60376	up	0.0113181	0.000140883
11772117	Glyma01g39110	5.16686	5.39943	5.24201	4.67828	4.44136	5.29468	0.01842	0.125498	5.26943	-0.180904	0.256053	4.80477	1.14816	up	0.631694	0.37885
11772144	Glyma01g39210	4.53832	4.33847	4.3146	4.4909	3.80353	5.2428	-0.0995015	0.0553153	4.39713	0.281114	0.292015	4.51241	1.3019	down	0.350983	0.144363
11772147	Glyma01g39220	4.65555	4.57952	4.71441	6.02684	5.12308	6.17869	-0.711986	0.0906766	4.64983	0.679728	0.0728591	5.7762	2.6239	down	0.00964565	7.15296e-05
11772154	Glyma01g39280	9.24524	8.92182	8.95595	9.27751	8.65198	9.41911	-0.20239	0.105212	9.041	0.138145	0.0694882	9.1162	1.26623	down	0.0964747	0.018787
11772170	Glyma01g39290	5.28558	4.60638	5.30211	6.20698	5.4506	6.12765	-0.653696	0.327841	5.06469	0.475364	0.0879838	5.92841	2.18716	down	0.0630961	0.00928092
11772174	Glyma01g39300	2.47724	2.41305	2.38594	1.97219	2.07316	2.12958	0.0120536	0.0171326	2.42541	-0.0897075	0.405547	2.05831	1.07308	up	0.88356	0.740834
11772178	Glyma01g39320	5.28272	5.92784	5.73159	5.70117	5.4639	6.71782	-0.215324	0.309468	5.64738	0.363595	0.382071	5.96097	1.49373	down	0.390769	0.171215
11772185	Glyma01g39340	3.71775	3.5458	3.35318	2.63277	2.55082	3.04612	0.143843	0.0961676	3.53891	-0.38649	0.290406	2.74324	1.44426	up	0.221581	0.0703179
11772190	Glyma01g39370	5.03025	5.09675	5.26201	4.98878	4.26293	5.342	0.0373445	0.149075	5.12967	0.0375867	0.113292	4.86457	1.00017	down	0.999428	0.998628
11772194	Glyma01g39380	4.90842	5.52456	5.31051	6.05881	4.13902	5.9335	-0.202699	0.293377	5.24783	0.191915	0.489157	5.37711	1.31459	down	0.63583	0.383275
11772197	Glyma01g39390	3.12728	4.15016	2.78984	2.53669	2.5587	3.11537	0.295713	0.569788	3.35576	-0.0577917	0.334933	2.73692	1.27766	up	0.726581	0.491516
11772203	Glyma01g39400	4.74234	4.59442	4.88743	4.27752	4.07653	4.5402	0.104804	0.151729	4.7414	-0.0731764	0.247996	4.29808	1.1313	up	0.68283	0.43546
11772205	Glyma01g39410	7.17925	7.01632	6.84542	7.58192	6.84679	7.94554	-0.348943	0.0834694	7.01366	0.360818	0.119386	7.45809	1.63553	down	0.0309897	0.00232539
11772215	Glyma01g39430	5.87042	5.48728	5.25798	5.47082	5.05159	6.01803	-0.114083	0.200141	5.53856	0.126177	0.19976	5.51348	1.18121	down	0.547779	0.295797
11772248	Glyma01g39460	2.60065	2.64526	3.19865	3.62876	2.66249	3.72564	-0.55878	0.319683	2.81485	0.230668	0.0844311	3.33896	1.72841	down	0.122862	0.0278734
11772256	Glyma01g39470	3.15071	3.51726	3.25316	3.07463	2.54486	2.95581	0.0963473	0.177699	3.30704	-0.0869231	0.191609	2.85843	1.13545	up	0.630191	0.377434
11772264	Glyma01g39500	4.49474	4.38347	3.53596	5.81858	4.90665	5.91517	-0.940921	0.381195	4.13806	0.733156	0.0587848	5.5468	3.19115	down	0.0377724	0.00357114
11772277	Glyma01g39530	10.624	10.6237	9.63521	9.46571	8.98745	10.0626	0.38625	0.422003	10.2943	-0.137432	0.210193	9.50527	1.43762	up	0.419536	0.191303
11772289	Glyma01g39570	4.62362	5.03716	4.80524	4.30258	4.32783	4.79594	0.0179105	0.199514	4.822	-0.0633051	0.333859	4.47545	1.05791	up	0.905228	0.78245
11772292	Glyma01g39590	4.96811	4.41721	5.37577	6.1069	4.59883	5.274	-0.399047	0.416497	4.92036	0.272505	0.394272	5.32658	1.59279	down	0.393604	0.173072
11772296	Glyma01g39610	7.91089	7.74578	7.74049	7.96287	6.77308	7.70366	0.0229274	0.0396438	7.79905	-0.0309162	0.176398	7.47987	1.03803	up	0.859582	0.695277
11772302	Glyma01g39620	2.59198	2.98123	2.68887	3.14894	2.16797	3.07702	-0.233057	0.186839	2.75403	0.0762309	0.0826847	2.79798	1.2391	down	0.275734	0.0990011
11772305	Glyma01g39630	2.85664	2.8446	2.91361	3.26358	2.60104	3.14898	-0.163184	0.0781118	2.87161	0.235073	0.136241	3.00453	1.31791	down	0.109251	0.0230363
11772309	Glyma01g39650	5.15136	5.68067	5.37554	5.83468	4.48099	6.10027	-0.158573	0.245379	5.40252	0.176218	0.315307	5.47198	1.2612	down	0.554228	0.301596
11772324	Glyma01g39670	5.06729	4.93786	4.64896	4.54299	4.18957	5.10535	-0.0860852	0.124267	4.88471	-0.0928167	0.216161	4.61264	1.00468	up	0.98846	0.971373
11772326	Glyma01g39690	4.00098	3.72426	4.21396	3.74121	3.1395	4.13917	0.0312119	0.227102	3.97974	-0.00989262	0.128189	3.67329	1.0289	up	0.930733	0.834528
11772332	Glyma01g39730	6.90966	7.04557	6.95138	6.77876	6.25761	6.89539	0.0395548	0.0895467	6.96887	-0.0200603	0.121474	6.64392	1.04219	up	0.806324	0.606189
11772334	Glyma01g39740	9.11328	9.14879	8.54975	9.3769	8.56921	9.47974	-0.334211	0.232965	8.93727	0.135803	0.0128249	9.14195	1.38512	down	0.169783	0.046447
11772338	Glyma01g39750	5.07238	4.80109	5.14295	5.04396	4.19459	4.71316	-0.0062933	0.164536	5.00547	-0.0958606	0.184826	4.65057	1.06405	up	0.825168	0.635696
11772345	Glyma01g39770	6.59619	6.30886	6.26492	7.24709	6.77979	7.4304	-0.513672	0.0994	6.38999	0.514104	0.136363	7.15243	2.03888	down	0.0214509	0.000998574
11772350	Glyma01g39780	5.84046	5.79112	5.88605	5.96784	5.16477	6.18763	-0.129265	0.0784598	5.83921	0.070277	0.0654182	5.77341	1.14833	down	0.179612	0.0507221
11772355	Glyma01g39790	7.46288	7.37519	7.33913	7.54918	6.75555	7.68401	-0.0980039	0.0107276	7.3924	0.104518	0.023003	7.32958	1.15071	down	0.015076	0.000351456
11772362	Glyma01g39800	6.41199	6.40505	6.47939	6.19393	5.21382	6.38728	0.0937827	0.0822793	6.43214	-0.141346	0.121664	5.93168	1.17701	up	0.252544	0.0862993
11772378	Glyma01g39820	4.02629	4.27887	4.09093	3.34813	3.38054	4.02275	0.0716879	0.131994	4.13203	-0.2112	0.346802	3.5838	1.21663	up	0.595418	0.341652
11772383	Glyma01g39880	6.10939	6.2261	6.14873	6.29328	5.83124	6.7714	-0.1145	0.0837006	6.16141	0.288068	0.171997	6.29864	1.32186	down	0.156721	0.040887
11772388	Glyma01g39900	3.63319	3.79756	3.89189	2.92926	2.719	4.00773	0.0906254	0.159549	3.77421	-0.199583	0.406974	3.21867	1.22282	up	0.652866	0.400946
11772397	Glyma01g39930	9.41988	9.45276	9.50979	9.38408	8.27993	9.62285	0.0261704	0.0896867	9.46081	-0.0736817	0.193038	9.09562	1.07166	up	0.764139	0.543344
11772402	Glyma01g39940	5.17395	5.11831	5.27342	4.88346	4.07655	4.9283	0.177836	0.10509	5.18856	-0.115951	0.0173209	4.62944	1.22585	up	0.0921595	0.0175277
11772405	Glyma01g39970	6.95578	7.09337	7.37322	8.32946	7.79713	8.17553	-0.637089	0.225569	7.14079	0.588167	0.204474	8.1007	2.33797	down	0.0436532	0.00470735
11772412	Glyma01g39990	2.1932	2.11416	2.66797	2.63121	2.19775	2.63377	-0.294106	0.287426	2.32511	0.133696	0.192162	2.48758	1.34518	down	0.367211	0.155043
11772419	Glyma01g40000	2.61514	2.50838	2.45763	2.19929	2.177	2.82696	-0.00812976	0.0161992	2.52705	0.131239	0.322931	2.40108	1.10142	down	0.786133	0.575073
11772422	Glyma01g40020	4.41583	4.33324	4.08151	3.96532	3.26112	4.05231	0.162478	0.0933599	4.27686	-0.0894609	0.0415494	3.75958	1.19081	up	0.115456	0.0251991
11772426	Glyma01g40050	5.59625	5.91816	6.12232	5.75614	4.61587	5.65796	0.185136	0.269275	5.87891	-0.085118	0.142057	5.34332	1.20602	up	0.526734	0.277677
11772430	Glyma01g40070	7.81022	7.65741	7.62088	6.06905	5.82001	6.58665	0.544979	0.0354467	7.69617	-0.727284	0.234236	6.15857	2.4154	up	0.02646	0.00161237
11772432	Glyma01g40080	6.459	6.70821	6.12105	6.2782	5.38978	6.30536	0.15091	0.216273	6.42942	-0.0220575	0.0395208	5.99111	1.12737	up	0.58241	0.328231
11772439	Glyma01g40100	3.28321	3.16654	3.13481	3.08576	2.88284	3.17999	0.0111869	0.0198659	3.19485	0.131201	0.276163	3.04953	1.08675	down	0.784673	0.573014
11772445	Glyma01g40110	5.03966	4.82187	4.57706	4.53076	3.77482	4.73668	0.152492	0.136203	4.81287	-0.0476158	0.0499148	4.34742	1.14878	up	0.316653	0.122836
11772451	Glyma01g40120	3.81745	3.25416	3.19126	2.38831	2.19013	2.68743	0.287198	0.233707	3.42096	-0.446468	0.245902	2.42196	1.66286	up	0.148959	0.0377156
11772455	Glyma01g40140	8.29018	8.25971	8.25519	7.95414	7.12879	7.92501	0.164178	0.0388568	8.26836	-0.169533	0.0486981	7.66931	1.26025	up	0.0265909	0.0016283
11772464	Glyma01g40160	5.79049	5.62167	5.42345	4.8045	3.9703	4.55143	0.451097	0.0973354	5.61187	-0.453363	0.151256	4.44208	1.87184	up	0.0295117	0.00206616
11772470	Glyma01g40170	6.36099	6.57644	6.39748	6.84818	5.71773	6.61484	-0.104311	0.116434	6.44497	0.109641	0.15523	6.39358	1.15986	down	0.42315	0.193934
11772484	Glyma01g40180	7.27323	7.11023	7.24267	7.75305	7.11842	7.89772	-0.335952	0.0790453	7.20871	0.310407	0.0652082	7.58973	1.56521	down	0.0205801	0.000873095
11772488	Glyma01g40210	5.51799	5.72863	5.14906	5.31369	4.39525	5.25119	0.184469	0.211845	5.46523	-0.0287112	0.065505	4.98671	1.15924	up	0.488375	0.245547
11772500	Glyma01g40260	6.96396	6.85678	6.72303	7.5221	6.30999	7.20598	-0.167334	0.0461585	6.84792	0.262769	0.193937	7.01269	1.34733	down	0.149708	0.0379861
11772507	Glyma01g40270	4.47107	4.42228	4.3296	5.6676	4.61707	5.31051	-0.431665	0.0129966	4.40765	0.62441	0.181932	5.19839	2.07927	down	0.0232954	0.00121163
11772510	Glyma01g40290	5.34611	5.47931	5.57439	4.81925	3.86064	5.33812	0.185766	0.146478	5.4666	-0.34283	0.252206	4.67267	1.44252	up	0.205275	0.0624324
11772512	Glyma01g40300	2.52196	2.78849	3.4521	2.44659	2.22067	2.89941	0.10398	0.442274	2.92085	-0.0293081	0.234598	2.52222	1.09679	up	0.876478	0.725657
11772516	Glyma01g40310	7.33594	6.93346	6.71974	7.64928	6.45929	7.26074	-0.240681	0.203222	6.99638	0.15138	0.208103	7.1231	1.31227	down	0.32707	0.129312
11772519	Glyma01g40320	6.66876	6.60214	6.52065	10.2066	7.74873	8.74967	-0.990734	0.00919092	6.59718	1.5791	0.757988	8.90168	5.93741	down	0.0608327	0.00868417
11772523	Glyma01g40330	6.44071	6.53363	6.36532	6.79508	4.80937	5.54373	0.0447433	0.06703	6.44655	-0.420411	0.599512	5.71606	1.38046	up	0.590616	0.336791
11772529	Glyma01g40350	5.61485	5.54031	5.77062	5.60593	5.08674	6.21607	-0.0931474	0.135978	5.64193	0.16651	0.213809	5.63625	1.19719	down	0.457606	0.220867
11772533	Glyma01g40370	5.84957	5.66117	5.52675	5.06058	4.08608	5.52271	0.150929	0.0796633	5.67916	-0.373108	0.23213	4.88979	1.43797	up	0.152576	0.0391736
11772535	Glyma01g40380	3.44404	3.03249	3.0843	2.84956	2.73725	2.9742	0.0955563	0.14279	3.18694	0.0276218	0.31208	2.85367	1.04821	up	0.910874	0.793404
11772544	Glyma01g40390	7.95578	8.23847	8.16861	8.95171	7.7517	8.60597	-0.27419	0.163494	8.12095	0.306653	0.198206	8.43646	1.49572	down	0.13664	0.0329936
11772548	Glyma01g40400	3.41781	3.31137	3.64409	3.55987	2.57417	3.5359	0.0197287	0.177391	3.45776	0.0506202	0.0791335	3.22331	1.02164	down	0.930065	0.83307
11772554	Glyma01g40440	3.79409	3.68987	3.40291	3.28978	3.04922	3.31655	0.0495741	0.115811	3.62895	-0.0955227	0.275388	3.21852	1.1058	up	0.75451	0.529922
11772558	Glyma01g40450	9.95303	9.71719	9.90289	9.83745	8.42239	9.36935	0.0641705	0.102897	9.85771	-0.318467	0.278849	9.20973	1.30372	up	0.348618	0.142779
11772564	Glyma01g40470	5.29646	5.45296	5.4101	4.58104	4.8176	5.0637	0.0435845	0.110586	5.38651	-0.2568	0.42382	4.82078	1.23147	up	0.639259	0.387037
11772566	Glyma01g40480	3.04561	3.11861	3.25846	2.4803	2.71699	3.08164	0.0678468	0.140491	3.14089	-0.0480663	0.420176	2.75964	1.08366	up	0.878571	0.730139
11772570	Glyma01g40500	2.86299	2.97368	2.76681	2.37906	1.96091	2.79992	0.0775876	0.0777582	2.86782	-0.144932	0.167831	2.37996	1.16677	up	0.380596	0.164103
11772575	Glyma01g40520	4.20955	4.16	3.86022	3.71345	3.59519	3.9229	0.0429099	0.108314	4.07659	-0.0244974	0.293219	3.74384	1.04783	up	0.901791	0.775601
11772586	Glyma01g40580	5.88131	5.55789	5.75295	6.0652	5.38744	6.09081	-0.194667	0.120501	5.73072	0.187773	0.0728639	5.84782	1.30354	down	0.0954992	0.0184472
11772594	Glyma01g40650	7.95637	7.8708	7.72472	8.53941	7.82834	8.50081	-0.316688	0.0446328	7.85063	0.387543	0.0849926	8.28952	1.62928	down	0.016722	0.000487379
11772608	Glyma01g40680	6.4371	6.23777	6.54176	6.31871	5.72934	6.35334	0.0456204	0.151045	6.40554	0.0392104	0.110084	6.13379	1.00445	up	0.985477	0.963642
11772610	Glyma01g40700	8.11296	7.8833	7.9608	7.18093	6.65761	6.95765	0.30275	0.071294	7.98569	-0.485535	0.236603	6.93206	1.72702	up	0.0685433	0.010729
11772625	Glyma01g40710	7.53212	7.35491	7.52899	7.19151	6.34191	7.34433	0.149466	0.0961292	7.47201	-0.0979528	0.0503843	6.95925	1.18708	up	0.134365	0.0321602
11772630	Glyma01g40730	5.67579	5.47635	5.37359	6.1962	4.8647	5.74639	-0.139951	0.0735652	5.50858	0.219238	0.25347	5.60243	1.2827	down	0.32278	0.126594
11772633	Glyma01g40740	4.44222	4.45042	4.13174	4.55191	3.57443	4.74003	-0.0834492	0.107972	4.34146	0.129217	0.118595	4.28879	1.15883	down	0.334934	0.134017
11772637	Glyma01g40750	2.48636	3.33382	2.75566	2.38482	3.06176	2.95528	-0.000358502	0.374932	2.85861	0.206984	0.611456	2.80062	1.15456	down	0.864332	0.703614
11772639	Glyma01g40760	9.04029	8.42892	8.93491	8.55414	7.56065	8.20315	0.293627	0.261847	8.80137	-0.136429	0.178839	8.10598	1.34729	up	0.324315	0.127561
11772647	Glyma01g40770	5.92465	5.78736	5.46953	5.43212	5.00822	5.44082	0.0657415	0.140084	5.72718	-0.102384	0.194751	5.29372	1.1236	up	0.630556	0.377735
11772652	Glyma01g40790	3.50825	3.12525	2.93676	3.06526	2.69834	3.46652	-0.0787189	0.185737	3.19009	0.0732375	0.180269	3.07671	1.11108	down	0.697207	0.453073
11772654	Glyma01g40800	6.58926	6.58464	6.6258	5.8683	5.32473	6.61579	0.0586522	0.0684156	6.5999	-0.339635	0.27253	5.93627	1.31794	up	0.304401	0.115509
11772658	Glyma01g40810	6.30598	5.60334	5.50017	6.33141	5.50864	6.74715	-0.482432	0.309363	5.80317	0.175474	0.162757	6.19574	1.57779	down	0.191758	0.0562932
11772666	Glyma01g40840	5.94675	5.66976	5.59518	5.98108	5.16046	5.5481	-0.0392396	0.101645	5.73723	0.0520802	0.238581	5.56321	1.06534	down	0.8304	0.644622
11772671	Glyma01g40850	3.51988	3.45984	3.55561	3.57266	3.23784	4.02785	-0.0991591	0.0760281	3.51178	0.267185	0.198133	3.61278	1.28908	down	0.223045	0.0711094
11772679	Glyma01g40920	6.73405	6.61144	6.02839	7.04702	6.31748	7.21366	-0.414592	0.259742	6.45796	0.252171	0.0344276	6.85938	1.58751	down	0.108442	0.0227816
11772686	Glyma01g40930	5.91788	5.66814	5.45786	5.29235	4.49654	5.58284	0.157441	0.135124	5.6813	-0.134609	0.0969016	5.12391	1.22438	up	0.216812	0.0679254
11772694	Glyma01g40950	8.94144	8.70233	8.6797	8.86957	7.9522	8.8823	-0.0257535	0.0731047	8.77449	0.0331179	0.0512515	8.56803	1.04165	down	0.655216	0.403853
11772705	Glyma01g40960	10.5604	10.4318	10.5447	10.6465	10.0983	10.6714	-0.0992715	0.0721998	10.5123	0.125809	0.132128	10.472	1.16884	down	0.281102	0.102021
11772709	Glyma01g40970	9.48274	8.75851	8.31387	8.76293	8.07919	8.94062	0.0132022	0.429128	8.85171	0.021081	0.0476671	8.59425	1.00548	down	0.991829	0.980648
11772713	Glyma01g41000	11.6579	11.7187	11.5152	11.4554	11.2177	11.6647	0.0305764	0.0642326	11.6306	0.111257	0.237966	11.4459	1.05752	down	0.843399	0.667491
11772716	Glyma01g41010	6.23324	6.34944	5.86588	5.97492	5.21185	6.21484	0.0531812	0.172899	6.14952	-0.030464	0.0664311	5.80054	1.05969	up	0.774221	0.557785
11772727	Glyma01g41040	2.82539	2.6061	2.83011	2.19213	1.97676	2.60367	0.0699085	0.116487	2.75386	-0.161099	0.236249	2.25752	1.17365	up	0.53276	0.282659
11772730	Glyma01g41050	4.81079	4.60536	5.03807	4.58423	4.32988	4.87569	0.036106	0.208173	4.81807	0.0799768	0.22179	4.5966	1.03088	down	0.937223	0.848337
11772735	Glyma01g41060	4.02803	4.02134	4.13649	3.81563	3.47276	4.41107	-0.049956	0.100859	4.06195	0.0532471	0.227212	3.89982	1.07416	down	0.795149	0.588668
11772738	Glyma01g41110	9.25767	9.35264	9.2881	9.32633	8.60517	9.28551	-0.053891	0.0762259	9.29947	-0.0156873	0.0822188	9.07234	1.02683	down	0.836654	0.655064
11772769	Glyma01g41120	7.4185	7.27727	7.40068	5.05905	4.10039	5.68556	0.911144	0.0759081	7.36548	-1.24066	0.301406	4.94834	4.44384	up	0.0182503	0.000609938
11772773	Glyma01g41140	6.78559	7.07224	7.02353	6.8517	5.92043	6.75187	0.148104	0.170382	6.96046	-0.0390177	0.079074	6.508	1.13849	up	0.47187	0.231671
11772798	Glyma01g41190	6.83313	5.83067	6.04705	4.57036	3.90865	4.56247	0.954809	0.391655	6.23695	-0.669643	0.0923768	4.34716	3.08325	up	0.0433797	0.00465489
11772805	Glyma01g41210	5.92725	5.77925	5.65207	5.81581	5.60781	5.81229	-0.0275571	0.0595367	5.78619	0.196893	0.29906	5.7453	1.16833	down	0.609665	0.356671
11772812	Glyma01g41220	5.9776	6.06165	5.75914	6.1613	4.95223	6.086	-0.0377269	0.0996617	5.9328	0.0279868	0.171451	5.73318	1.0466	down	0.841392	0.66374
11772816	Glyma01g41260	5.44388	6.0865	4.87267	6.13243	5.14161	6.56722	-0.55885	0.474836	5.46768	0.185887	0.225883	5.94708	1.67567	down	0.304746	0.115722
11772829	Glyma01g41270	7.05495	6.44608	6.46732	6.46082	4.39401	5.98405	0.186449	0.237752	6.65611	-0.591365	0.521382	5.61296	1.71453	up	0.323923	0.127329
11772837	Glyma01g41300	7.11178	7.00935	7.05271	7.12733	6.38519	7.35568	-0.0788752	0.0435292	7.05795	0.0845836	0.0586715	6.95607	1.11997	down	0.139256	0.0340453
11772846	Glyma01g41310	3.61149	3.27021	3.62876	3.20711	2.94624	3.68495	-0.0834532	0.173904	3.50349	-0.0421706	0.22496	3.27943	1.02903	down	0.936731	0.847344
11772858	Glyma01g41330	5.73133	5.5683	5.3154	3.09039	2.73876	3.35426	1.0682	0.119133	5.53834	-1.14367	0.181144	3.06114	4.63274	up	0.0111839	0.000134144
11772865	Glyma01g41360	5.25438	4.77825	5.3009	4.45969	4.1989	4.99635	0.130561	0.244514	5.11118	-0.163632	0.2338	4.55165	1.2262	up	0.536901	0.286154
11772869	Glyma01g41430	7.41942	7.11318	6.9567	7.12357	6.60954	7.79031	-0.0904183	0.140102	7.1631	0.186294	0.236904	7.17448	1.21143	down	0.467224	0.228138
11772879	Glyma01g41460	7.31419	7.0273	7.08886	7.00983	6.27752	7.3803	0.0171944	0.0894224	7.14345	0.0282978	0.122128	6.88922	1.00773	down	0.968987	0.922369
11772897	Glyma01g41470	4.77829	4.84713	4.49437	3.84142	3.67948	4.59967	0.156077	0.119112	4.7066	-0.244998	0.3074	4.04019	1.32049	up	0.375144	0.160452
11772900	Glyma01g41480	7.40023	7.78803	7.35591	7.76687	7.11296	7.52764	-0.116032	0.198044	7.51473	0.103734	0.194675	7.46915	1.16454	down	0.579864	0.325736
11772911	Glyma01g41510	2.68652	2.75415	2.65248	2.02323	1.79759	2.36914	0.0773787	0.0570279	2.69772	-0.29168	0.231709	2.06332	1.29151	up	0.266392	0.0939804
11772914	Glyma01g41530	7.0293	6.59064	6.9116	7.66281	5.9466	7.28469	-0.125399	0.177407	6.84385	0.260792	0.377094	6.9647	1.30694	down	0.506073	0.260196
11772917	Glyma01g41540	4.21977	3.67769	4.20836	3.66168	3.08927	4.07497	0.0701615	0.255734	4.03527	-0.0911363	0.136033	3.60864	1.11829	up	0.713553	0.475032
11772929	Glyma01g41550	6.32666	6.44609	6.38587	7.39497	6.34422	7.01177	-0.316114	0.0887647	6.38621	0.480002	0.192107	6.91699	1.73642	down	0.049684	0.00600468
11772937	Glyma01g41560	8.65406	8.73233	9.35915	5.67736	5.09587	6.25236	1.52325	0.363847	8.91518	-1.4514	0.200003	5.6752	7.86064	up	0.0174541	0.000534149
11772940	Glyma01g41570	7.7622	7.56131	7.48493	7.5445	6.45058	7.33968	0.0467002	0.0663355	7.60281	-0.17919	0.139785	7.11158	1.1695	up	0.291571	0.10788
11772954	Glyma01g41580	8.21375	7.8828	6.86722	9.03206	7.34435	8.45851	-0.502744	0.522906	7.65459	0.38631	0.378944	8.2783	1.85196	down	0.317415	0.123385
11772961	Glyma01g41590	7.11539	7.05609	6.93546	7.41853	6.80315	7.66938	-0.21788	0.026154	7.03565	0.308831	0.0806422	7.29702	1.44064	down	0.0209399	0.000925376
11772973	Glyma01g41600	4.11484	4.80957	3.43052	4.45835	3.10829	4.6667	-0.150309	0.540262	4.11831	0.0745012	0.295725	4.07778	1.16862	down	0.823589	0.632938
11772990	Glyma01g41610	4.2357	4.33726	4.26407	3.29599	3.05145	3.17272	0.257148	0.0774369	4.27901	-0.583139	0.319493	3.17339	1.79041	up	0.107459	0.0224605
11772994	Glyma01g41620	9.02108	8.79125	8.60484	9.21767	8.68032	9.26875	-0.277913	0.117347	8.80573	0.237276	0.129477	9.05557	1.42918	down	0.0806837	0.0140367
11773003	Glyma01g41630	7.21381	6.97234	7.11189	7.03909	6.35269	7.05624	-0.00912062	0.0888191	7.09935	-0.0271265	0.0721978	6.816	1.01256	up	0.930829	0.834846
11773017	Glyma01g41640	7.2923	6.66798	6.29501	5.5791	3.47284	5.16381	0.767908	0.358893	6.75176	-0.979931	0.541283	4.73858	3.35855	up	0.0971407	0.0190055
11773025	Glyma01g41660	8.62594	8.4509	8.41659	8.69833	7.97193	8.6501	-0.0789324	0.0452912	8.49781	0.12871	0.0836201	8.44012	1.1548	down	0.146152	0.0366498
11773030	Glyma01g41680	4.44003	4.60732	4.46519	4.86665	3.87969	5.01627	-0.151805	0.0977741	4.50418	0.19689	0.109576	4.58754	1.27341	down	0.124194	0.02836
11773041	Glyma01g41710	2.99478	2.98166	2.5335	1.94168	1.90076	2.3857	0.176456	0.170903	2.83665	-0.31881	0.306967	2.07604	1.40958	up	0.30673	0.116973
11773043	Glyma01g41720	10.6158	10.6445	10.4978	10.3088	9.44892	10.4537	0.112569	0.0433214	10.5861	-0.137669	0.0513577	10.0705	1.1894	up	0.0507301	0.00622445
11773047	Glyma01g41730	9.46582	9.38462	9.26167	9.17367	8.46301	9.14887	0.0652962	0.0325654	9.3707	-0.111553	0.079206	8.92852	1.13041	up	0.162442	0.0432253
11773061	Glyma01g41750	8.06863	8.03364	9.01721	7.04634	6.51207	7.30008	0.704527	0.50055	8.37316	-0.450465	0.106943	6.95283	2.22683	up	0.137123	0.0331781
11773063	Glyma01g41770	4.69185	5.00516	4.70243	4.29145	4.10519	4.70623	0.0919785	0.157653	4.79981	-0.0748738	0.247788	4.36762	1.12261	up	0.707781	0.466744
11773071	Glyma01g41780	5.33085	5.39416	5.41096	5.1557	4.71938	5.4793	-0.0309932	0.0865295	5.37866	-0.0261899	0.148049	5.11812	1.00334	down	0.988057	0.9703
11773074	Glyma01g41790	7.95315	8.23986	7.64827	7.77429	6.75624	7.69013	0.189015	0.220655	7.9471	-0.085854	0.096039	7.40689	1.20988	up	0.40602	0.181546
11773092	Glyma01g41800	8.80738	8.76301	8.59816	8.94422	8.01615	8.90531	-0.0792108	0.0443162	8.72285	0.0851666	0.0616636	8.62189	1.12068	down	0.148677	0.0376103
11773109	Glyma01g41810	8.14048	8.11977	8.05596	8.13608	7.57924	8.47398	-0.0387402	0.0218804	8.1054	0.184293	0.114963	8.0631	1.16719	down	0.187561	0.0543605
11773113	Glyma01g41850	9.2278	8.74885	8.94263	8.86436	8.3235	9.14969	-0.0765713	0.169234	8.97309	-0.00514444	0.108339	8.77918	1.05076	down	0.828828	0.641592
11773131	Glyma01g41870	7.7899	7.65535	7.51117	7.60121	6.75205	7.90541	0.00764092	0.0610324	7.65214	0.0403977	0.118214	7.41956	1.02297	down	0.885836	0.74524
11773134	Glyma01g41880	2.76243	2.40454	3.04038	3.10626	2.34642	2.90783	-0.241827	0.285908	2.73578	0.0745659	0.14269	2.78684	1.24521	down	0.4747	0.234017
11773148	Glyma01g41900	3.94684	4.47508	4.01133	4.04239	3.3527	4.317	0.0193367	0.248487	4.14442	0.0442855	0.0768703	3.90403	1.01744	down	0.959111	0.898652
11773154	Glyma01g41910	7.85571	8.17648	8.10136	6.51367	5.42678	6.9923	0.68179	0.180255	8.04452	-0.786475	0.281165	6.31092	2.76689	up	0.0369631	0.00340686
11773163	Glyma01g41920	5.50739	5.20526	5.50279	4.86473	4.67338	5.15808	0.0806112	0.148666	5.40515	-0.160468	0.249386	4.89873	1.18188	up	0.558322	0.305419
11773168	Glyma01g41930	4.70049	4.63962	4.58818	4.784	4.0605	4.73753	-0.0235942	0.00706106	4.64276	0.126324	0.0838741	4.52734	1.10951	down	0.211588	0.0654348
11773176	Glyma01g41950	4.22209	3.96068	3.88181	3.30641	3.01577	3.70871	0.129672	0.0954323	4.02153	-0.28289	0.207159	3.34363	1.33105	up	0.20594	0.0627676
11773178	Glyma01g41960	4.10178	4.03902	3.81684	3.76916	3.58393	3.52359	0.027773	0.0746076	3.98588	-0.0672098	0.388976	3.62556	1.06805	up	0.889147	0.751555
11773182	Glyma01g41990	5.95298	6.57551	6.50701	4.25983	3.94942	5.04758	0.906167	0.323993	6.34517	-0.754719	0.292885	4.41894	3.16211	up	0.0487475	0.00577643
11773191	Glyma01g42000	2.67221	3.3194	2.82041	2.66193	2.41456	2.74199	0.149374	0.294565	2.93734	0.0835318	0.258547	2.60616	1.0467	up	0.926097	0.823883
11773200	Glyma01g42010	8.73695	8.79169	8.92474	8.21422	7.72499	8.27134	0.208539	0.130635	8.81779	-0.273735	0.150406	8.07018	1.39694	up	0.119552	0.0266921
11773211	Glyma01g42050	2.50857	2.65937	2.40127	2.85226	2.23235	2.89872	-0.228897	0.0985061	2.52307	0.17448	0.0923027	2.66111	1.3226	down	0.0786466	0.0134147
11773215	Glyma01g42060	3.88549	3.74271	3.79569	4.11354	3.49953	4.21614	-0.193449	0.047308	3.80796	0.206995	0.0806461	3.94307	1.31991	down	0.0388491	0.00375025
11773218	Glyma01g42070	3.39763	3.42115	3.25113	3.1923	3.34826	3.34765	0.0334616	0.0478247	3.35663	0.238236	0.431832	3.29607	1.15251	down	0.763018	0.541541
11773221	Glyma01g42080	2.43786	2.34802	2.36483	1.93379	1.91465	2.60018	-0.016568	0.0328866	2.38357	0.0147422	0.328593	2.14954	1.02194	down	0.959703	0.899812
11773225	Glyma01g42100	4.32601	4.42983	4.42258	5.75931	5.06411	6.06215	-0.744935	0.0964387	4.39281	0.756114	0.0884316	5.62852	2.83048	down	0.0100712	8.44553e-05
11773232	Glyma01g42110	3.49332	3.60871	3.26207	2.95654	2.67288	3.5165	0.0110667	0.11814	3.4547	-0.129654	0.231969	3.04864	1.10246	up	0.722979	0.487192
11773235	Glyma01g42130	7.37891	6.91292	6.97978	6.7905	6.255	6.99485	0.0997149	0.16571	7.09054	-0.0453647	0.105053	6.68012	1.10579	up	0.607638	0.35472
11773240	Glyma01g42140	6.39485	6.14703	6.58187	5.41096	5.5066	5.94773	0.135431	0.205057	6.37458	-0.352052	0.362605	5.62176	1.402	up	0.393909	0.173276
11773260	Glyma01g42170	8.1649	8.20759	8.01435	6.42734	6.09964	6.75138	0.62889	0.0579515	8.12894	-0.808603	0.189782	6.42612	2.7085	up	0.0171193	0.000511715
11773266	Glyma01g42180	3.7448	3.5231	4.03498	2.66753	2.50333	2.7919	0.341928	0.242227	3.76763	-0.506108	0.287709	2.65425	1.80005	up	0.137329	0.0332544
11773271	Glyma01g42190	4.58336	3.97367	4.71778	4.35914	3.93119	4.99114	-0.210624	0.335185	4.42493	0.056934	0.226836	4.42715	1.20377	down	0.654225	0.402762
11773276	Glyma01g42210	5.75466	5.76645	5.95886	6.40651	4.90823	6.14073	-0.0689916	0.142253	5.82666	0.18818	0.288124	5.81849	1.19513	down	0.575005	0.320951
11773283	Glyma01g42230	3.61336	3.68912	3.74026	3.34317	2.97989	3.3364	0.0614584	0.104965	3.68091	-0.134294	0.227572	3.21982	1.14532	up	0.585361	0.331292
11773287	Glyma01g42270	7.41159	7.32254	7.37812	6.41289	5.15182	6.00348	0.486816	0.0508676	7.37075	-0.762532	0.227623	5.85606	2.37734	up	0.0265909	0.00162822
11773294	Glyma01g42280	4.14228	4.2898	4.31329	2.97298	3.15196	3.3034	0.223052	0.126547	4.24846	-0.617289	0.412689	3.14278	1.79047	up	0.180789	0.0512073
11773298	Glyma01g42300	4.39409	4.18584	4.72836	5.31844	4.67923	5.58789	-0.634104	0.258013	4.4361	0.390323	0.0801489	5.19519	2.03415	down	0.0490319	0.00583734
11773312	Glyma01g42310	4.15912	4.1092	4.16558	4.12936	3.38016	4.15444	0.00913636	0.0602375	4.14463	0.0178278	0.0430174	3.88799	1.00604	down	0.949927	0.876168
11773314	Glyma01g42320	3.79987	3.83635	3.8027	3.20902	3.04944	4.01949	-0.0395445	0.0570412	3.81297	-0.161199	0.321952	3.42598	1.08798	up	0.819608	0.626583
11773320	Glyma01g42340	6.90815	7.24001	6.52622	7.48802	6.7013	7.26372	-0.333328	0.268705	6.89146	0.191561	0.147942	7.15101	1.43882	down	0.226287	0.0727641
11773332	Glyma01g42360	11.2493	10.9186	10.5059	11.0187	10.8791	11.0247	-0.117182	0.251461	10.8913	0.231049	0.328405	10.9742	1.273	down	0.552172	0.299624
11773347	Glyma01g42370	3.56086	3.73308	3.55924	3.05879	3.02642	3.86416	-0.0614255	0.0982981	3.61773	-0.0973611	0.348999	3.31645	1.02522	up	0.958154	0.895305
11773352	Glyma01g42380	6.77112	6.66308	6.57871	6.95907	5.84901	6.92909	-0.0173801	0.025951	6.67097	0.156044	0.131149	6.57906	1.12773	down	0.344862	0.14049
11773364	Glyma01g42400	6.97357	7.16478	6.97677	6.51153	5.01887	6.55686	0.313804	0.105993	7.03837	-0.430146	0.320759	6.02909	1.67475	up	0.143549	0.0357191
11773380	Glyma01g42410	8.75385	8.45416	8.66481	9.80819	8.33003	9.27724	-0.316213	0.119733	8.62427	0.463339	0.308417	9.13849	1.7166	down	0.126147	0.0290445
11773388	Glyma01g42420	7.49178	7.0634	7.59569	7.67848	6.39511	7.36311	0.0174566	0.244102	7.38362	0.0447355	0.213539	7.14557	1.01909	down	0.964482	0.911049
11773401	Glyma01g42430	3.69693	3.49986	3.76514	4.88333	3.71484	4.72954	-0.529079	0.134262	3.65398	0.524852	0.155461	4.44257	2.07618	down	0.02852	0.00191545
11773414	Glyma01g42440	9.0527	9.15175	9.21062	9.89335	9.21517	9.89259	-0.416748	0.117893	9.13836	0.377265	0.0825904	9.66703	1.73389	down	0.0253033	0.00145686
11773418	Glyma01g42550	2.91034	2.72713	2.24831	2.45807	2.23619	2.3347	0.019774	0.228803	2.62859	-0.000493685	0.329832	2.34299	1.01415	up	0.978581	0.946504
11773424	Glyma01g42560	6.09927	6.63074	6.08889	5.52182	5.81564	6.59044	-0.0702022	0.259295	6.27297	-0.101864	0.48938	5.97597	1.02219	up	0.975985	0.939445
11773428	Glyma01g42580	3.19328	3.19612	3.32204	3.28828	2.84934	3.49237	-0.11481	0.108934	3.23715	0.123375	0.147036	3.21	1.17951	down	0.343345	0.139475
11773438	Glyma01g42610	6.92797	7.47086	6.8196	6.31709	5.83697	6.68394	0.312053	0.283298	7.07281	-0.216085	0.140311	6.27933	1.44207	up	0.235649	0.0774466
11773457	Glyma01g42620	4.55823	4.77509	4.53395	4.18036	3.26507	4.32654	0.241315	0.117776	4.62242	-0.191784	0.0759172	3.92399	1.35013	up	0.0732761	0.0119577
11773465	Glyma01g42630	9.14252	9.06023	8.94993	8.7081	7.75286	8.6501	0.17508	0.027039	9.0509	-0.240124	0.0728058	8.37035	1.33349	up	0.0266811	0.00164025
11773473	Glyma01g42660	3.55732	3.62867	3.62717	2.87014	2.86931	3.70256	-0.0341503	0.0835656	3.60439	-0.225863	0.362884	3.14733	1.14212	up	0.737623	0.506899
11773477	Glyma01g42670	4.11772	3.90609	4.03528	5.76388	4.10426	4.83026	-0.41658	0.0809466	4.01969	0.728533	0.449214	4.89947	2.21163	down	0.111545	0.0238435
11773481	Glyma01g42680	7.58292	8.0599	7.88782	7.23424	6.08631	7.2118	0.452946	0.235344	7.84355	-0.281146	0.148658	6.84412	1.66335	up	0.101147	0.0203052
11773489	Glyma01g42710	5.90666	6.19877	5.94072	7.11821	6.11168	6.76615	-0.439997	0.147382	6.01538	0.475305	0.179097	6.66535	1.88596	down	0.0453258	0.0050545
11773500	Glyma01g42730	9.40155	9.38766	9.2126	8.89388	8.14551	9.03299	0.20764	0.0465119	9.33394	-0.170167	0.0230399	8.69079	1.29937	up	0.0169731	0.00050237
11773510	Glyma01g42740	7.76956	8.00488	8.12681	6.42432	6.09936	6.77128	0.654339	0.200763	7.96708	-0.615754	0.191295	6.43165	2.41177	up	0.0343068	0.00292789
11773518	Glyma01g42770	5.1839	5.53012	5.42429	4.8365	4.06013	4.82165	0.379136	0.185822	5.37944	-0.162202	0.0520474	4.57276	1.45532	up	0.0890227	0.0165772
11773535	Glyma01g42790	7.01816	6.94124	6.81907	5.50048	5.21215	6.0502	0.46748	0.030961	6.92616	-0.60573	0.228619	5.58761	2.10411	up	0.0333622	0.00276367
11773542	Glyma01g42800	5.68898	5.90651	5.83132	5.27595	4.67313	5.2829	0.249597	0.131605	5.80894	-0.216679	0.112982	5.07733	1.38154	up	0.0972976	0.0190748
11773549	Glyma01g42820	3.31656	3.37585	3.17702	3.57497	2.94286	3.87514	-0.201816	0.0626787	3.28981	0.238032	0.090787	3.46432	1.35646	down	0.0444462	0.00487001
11773552	Glyma01g42830	4.55976	4.54515	5.00769	4.44136	4.337	4.65969	0.128856	0.260483	4.7042	0.169342	0.298244	4.47935	1.02846	down	0.956834	0.892026
11773558	Glyma01g42840	7.33738	7.29568	7.82569	4.18334	3.49601	3.76927	1.69127	0.28518	7.48625	-1.71344	0.264323	3.81621	10.5906	up	0.0134671	0.000244452
11773567	Glyma01g42850	4.81731	4.9674	4.39842	4.37264	4.26613	4.81316	-0.0262512	0.207987	4.72771	-0.00464694	0.280114	4.48398	1.01509	down	0.974374	0.934425
11773570	Glyma01g42860	7.74479	7.98204	8.08411	7.41057	7.83865	8.51527	-0.129086	0.194337	7.93698	0.120767	0.534107	7.9215	1.18909	down	0.780873	0.567826
11773574	Glyma01g42900	6.4938	6.29847	6.88208	4.19065	4.76769	4.4927	0.612553	0.278886	6.55811	-1.19654	0.601303	4.48368	3.50423	up	0.0944718	0.0181489
11773586	Glyma01g42910	5.85101	5.74701	5.77925	5.88198	5.04665	6.02492	-0.0635918	0.0384906	5.79242	0.0605043	0.0406024	5.65118	1.08982	down	0.141615	0.0349532
11773591	Glyma01g42920	8.41342	8.44292	8.51263	7.67236	7.28778	7.76351	0.227442	0.0937184	8.45632	-0.388999	0.191245	7.57455	1.53309	up	0.0837282	0.0149339
11773604	Glyma01g42930	4.59386	4.61674	4.54253	5.09486	3.98759	5.08862	-0.130273	0.0403065	4.58437	0.27438	0.132046	4.72369	1.32377	down	0.0815608	0.0143181
11773610	Glyma01g42940	8.02616	7.92994	7.68018	7.97245	6.54479	7.56854	0.0407084	0.0961362	7.87876	-0.210786	0.271802	7.36193	1.19044	up	0.535476	0.284864
11773627	Glyma01g42950	5.02194	4.92593	4.95151	5.05368	4.50657	4.97337	-0.0190594	0.0361844	4.96646	0.124358	0.169342	4.84454	1.10452	down	0.559469	0.3065
11773634	Glyma01g42980	5.9526	5.8948	5.85839	6.5842	5.53601	6.33716	-0.199344	0.0148117	5.90193	0.316517	0.142499	6.15246	1.42985	down	0.0541806	0.00702089
11773640	Glyma01g43010	8.91475	8.15669	9.10017	7.80659	6.34696	7.70062	0.726014	0.419545	8.72387	-0.4478	0.280336	7.28472	2.25607	up	0.129244	0.0302189
11773648	Glyma01g43040	11.3249	10.9721	11.1335	11.2075	10.2593	11.2062	-0.0298616	0.12213	11.1435	-0.0170177	0.0637394	10.891	1.00894	down	0.960272	0.901469
11773656	Glyma01g43060	3.04024	2.99351	3.00661	2.80472	2.58745	2.80141	0.0283648	0.0410772	3.01345	0.0114459	0.294662	2.73119	1.0118	up	0.976047	0.939764
11773661	Glyma01g43080	2.70053	2.55488	2.63921	2.38338	1.95203	2.5066	0.0356226	0.0594371	2.63154	-0.0499082	0.162323	2.28067	1.06108	up	0.748617	0.522647
11773666	Glyma01g43090	2.48033	2.54568	2.47357	2.48245	1.93173	2.54953	-0.02495	0.0606342	2.49986	0.0617644	0.11886	2.32124	1.06195	down	0.660272	0.41007
11773669	Glyma01g43130	4.93793	4.76653	5.03447	3.57714	2.93432	4.01177	0.550906	0.137453	4.91298	-0.58899	0.142548	3.50774	2.20365	up	0.0235629	0.00123885
11773673	Glyma01g43150	9.27598	9.1362	8.96076	8.82635	8.19293	9.00498	0.104402	0.0764652	9.12431	-0.0798208	0.0652235	8.67475	1.1362	up	0.201079	0.0605405
11773684	Glyma01g43190	9.40322	9.63926	9.31982	9.51858	9.13389	9.88872	-0.141041	0.133965	9.4541	0.183927	0.170676	9.51373	1.25264	down	0.280221	0.101556
11773699	Glyma01g43200	4.49667	4.24413	4.25578	4.20159	3.73928	4.57008	-0.0428233	0.0757192	4.33219	0.0606379	0.145618	4.17032	1.07435	down	0.671841	0.423054
11773702	Glyma01g43210	3.64916	3.86238	3.98475	3.16904	3.25375	3.62814	0.108113	0.191297	3.83209	-0.108332	0.359483	3.35031	1.16187	up	0.728381	0.494044
11773704	Glyma01g43250	3.88554	4.02783	4.65946	3.64572	3.82986	3.94441	0.2319	0.38595	4.19094	0.112959	0.419449	3.80667	1.08594	up	0.905243	0.782597
11773711	Glyma01g43290	3.86717	4.10629	3.92616	4.01695	3.37453	4.23311	-0.111297	0.126607	3.96654	0.0623623	0.0664496	3.87486	1.12792	down	0.376075	0.161003
11773716	Glyma01g43300	3.81154	3.12687	3.33048	3.33007	3.28276	3.38374	0.0458891	0.252422	3.42296	0.220455	0.359312	3.33219	1.12862	down	0.805107	0.603988
11773722	Glyma01g43320	6.39498	5.50987	5.71021	5.45422	5.43658	5.57477	0.225696	0.340531	5.87168	0.10787	0.357552	5.48852	1.0851	up	0.889708	0.752729
11773729	Glyma01g43330	6.35559	6.29232	6.80117	6.31453	5.53876	6.49594	0.130089	0.269924	6.48302	0.028813	0.0413185	6.11641	1.07272	up	0.820134	0.62765
11773737	Glyma01g43340	4.95285	5.01964	4.993	4.94691	4.26812	5.16064	-0.0508156	0.0732331	4.9885	0.0179137	0.0570391	4.79189	1.04879	down	0.607218	0.354151
11773742	Glyma01g43350	5.7094	5.17654	5.38151	4.91528	5.42361	6.25618	-0.121763	0.190286	5.42248	0.252778	0.602559	5.53169	1.29643	down	0.693824	0.44906
11773747	Glyma01g43370	7.38169	7.02818	7.26892	6.96854	6.62878	7.01664	0.0531146	0.138532	7.22626	-0.0364903	0.223067	6.87132	1.06408	up	0.836277	0.654607
11773758	Glyma01g43390	4.67274	4.70739	4.5539	4.52044	4.14852	4.5817	0.0325638	0.0462594	4.64468	0.0701099	0.20451	4.41689	1.02637	down	0.921029	0.812566
11773767	Glyma01g43400	3.78864	3.68441	3.81006	4.24322	3.59951	4.27533	-0.285161	0.0809502	3.76103	0.258497	0.085926	4.03935	1.45766	down	0.0339451	0.00286896
11773771	Glyma01g43410	7.50709	7.0459	6.64119	7.50749	6.99318	7.43304	-0.344065	0.300833	7.06472	0.167788	0.18144	7.31124	1.42588	down	0.292485	0.108395
11773781	Glyma01g43500	7.092	6.96268	7.2539	4.58156	4.90445	5.75824	0.756814	0.15378	7.10286	-0.999295	0.519946	5.08142	3.37786	up	0.0666334	0.0101808
11773785	Glyma01g43540	6.6297	7.38343	7.51975	4.92008	4.62976	4.83001	1.16961	0.441524	7.17763	-0.949392	0.287572	4.79328	4.34394	up	0.043692	0.00471986
11773799	Glyma01g43550	8.52613	8.32281	8.5256	8.30162	7.78663	8.41258	0.0501018	0.10777	8.45818	0.0242018	0.125484	8.16694	1.01811	up	0.931091	0.835597
11773817	Glyma01g43560	6.32811	6.57406	6.56993	6.81818	5.81712	6.49421	-0.114288	0.163297	6.4907	0.0368548	0.167616	6.3765	1.11045	down	0.662346	0.4127
11773823	Glyma01g43590	4.83997	4.67142	5.03944	4.42535	3.71088	4.46747	0.246641	0.18333	4.85028	-0.137064	0.0506475	4.20123	1.30469	up	0.169327	0.0462538
11773829	Glyma01g43610	5.24625	5.35469	5.26371	4.90477	4.77348	5.49298	-0.0539747	0.0772965	5.28822	-0.0197763	0.281728	5.05708	1.02399	down	0.949991	0.876541
11773844	Glyma01g43620	5.70873	5.67552	5.39696	6.43672	5.33561	6.39847	-0.324308	0.0952783	5.59374	0.404224	0.126741	6.05693	1.65695	down	0.0340542	0.00289353
11773848	Glyma01g43630	9.2697	9.38254	9.1008	9.72434	9.21443	9.87383	-0.318645	0.0960585	9.25101	0.29988	0.121155	9.6042	1.5353	down	0.0441868	0.00481085
11773866	Glyma01g43660	6.80004	6.68597	6.82321	6.07433	5.80725	6.44187	0.110648	0.0848386	6.76974	-0.285935	0.214684	6.10782	1.31639	up	0.224874	0.07201
11773869	Glyma01g43670	5.61082	5.57804	6.15022	4.99237	4.42972	5.43737	0.316874	0.3073	5.7797	-0.244328	0.148259	4.95316	1.4755	up	0.24162	0.0805944
11773871	Glyma01g43680	8.70223	8.3982	8.73448	8.20956	7.18038	8.0738	0.29154	0.163186	8.61164	-0.233514	0.108343	7.82125	1.43899	up	0.0978482	0.0192552
11773889	Glyma01g43720	7.18501	6.96741	6.88133	8.12472	7.42173	8.25029	-0.625633	0.0768821	7.01125	0.560698	0.0366548	7.93224	2.27573	down	0.00853979	3.91785e-05
11773898	Glyma01g43730	6.48154	7.07042	7.05459	6.21685	5.72065	6.73839	0.256338	0.32106	6.86885	-0.12188	0.181415	6.2253	1.29973	up	0.457198	0.220547
11773901	Glyma01g43740	4.92128	4.98546	5.10471	4.22805	4.20738	4.77062	0.0822327	0.128273	5.00382	-0.25423	0.316839	4.40202	1.26266	up	0.477493	0.236311
11773905	Glyma01g43750	3.38352	3.05681	3.19319	2.80263	2.76007	3.53404	-0.0759751	0.110273	3.21117	0.0104364	0.331547	3.03225	1.06173	down	0.885347	0.744165
11773909	Glyma01g43780	3.03536	2.99358	3.51503	2.97934	2.50579	2.9122	0.178646	0.28113	3.18132	0.0617733	0.196875	2.79911	1.08438	up	0.836762	0.655267
11773918	Glyma01g43790	6.71583	5.67686	5.3493	6.52582	5.50363	6.33563	-0.388627	0.531567	5.91399	0.0844072	0.12091	6.12169	1.38803	down	0.538006	0.287053
11773920	Glyma01g43810	6.44339	6.55649	6.4203	6.96354	6.40695	7.0885	-0.302841	0.0744656	6.47339	0.308769	0.103374	6.81967	1.52796	down	0.0317397	0.00245785
11773924	Glyma01g43820	2.56466	2.03983	2.13552	2.34393	1.98996	2.12094	-0.0398528	0.18935	2.24667	0.130423	0.306934	2.15161	1.12527	down	0.762563	0.540864
11773928	Glyma01g43830	2.93003	3.22674	2.72467	3.08775	2.67301	2.85196	-0.0304281	0.19248	2.96048	0.145337	0.286142	2.87091	1.12956	down	0.740212	0.510915
11773934	Glyma01g43840	6.28998	6.11222	6.17649	6.63399	5.94401	6.41206	-0.104885	0.0557308	6.1929	0.297576	0.174699	6.33002	1.32176	down	0.144497	0.0360853
11773944	Glyma01g43860	8.77305	8.46665	8.57024	8.56416	7.31983	8.55052	0.0592405	0.0995289	8.60331	-0.133896	0.193728	8.14484	1.14325	up	0.527274	0.278104
11773954	Glyma01g43880	9.96225	9.7759	10.2356	8.65072	7.92495	9.16801	0.546374	0.222995	9.99125	-0.598312	0.189269	8.58123	2.21098	up	0.0460669	0.00520855
11773959	Glyma01g43890	6.81486	6.95577	6.82925	6.94204	6.37878	6.79762	-0.0588754	0.0874335	6.86663	0.0459808	0.187912	6.70615	1.07539	down	0.742317	0.513853
11773963	Glyma01g43900	8.20937	8.10218	8.15654	8.2151	7.10214	8.4352	-0.0257204	0.0480044	8.15603	0.00106835	0.190481	7.91748	1.01874	down	0.940931	0.856465
11773997	Glyma01g43910	5.90889	6.27455	6.42595	5.17741	4.61238	5.91124	0.354339	0.269092	6.20313	-0.349776	0.26809	5.23368	1.62915	up	0.197063	0.0587065
11774008	Glyma01g43930	2.25823	2.38405	2.45106	2.51858	2.19008	2.48257	-0.105869	0.132529	2.36445	0.192101	0.252654	2.39708	1.22941	down	0.448494	0.213731
11774018	Glyma01g43940	6.67424	6.31528	6.21342	6.21076	5.71688	6.53482	0.00300543	0.147503	6.40098	0.0215185	0.128811	6.15415	1.01291	down	0.959859	0.900101
11774027	Glyma01g43980	5.28894	5.32246	5.25217	5.22225	4.62103	5.88268	-0.0324506	0.046043	5.28786	0.187019	0.238566	5.24199	1.16431	down	0.518137	0.270555
11774035	Glyma01g44000	7.16012	7.22395	6.77935	7.10659	6.54718	7.537	-0.127014	0.159033	7.05447	0.147438	0.1433	7.06359	1.20953	down	0.350467	0.144025
11774044	Glyma01g44010	6.21849	6.10329	5.95245	6.30969	5.28114	6.73622	-0.0376929	0.0566275	6.09141	0.245252	0.236405	6.10902	1.21668	down	0.396602	0.175097
11774051	Glyma01g44040	9.84392	10.0673	10.0192	10.2509	9.02815	9.94351	-0.00152826	0.140717	9.97679	0.0278708	0.194828	9.74085	1.02059	down	0.947828	0.871055
11774056	Glyma01g44060	7.00916	7.02486	6.94163	5.91644	4.63608	6.78547	0.155847	0.0356009	6.99189	-0.791373	0.523213	5.77933	1.92815	up	0.206521	0.0630127
11774061	Glyma01g44110	6.1076	6.51561	6.29523	6.05999	5.46541	6.00979	0.117158	0.198024	6.30615	-0.0785879	0.137417	5.84506	1.14532	up	0.56864	0.314774
11774069	Glyma01g44120	7.52589	7.4568	7.7043	6.59556	5.90365	7.20529	0.258363	0.145343	7.56233	-0.470462	0.226647	6.56817	1.65729	up	0.0961068	0.0186475
11774075	Glyma01g44140	7.45277	6.77903	6.66836	3.10509	3.10935	4.22706	1.51551	0.29772	6.96672	-1.70537	0.442693	3.4805	9.32356	up	0.0217695	0.00103276
11774077	Glyma01g44150	7.73437	7.71749	7.69935	7.04626	7.05576	8.05601	-0.0243434	0.0386478	7.71707	-0.0900703	0.409626	7.38601	1.04661	up	0.929998	0.832341
11774085	Glyma01g44160	7.63431	7.53616	7.54264	7.52771	7.09881	7.90733	-0.0162316	0.0276804	7.57104	0.189354	0.157439	7.51128	1.15315	down	0.349064	0.143076
11774097	Glyma01g44190	8.64723	8.48955	8.4723	9.48517	8.40042	9.04993	-0.250948	0.0364526	8.53636	0.456539	0.213545	8.97851	1.63296	down	0.0655405	0.00989184
11774113	Glyma01g44200	6.9351	7.0701	7.11023	7.57559	7.15487	7.92805	-0.351234	0.126696	7.03848	0.428466	0.1564	7.55284	1.71677	down	0.0470273	0.00540464
11774128	Glyma01g44220	10.1715	10.1863	9.91436	10.1291	9.64442	10.4774	-0.0832149	0.0866924	10.0907	0.17505	0.135557	10.0837	1.19604	down	0.251459	0.0857377
11774134	Glyma01g44230	4.29783	4.92793	3.94906	3.34829	3.18288	3.66247	0.382573	0.391313	4.39161	-0.345819	0.25921	3.39788	1.65679	up	0.264956	0.0932115
11774137	Glyma01g44310	2.86893	2.34591	2.67361	2.4626	2.0341	2.42707	0.0145766	0.200618	2.62948	-0.0416441	0.2065	2.30793	1.03974	up	0.912399	0.796106
11774147	Glyma01g44340	3.98589	3.68716	3.95587	3.48558	3.49538	3.82421	0.0325347	0.138153	3.8763	0.0232879	0.335009	3.60172	1.00643	up	0.988933	0.972942
11774155	Glyma01g44350	2.72512	3.12526	3.46303	2.89536	2.39019	2.71992	0.0779404	0.354525	3.10447	-0.0926991	0.224371	2.66849	1.12556	up	0.800127	0.595978
11774166	Glyma01g44360	10.9931	10.923	10.6502	10.5147	10.172	10.668	0.0358211	0.100178	10.8554	-0.102702	0.198214	10.4516	1.10078	up	0.675649	0.427556
11774194	Glyma01g44370	4.54471	4.65853	4.97122	3.74255	3.51708	3.93692	0.31564	0.231463	4.72482	-0.41166	0.245881	3.73218	1.65554	up	0.150184	0.0381814
11774201	Glyma01g44440	5.63479	5.56778	5.28849	6.00485	5.42763	6.32668	-0.305513	0.102503	5.49702	0.382528	0.106507	5.91972	1.61109	down	0.0333566	0.00275761
11774203	Glyma01g44480	6.38945	5.86007	5.5214	6.00095	4.67727	6.37533	-0.0230858	0.304574	5.92364	0.00312646	0.339218	5.68452	1.01833	down	0.975905	0.939099
11774209	Glyma01g44510	5.79442	5.59791	6.08002	4.87033	4.53379	5.18137	0.345784	0.231878	5.82412	-0.351165	0.186164	4.86183	1.62107	up	0.12744	0.0295276
11774217	Glyma01g44520	2.28435	2.36459	2.43279	2.08982	2.01675	2.43198	-0.0106293	0.113583	2.36058	0.0736473	0.297795	2.17952	1.06016	down	0.877282	0.72742
11774221	Glyma01g44540	5.18095	5.24753	6.4326	4.60875	4.6046	5.05327	0.437907	0.62174	5.62036	-0.161578	0.322311	4.75554	1.51518	up	0.544597	0.29269
11774227	Glyma01g44550	5.02837	5.25101	5.15604	4.3282	4.2246	5.17633	0.0616782	0.129962	5.14514	-0.241745	0.343161	4.57638	1.23407	up	0.560072	0.307174
11774231	Glyma01g44610	6.2733	6.31898	6.31954	6.37081	5.95859	6.89675	-0.088029	0.0728201	6.30394	0.282081	0.194695	6.40872	1.29245	down	0.211704	0.0654944
11774249	Glyma01g44630	5.57673	5.59882	5.55214	5.77771	4.35347	5.76483	-0.032577	0.0464484	5.5759	-0.0444693	0.277335	5.29867	1.00828	up	0.981936	0.955176
11774255	Glyma01g44660	5.40717	5.4376	6.8811	3.7813	3.69611	4.61668	0.957973	0.733705	5.90862	-0.653948	0.343632	4.03136	3.05659	up	0.173554	0.0481372
11774259	Glyma01g44670	4.66504	4.53056	4.24867	3.98379	3.62859	4.02744	0.0997272	0.122633	4.48142	-0.236417	0.216992	3.87994	1.26238	up	0.32688	0.129153
11774273	Glyma01g44680	4.27581	4.57893	4.10711	4.43976	3.49986	4.25248	0.0544982	0.185053	4.32062	0.0632531	0.111916	4.06403	1.00609	down	0.982578	0.957091
11774278	Glyma01g44690	4.47351	4.00981	4.63684	4.15933	3.3346	3.85826	0.200131	0.281989	4.37339	-0.123855	0.17565	3.78406	1.25178	up	0.481861	0.23994
11774281	Glyma01g44710	2.51199	2.47561	2.30753	2.08075	1.98653	2.21339	0.0231541	0.0448032	2.43171	-0.04966	0.318887	2.09356	1.05177	up	0.896244	0.765142
11774284	Glyma01g44720	4.50182	4.12586	4.61302	4.39469	3.51684	4.12623	0.0315118	0.224406	4.41357	-0.10413	0.151324	4.01259	1.09858	up	0.744688	0.517611
11774286	Glyma01g44730	7.66087	7.85408	7.13892	10.133	9.26704	10.2767	-1.42175	0.268765	7.55129	1.18453	0.0534292	9.89224	6.08932	down	0.0122141	0.000176736
11774292	Glyma01g44740	4.35009	4.72718	4.35619	6.0728	5.16104	6.76685	-0.878774	0.186442	4.47782	0.908974	0.318204	6.00023	3.45275	down	0.0312385	0.00237033
11774295	Glyma01g44750	4.99689	5.33066	5.99651	4.96542	4.10283	5.29087	0.326475	0.467302	5.44135	-0.0631628	0.132243	4.78637	1.31006	up	0.574043	0.319918
11774298	Glyma01g44770	6.4265	6.61444	6.48105	6.39532	6.04676	6.56586	-0.01963	0.107922	6.50733	0.0743574	0.192577	6.33598	1.06732	down	0.78895	0.57957
11774311	Glyma01g44780	6.6772	6.44288	6.2584	6.36478	5.24996	6.67966	0.0394489	0.11851	6.4595	-0.0565747	0.225862	6.09813	1.06882	up	0.816958	0.622646
11774314	Glyma01g44820	9.16174	8.96991	8.7085	9.81135	9.27234	9.96446	-0.521849	0.133379	8.94671	0.479486	0.107325	9.68271	2.00185	down	0.022963	0.00116572
11774318	Glyma01g44830	3.67384	3.77848	3.4803	3.28416	2.79878	3.85174	0.0296095	0.100115	3.64421	-0.0377007	0.198862	3.31156	1.04776	up	0.85727	0.690988
11774321	Glyma01g44850	9.49609	9.10039	8.7956	10.3674	9.62327	10.4941	-0.783085	0.233913	9.13069	0.513175	0.0211282	10.1616	2.45592	down	0.0252931	0.0014538
11774325	Glyma01g44900	8.49447	8.28755	8.47533	8.17755	7.49161	8.1721	0.117052	0.101847	8.41911	-0.0896393	0.0811651	7.94709	1.15404	up	0.255898	0.0881823
11774339	Glyma01g44920	8.35651	8.47844	8.42963	8.11848	7.36043	8.05412	0.184774	0.0927704	8.42153	-0.127072	0.0805257	7.84434	1.2413	up	0.109001	0.0229607
11774350	Glyma01g44930	12.5185	12.5088	12.6011	9.34594	8.3098	8.90175	1.62859	0.0894751	12.5428	-1.79639	0.216933	8.8525	10.7404	up	0.00815539	3.25433e-05
11774358	Glyma01g44940	3.48103	3.97921	3.39088	3.2872	2.47041	3.10982	0.250907	0.258297	3.61704	-0.144985	0.11913	2.95581	1.31576	up	0.31249	0.120404
11774363	Glyma01g44960	2.80366	2.81082	2.73706	2.49107	2.1817	2.69684	0.0146921	0.0330495	2.78385	-0.0472845	0.205518	2.45654	1.0439	up	0.859582	0.695347
11774365	Glyma01g44970	8.06745	7.69337	7.72892	7.44729	6.43231	7.51823	0.243366	0.127571	7.82991	-0.188598	0.101377	7.13261	1.34907	up	0.100108	0.0199645
11774387	Glyma01g45000	7.13117	7.20956	7.0021	6.47098	5.85268	6.70843	0.244067	0.0690798	7.11428	-0.260843	0.0772149	6.34403	1.41903	up	0.0309794	0.00232353
11774391	Glyma01g45010	2.85162	3.32804	3.0115	2.69095	2.21857	2.37072	0.150337	0.222565	3.06372	-0.221301	0.297491	2.42675	1.29382	up	0.469879	0.23009
11774399	Glyma01g45020	8.30835	8.71278	8.23445	8.98687	7.82134	8.70629	-0.228283	0.211001	8.41853	0.123361	0.174475	8.50483	1.27601	down	0.349645	0.143488
11774403	Glyma01g45040	3.01715	2.91758	3.13948	3.08933	2.72411	3.27329	-0.136467	0.126728	3.02474	0.133044	0.18286	3.02891	1.2054	down	0.377243	0.16184
11774406	Glyma01g45090	2.64841	2.92192	3.3519	2.703	2.5513	2.81445	0.132972	0.341908	2.97408	0.113816	0.296405	2.68958	1.01337	up	0.981936	0.955131
11774409	Glyma01g45140	3.77292	3.58639	3.95324	3.63675	3.0774	3.79529	0.048019	0.180488	3.77085	0.0456578	0.0974919	3.50315	1.00164	up	0.99489	0.987792
11774412	Glyma01g45160	3.2767	3.94243	3.73551	2.73309	2.20864	2.82531	0.530589	0.317341	3.65154	-0.266606	0.125069	2.58901	1.73772	up	0.128111	0.0297873
11774422	Glyma01g45170	6.23222	6.17046	6.34275	5.65824	4.97101	5.51529	0.268575	0.111645	6.24848	-0.333053	0.1398	5.38151	1.51743	up	0.061668	0.00893382
11774443	Glyma01g45180	4.86701	5.24233	4.72482	4.84674	4.78962	5.15321	-0.0419821	0.212209	4.94472	0.208492	0.308213	4.92986	1.1896	down	0.649746	0.39744
11774446	Glyma01g45190	4.50394	4.71255	3.84308	4.13051	2.75762	4.57843	0.0539454	0.33539	4.35319	-0.211722	0.387893	3.82218	1.20219	up	0.735739	0.50437
11774448	Glyma01g45220	8.64274	8.54466	8.19934	8.65787	8.14266	8.79445	-0.170078	0.141473	8.46225	0.164669	0.120686	8.53166	1.26116	down	0.207563	0.0635892
11774506	Glyma01g45250	10.6756	10.6688	10.1802	10.4461	9.76584	10.6057	-0.060571	0.188687	10.5082	-0.0308731	0.0465107	10.2726	1.0208	down	0.932796	0.83947
11774509	Glyma01g45260	7.36862	7.28354	7.47683	5.76676	5.26789	5.75603	0.688129	0.116216	7.37633	-0.825967	0.166191	5.5969	2.8562	up	0.0162253	0.00045517
11774513	Glyma01g45270	6.24697	6.23624	6.23395	7.24782	6.00618	6.48051	-0.121685	0.0475802	6.23905	0.48277	0.348758	6.57817	1.5204	down	0.225023	0.0720921
11774516	Glyma01g45280	3.58277	3.81051	3.77763	3.44946	3.56257	3.77805	-0.0435642	0.146719	3.72363	0.0948313	0.382848	3.59669	1.10068	down	0.838298	0.658012
11774520	Glyma01g45290	9.05461	9.15549	9.14712	8.30931	7.14403	8.1469	0.455096	0.0947253	9.11908	-0.531894	0.155009	7.86675	1.98204	up	0.0258826	0.00154301
11774528	Glyma01g45320	8.46886	8.35454	8.47387	8.4261	7.17074	8.35546	0.0525097	0.0765896	8.43242	-0.130474	0.192158	7.9841	1.13523	up	0.528334	0.279115
11774534	Glyma01g45330	6.01864	5.82925	5.67496	5.99741	5.5455	5.8909	-0.052539	0.0876593	5.84095	0.183114	0.220649	5.81127	1.17744	down	0.473635	0.233088
11774553	Glyma01g45340	2.85823	2.65536	2.6989	2.81324	2.39328	3.02509	-0.0802579	0.0576699	2.7375	0.191451	0.154796	2.74387	1.20724	down	0.24162	0.0805924
11774569	Glyma01g45350	5.96084	5.35222	5.7962	6.19519	5.60661	6.10288	-0.267499	0.246813	5.70309	0.26298	0.156413	5.96823	1.44441	down	0.204627	0.0621463
11774578	Glyma01g45380	8.9216	9.0251	8.61295	9.42135	9.0434	9.75382	-0.38623	0.143304	8.85322	0.43208	0.170224	9.40619	1.76334	down	0.0519393	0.00651225
11774592	Glyma01g45400	9.23194	9.19321	9.04892	8.69319	7.40947	8.64042	0.240172	0.034398	9.15803	-0.404823	0.206685	8.24769	1.56373	up	0.0739317	0.0121245
11774598	Glyma01g45410	6.43362	6.36472	6.32692	6.55233	6.20034	6.78425	-0.11134	0.010898	6.37509	0.291221	0.183287	6.51231	1.32185	down	0.144788	0.0361993
11774603	Glyma01g45440	4.26082	3.61268	4.02376	4.28158	3.146	3.84296	-0.0621932	0.25181	3.96575	-0.0057594	0.217744	3.75685	1.03989	down	0.925281	0.822315
11774608	Glyma01g45480	9.50027	8.58763	8.14061	9.38427	8.34813	9.18894	-0.408691	0.513679	8.74284	0.0875878	0.124852	8.97378	1.41057	down	0.500199	0.254991
11774613	Glyma01g45490	8.60124	8.67341	8.4747	8.3406	7.7744	8.60539	0.0395689	0.065564	8.58312	-0.0380816	0.0973535	8.24013	1.0553	up	0.653997	0.402445
11774639	Glyma01g45500	3.91971	3.91994	4.1462	3.10047	2.92299	3.36686	0.195647	0.154234	3.99528	-0.404191	0.258214	3.13011	1.51555	up	0.17288	0.0478077
11774643	Glyma01g45510	3.08154	3.26054	3.40481	3.54697	2.57105	3.15536	-0.0793188	0.185129	3.24896	0.0281867	0.196982	3.09113	1.07736	down	0.80505	0.603854
11774647	Glyma01g45530	6.68539	6.37511	6.47464	7.2992	6.37174	7.51962	-0.395138	0.100508	6.51171	0.422009	0.109719	7.06352	1.76192	down	0.025489	0.00148152
11774658	Glyma01g45540	5.83252	5.91164	5.57114	5.34872	4.52412	5.33306	0.265039	0.114098	5.77177	-0.172757	0.0426986	5.06863	1.35453	up	0.0543526	0.00707008
11774677	Glyma01g45550	3.325	4.18944	3.6543	3.55952	3.26744	4.46122	-0.181018	0.380846	3.72291	0.124133	0.335635	3.76273	1.23555	down	0.689024	0.443153
11774681	Glyma01g45570	5.14646	4.28053	4.38742	4.97235	4.2366	4.71113	-0.223664	0.343274	4.6048	0.076894	0.178849	4.64002	1.23162	down	0.587754	0.33381
11774684	Glyma01g45590	6.17854	5.46093	5.55551	5.66424	4.20416	5.42199	0.190447	0.276736	5.73166	-0.179076	0.272536	5.0968	1.29193	up	0.493529	0.249686
11774699	Glyma01g45630	5.40395	5.01674	5.15527	4.90793	4.14295	4.97322	0.19966	0.131534	5.19199	-0.0522926	0.0199999	4.6747	1.19082	up	0.189695	0.0553356
11774710	Glyma01g45670	9.00951	8.95216	8.94153	8.60252	7.8529	8.58499	0.158245	0.026807	8.96773	-0.197346	0.0617341	8.3468	1.27951	up	0.0271004	0.00171503
11774735	Glyma01g00210	2.82495	2.78871	2.54711	3.41581	2.57495	2.62914	-0.0547872	0.0785844	2.72025	0.363595	0.400754	2.8733	1.33643	down	0.457731	0.220969
11774738	Glyma01g00270	7.02559	6.34736	6.4253	7.36491	6.71277	7.72771	-0.577852	0.260945	6.59942	0.356533	0.112768	7.26846	1.91108	down	0.0646639	0.00967242
11774754	Glyma01g00280	3.65819	3.40719	3.0891	3.95431	3.03609	3.96277	-0.340597	0.180292	3.38483	0.190968	0.0518187	3.65106	1.4455	down	0.0873232	0.0160315
11774759	Glyma01g00290	11.4456	11.0172	11.0554	12.0145	11.363	11.9426	-0.460117	0.151832	11.1727	0.40588	0.122357	11.7734	1.8226	down	0.0363647	0.00328162
11774761	Glyma01g00300	6.36133	5.90221	5.92806	6.31333	5.45865	6.38797	-0.224408	0.167489	6.06387	0.0303798	0.0269266	6.05332	1.19316	down	0.279102	0.10088
11774767	Glyma01g00310	2.61018	2.20045	2.83561	1.83733	2.27458	2.74794	-0.0690366	0.28429	2.54875	-0.0658302	0.511645	2.28661	1.00222	down	0.997715	0.99419
11774773	Glyma01g00330	2.8674	2.98479	3.03567	3.14724	2.30522	3.05915	-0.0882932	0.122825	2.96262	0.0516249	0.0735114	2.8372	1.10184	down	0.480727	0.239036
11774781	Glyma01g00420	5.79922	5.84784	5.68709	5.23629	4.59653	5.598	0.140713	0.0515482	5.77805	-0.228393	0.112547	5.14361	1.29155	up	0.0789782	0.0135126
11774789	Glyma01g00430	8.03691	8.16663	7.87279	8.69358	7.8316	8.48822	-0.274905	0.102517	8.02544	0.302791	0.12453	8.3378	1.49246	down	0.0545989	0.00715535
11774811	Glyma01g00460	6.72101	6.90787	6.67627	7.29481	6.46584	7.29803	-0.307488	0.106141	6.76838	0.209026	0.0341228	7.01956	1.43049	down	0.0335649	0.00280617
11774831	Glyma01g00510	7.13637	7.54914	7.35909	9.03415	7.49772	8.42609	-0.587712	0.203366	7.3482	0.648745	0.339666	8.31932	2.35619	down	0.0716284	0.0115387
11774848	Glyma01g00520	7.10863	7.41012	7.31764	7.63941	6.6058	7.72987	-0.141647	0.167473	7.2788	0.169922	0.11457	7.32503	1.24106	down	0.269488	0.0956498
11774856	Glyma01g00550	2.43794	2.58136	2.44694	2.30828	2.1175	2.84777	-0.0583957	0.0878328	2.48875	0.142711	0.255904	2.42451	1.14958	down	0.605649	0.352481
11774864	Glyma01g00600	7.45431	7.11773	6.98586	7.4375	7.0388	7.94231	-0.241958	0.145975	7.18597	0.310282	0.191663	7.47287	1.46636	down	0.133033	0.0316244
11774870	Glyma01g00620	4.76627	4.36935	4.05431	3.7832	3.22316	4.28387	0.22405	0.238414	4.39664	-0.143844	0.169472	3.76341	1.29047	up	0.35932	0.149916
11774879	Glyma01g00650	3.94511	3.66408	3.64169	3.52332	3.2804	3.37836	0.0644162	0.0924634	3.75029	-0.0265143	0.327599	3.39403	1.06506	up	0.876035	0.724786
11774890	Glyma01g00670	7.59332	7.00039	7.021	7.84871	6.97963	7.86393	-0.459857	0.230423	7.2049	0.164668	0.0349297	7.56409	1.5417	down	0.0978876	0.0192737
11774898	Glyma01g00690	7.8971	7.54025	7.68691	8.37504	7.72228	8.19846	-0.278419	0.121519	7.70809	0.377428	0.167054	8.09859	1.57554	down	0.0692226	0.0109068
11774909	Glyma01g00750	5.10489	3.83258	4.14945	4.60041	3.54357	4.70572	-0.135969	0.502702	4.36231	0.0502918	0.129235	4.28323	1.13781	down	0.82676	0.638512
11774916	Glyma01g00770	7.11961	7.2801	7.26527	6.2641	5.3262	6.45268	0.496789	0.120311	7.22166	-0.445203	0.101497	6.01433	1.92118	up	0.0220904	0.00106806
11774919	Glyma01g00780	4.54084	4.43174	4.54654	4.43744	3.78343	4.64617	-0.0258512	0.0752155	4.50637	0.0221225	0.0618	4.28901	1.03381	down	0.749949	0.524225
11774931	Glyma01g00810	5.43952	5.83947	5.87078	6.26624	4.46522	5.82772	-0.0899289	0.245494	5.71659	-0.0214535	0.411829	5.51973	1.04861	down	0.937817	0.849789
11774935	Glyma01g00820	7.69976	7.38983	7.43475	6.99522	6.20776	7.00658	0.296835	0.0988492	7.50812	-0.209421	0.0367172	6.73652	1.42036	up	0.0317369	0.00245716
11774939	Glyma01g00830	3.34766	3.85226	3.62522	3.48828	3.3482	3.69271	-0.0540916	0.240737	3.60838	0.112601	0.283896	3.50973	1.12248	down	0.776446	0.560926
11774943	Glyma01g00860	4.86536	4.96422	4.72495	4.40436	2.99982	4.47984	0.240056	0.0815247	4.85151	-0.384776	0.285919	3.96134	1.54203	up	0.157148	0.0410591
11774954	Glyma01g00870	7.80133	7.69298	8.04026	8.06825	7.57285	8.00181	-0.176899	0.183851	7.84486	0.124548	0.186889	7.88097	1.23238	down	0.402692	0.179248
11774972	Glyma01g00900	2.43347	2.44293	2.80084	2.43581	2.20291	2.89794	-0.0945212	0.218233	2.55908	0.123953	0.232881	2.51222	1.1635	down	0.640101	0.38782
11774978	Glyma01g00910	5.46923	5.72882	5.68133	5.60923	4.84708	5.67794	-0.0279821	0.157933	5.62646	-0.0110248	0.019924	5.37808	1.01182	down	0.954668	0.887543
11774981	Glyma01g00940	7.97491	7.79103	7.63707	8.29824	7.70324	8.56532	-0.317593	0.0851991	7.801	0.335676	0.0893702	8.18893	1.57273	down	0.0271004	0.0017061
11775001	Glyma01g01000	6.7415	7.20349	6.89185	6.99721	6.49633	7.2145	-0.146972	0.21664	6.94561	0.0754321	0.119278	6.90268	1.16668	down	0.520377	0.272353
11775017	Glyma01g01030	5.30942	4.86674	4.77264	4.943	4.64173	4.78772	0.0618459	0.18469	4.98294	0.135063	0.305017	4.79082	1.05206	down	0.90678	0.785953
11775022	Glyma01g01050	5.61027	5.5655	5.63667	4.94058	4.4529	5.77431	0.0480482	0.0686318	5.60414	-0.23483	0.306736	5.05593	1.21662	up	0.520019	0.272054
11775024	Glyma01g01080	6.18918	6.38489	6.40494	7.81621	6.64337	7.62466	-0.640881	0.147421	6.32634	0.659529	0.160706	7.36141	2.46299	down	0.0222464	0.0010829
11775028	Glyma01g01090	5.95229	5.51556	7.0086	4.96201	3.62772	4.28263	0.903816	0.663114	6.15882	-0.698879	0.321537	4.29078	3.0371	up	0.147333	0.0370917
11775031	Glyma01g01100	3.94914	3.51224	3.23844	3.17819	3.0249	3.55444	0.0603455	0.240079	3.56661	0.011584	0.261351	3.25251	1.03438	up	0.940458	0.855399
11775034	Glyma01g01110	8.79901	8.65439	8.6233	8.3645	7.61679	8.46866	0.144158	0.0313475	8.69224	-0.132752	0.0184404	8.14999	1.2116	up	0.0157872	0.000421796
11775038	Glyma01g01140	5.57049	5.40824	5.46163	6.06088	5.5969	6.08107	-0.294731	0.0498424	5.48012	0.403435	0.172674	5.91295	1.62244	down	0.0467966	0.00535009
11775048	Glyma01g01180	7.80402	7.77458	7.40779	8.89987	7.67694	8.90222	-0.476112	0.135827	7.66213	0.620105	0.186238	8.49301	2.13793	down	0.0322121	0.00254566
11775072	Glyma01g01190	7.00612	7.28913	7.17184	6.69035	5.70943	6.84077	0.293526	0.154138	7.1557	-0.183314	0.107072	6.41352	1.39169	up	0.108807	0.0228975
11775075	Glyma01g01210	4.0726	4.69061	4.53432	3.94225	3.63167	4.24946	0.108944	0.303646	4.43251	-0.117098	0.196993	3.94113	1.16962	up	0.675224	0.427017
11775093	Glyma01g01230	7.45186	7.54275	7.44982	7.34884	6.27072	6.95783	0.0991092	0.0688356	7.48148	-0.257901	0.196224	6.85913	1.28077	up	0.225133	0.0721398
11775118	Glyma01g01240	4.27732	4.22978	4.72302	4.28533	3.50114	4.13979	0.136264	0.2664	4.41004	-0.0330171	0.111446	3.97542	1.1245	up	0.697628	0.453695
11775121	Glyma01g01280	7.81298	7.65549	7.8802	7.81538	6.78603	7.93346	-0.0133101	0.119435	7.78289	-0.0192423	0.119751	7.51162	1.00412	up	0.985238	0.962817
11775130	Glyma01g01300	3.51592	3.39333	3.50953	3.86615	3.48326	3.80126	-0.18597	0.0742099	3.47293	0.323328	0.23702	3.71689	1.42336	down	0.16462	0.0441185
11775138	Glyma01g01320	6.04368	6.09731	5.87163	5.09209	5.16383	5.76073	0.0477552	0.0697286	6.00421	-0.352228	0.359845	5.33889	1.31949	up	0.428108	0.197642
11775141	Glyma01g01340	7.99739	8.32725	8.49794	7.45872	6.99333	7.75556	0.400548	0.260212	8.27419	-0.205772	0.135355	7.40253	1.52237	up	0.162125	0.0430968
11775151	Glyma01g01350	5.44164	5.02312	4.79655	6.41106	5.84122	6.62953	-0.821267	0.21492	5.08711	0.650903	0.0914239	6.29394	2.77439	down	0.0206072	0.000875483
11775159	Glyma01g01360	6.46441	6.32413	6.3356	8.9708	7.7144	8.97191	-1.09335	0.0340667	6.37471	1.34964	0.201567	8.55237	5.43769	down	0.00965739	7.18582e-05
11775173	Glyma01g01370	10.4304	10.3865	10.0758	11.5994	11.0689	11.8349	-0.711604	0.112304	10.2975	0.757243	0.107317	11.5011	2.76801	down	0.0122141	0.00018082
11775181	Glyma01g01380	9.26591	9.12412	8.82788	8.5507	7.35675	8.37025	0.336548	0.131572	9.07264	-0.378183	0.166833	8.09257	1.64118	up	0.0616458	0.0089232
11775198	Glyma01g01430	7.45927	7.55088	7.15732	7.19401	7.06321	7.48118	-0.0197877	0.135731	7.38916	0.102523	0.277042	7.24613	1.08848	down	0.805706	0.604932
11775205	Glyma01g01450	2.12043	2.47713	3.06756	3.74017	2.44638	3.31642	-0.640455	0.442787	2.55504	0.237502	0.238464	3.16766	1.83777	down	0.219046	0.0690328
11775208	Glyma01g01470	6.68414	6.9927	6.85368	7.16163	6.54454	7.24822	-0.24988	0.162489	6.8435	0.15675	0.0827009	6.9848	1.32559	down	0.140133	0.0343795
11775220	Glyma01g01500	2.95216	2.85615	2.79399	2.98329	2.31	3.08952	-0.0823091	0.0132584	2.86743	0.109862	0.0522005	2.79427	1.14248	down	0.0550142	0.00725105
11775231	Glyma01g01510	7.38885	6.11616	7.62486	5.26473	4.64373	5.09297	1.25086	0.670693	7.04329	-0.526612	0.176688	5.00048	3.42826	up	0.106908	0.022272
11775239	Glyma01g01530	3.49508	3.21656	3.94386	3.67543	2.44138	3.20329	0.205316	0.333381	3.55184	0.0255217	0.240569	3.1067	1.13272	up	0.782084	0.569739
11775247	Glyma01g01550	3.24686	3.27397	2.9947	2.58922	2.58282	3.32715	-0.0538843	0.0892672	3.17184	-0.127325	0.343254	2.83306	1.05222	up	0.905846	0.78421
11775258	Glyma01g01570	3.49844	3.11286	3.27344	3.11333	2.33098	3.61846	0.0496408	0.132869	3.29491	0.0409877	0.194946	3.02092	1.00602	up	0.984452	0.961118
11775268	Glyma01g01580	4.03534	3.5377	3.83801	3.39751	3.11883	3.88963	-0.0636406	0.188417	3.80369	-0.133331	0.221166	3.46866	1.04949	up	0.889134	0.751509
11775278	Glyma01g01590	7.44974	7.45824	7.41949	6.86844	6.1464	6.67338	0.266135	0.042529	7.44249	-0.348276	0.152133	6.56274	1.53093	up	0.0466345	0.00532596
11775288	Glyma01g01640	2.61945	2.08961	2.29974	2.47189	2.26103	2.92179	-0.191426	0.189353	2.33627	0.289215	0.239909	2.55157	1.39536	down	0.259682	0.0902093
11775292	Glyma01g01670	3.93794	3.76352	3.6415	3.20641	3.17216	3.36461	0.0454856	0.0689574	3.78099	-0.222436	0.341831	3.24773	1.20407	up	0.592114	0.338331
11775295	Glyma01g01680	3.40688	2.91523	3.55958	2.99203	2.69486	3.46806	-0.082297	0.289935	3.2939	-0.0592103	0.212985	3.05165	1.01613	down	0.973268	0.932051
11775302	Glyma01g01690	3.53766	3.46945	3.64154	3.25297	3.00374	3.20951	0.0777794	0.109997	3.54955	-0.051031	0.291642	3.1554	1.09339	up	0.796329	0.590303
11775311	Glyma01g01710	3.19613	3.13355	3.04393	2.77037	2.74056	3.07409	0.0057114	0.0122746	3.12454	0.00818022	0.32086	2.86167	1.00171	down	0.996689	0.991845
11775313	Glyma01g01720	4.87631	4.79185	4.7423	4.17066	4.0371	4.62991	0.0034194	0.00677099	4.80349	-0.255505	0.269794	4.27923	1.19659	up	0.489346	0.246361
11775318	Glyma01g01730	4.13078	4.05928	3.97592	4.40471	3.8018	4.72118	-0.19444	0.0112668	4.05533	0.324802	0.100233	4.30923	1.4332	down	0.0283411	0.00189153
11775327	Glyma01g01740	6.71852	6.64435	6.42067	6.53052	5.71176	6.45341	0.0470834	0.078007	6.59452	-0.0501955	0.0717904	6.2319	1.06975	up	0.510586	0.264171
11775342	Glyma01g01760	2.93191	3.02329	3.09364	2.87106	2.5654	3.20322	-0.0698922	0.119106	3.01628	0.0590559	0.198764	2.87989	1.0935	down	0.713827	0.475297
11775349	Glyma01g01780	6.11118	6.79123	6.45624	6.21667	5.71215	6.78436	-0.0743759	0.309198	6.45288	-0.0241955	0.197678	6.23773	1.03539	down	0.940766	0.856088
11775357	Glyma01g01790	4.95861	4.16207	4.62159	4.90091	4.7124	5.19548	-0.331019	0.306292	4.58076	0.289821	0.250544	4.93626	1.53777	down	0.26069	0.0907339
11775368	Glyma01g01800	3.85238	4.32283	3.95089	4.33633	4.15114	3.80309	-0.127818	0.220844	4.04203	0.192342	0.501001	4.09685	1.24847	down	0.698321	0.454736
11775381	Glyma01g01810	5.29668	5.49268	5.40409	5.27857	4.29552	5.40051	0.0715483	0.118701	5.39782	-0.0693959	0.0991963	4.99153	1.10263	up	0.51414	0.267043
11775384	Glyma01g01820	5.17893	5.01344	5.30436	4.5999	4.36566	4.8747	0.101179	0.148477	5.16558	-0.185642	0.231918	4.61342	1.21995	up	0.449716	0.214745
11775388	Glyma01g01840	6.08275	5.99263	6.18155	5.90526	5.74294	6.60671	-0.0453041	0.113119	6.08564	0.21936	0.293535	6.08497	1.20136	down	0.552417	0.299909
11775397	Glyma01g01900	7.50287	7.60539	7.67068	7.22701	6.58151	7.14801	0.172503	0.121849	7.59298	-0.169629	0.127706	6.98551	1.26763	up	0.182115	0.0518425
11775414	Glyma01g01920	4.39417	3.82279	4.14461	3.80538	3.35575	3.75149	0.113675	0.214494	4.12053	-0.103977	0.203025	3.63754	1.16284	up	0.60917	0.356162
11775418	Glyma01g01930	3.69105	3.60536	3.66871	2.81731	2.44642	3.26763	0.216669	0.0550735	3.65504	-0.32925	0.186618	2.84378	1.45995	up	0.0889964	0.0165683
11775425	Glyma01g01950	6.64576	6.65921	6.56717	5.8025	4.96075	5.98342	0.370734	0.0337462	6.62405	-0.405753	0.059558	5.58222	1.71295	up	0.0101141	8.83048e-05
11775432	Glyma01g01980	3.54339	3.50504	3.76203	3.42401	2.70381	3.73625	0.0865774	0.157538	3.60348	0.0364536	0.0940811	3.28802	1.03535	up	0.872617	0.718934
11775434	Glyma01g01990	9.32399	9.21801	9.31232	9.45525	8.58409	9.3788	-0.0642899	0.0662329	9.28477	0.0556596	0.066578	9.13938	1.0867	down	0.352166	0.145168
11775439	Glyma01g02010	3.62662	3.03886	3.13245	3.32272	2.9261	3.89193	-0.190715	0.217723	3.26597	0.188899	0.210075	3.38025	1.30099	down	0.360433	0.150656
11775443	Glyma01g02020	7.05182	6.55626	6.69316	7.49179	6.40196	7.44665	-0.338094	0.174542	6.76708	0.27363	0.121636	7.11347	1.52808	down	0.0847813	0.0152678
11775448	Glyma01g02030	6.40508	5.68168	5.71482	6.42919	6.11527	6.43041	-0.422608	0.28912	5.93386	0.233824	0.248199	6.32496	1.57618	down	0.223868	0.0714928
11775453	Glyma01g02040	7.23554	7.18051	7.09532	6.93677	6.09604	7.03053	0.104026	0.00982938	7.17046	-0.11331	0.0245844	6.68778	1.16259	up	0.0146543	0.000314646
11775458	Glyma01g02080	3.24674	3.15622	3.0652	2.48837	3.08232	3.23528	-0.0126186	0.0212978	3.15605	0.0319894	0.566243	2.93532	1.0314	down	0.966966	0.916716
11775461	Glyma01g02100	8.00361	7.73872	7.82907	7.83438	6.66738	7.74896	0.0543625	0.0840556	7.85713	-0.120523	0.153047	7.41691	1.12887	up	0.469313	0.229594
11775470	Glyma01g02110	8.34119	8.1343	8.33189	6.80542	5.16515	6.34703	0.783049	0.105723	8.26913	-1.11487	0.350766	6.10587	3.72676	up	0.0280205	0.00184702
11775476	Glyma01g02140	3.65339	3.58019	3.39814	2.83169	2.91976	3.50287	0.0217477	0.0581524	3.54391	-0.172046	0.365883	3.08477	1.14377	up	0.733332	0.500505
11775480	Glyma01g02150	7.1912	5.95595	5.94313	7.25805	6.06079	7.30592	-0.640852	0.539027	6.36343	0.135974	0.18235	6.87492	1.71336	down	0.321275	0.125724
11775486	Glyma01g02180	11.5797	11.7826	11.8013	11.9338	11.0784	11.5764	-0.103737	0.150283	11.7212	-0.030063	0.196184	11.5296	1.05239	down	0.859384	0.694985
11775491	Glyma01g02210	6.61305	6.84603	6.49641	7.81987	6.6725	7.65919	-0.519918	0.139123	6.65183	0.477446	0.148557	7.38386	1.99635	down	0.0306944	0.00227606
11775501	Glyma01g02230	6.29857	6.44953	6.29185	6.30472	5.563	6.2282	0.00156569	0.089767	6.34665	-0.0477699	0.0912558	6.03198	1.03479	up	0.811957	0.61468
11775505	Glyma01g02240	7.78609	8.03736	7.58793	8.26363	7.4529	7.95138	-0.163498	0.169195	7.80379	0.187348	0.183875	7.8893	1.27531	down	0.308463	0.118031
11775516	Glyma01g02270	5.50431	5.45751	5.41452	5.8442	4.91455	5.54847	-0.0262171	0.0162545	5.45878	0.216079	0.158149	5.43574	1.18287	down	0.272706	0.0973984
11775522	Glyma01g02290	5.83146	6.18618	5.99045	6.35214	4.90846	6.46303	-0.11861	0.176506	6.00269	0.0519086	0.312842	5.90787	1.12546	down	0.760921	0.538775
11775525	Glyma01g02300	5.58486	5.65178	5.68129	5.44196	4.86709	5.6576	0.0116983	0.0928576	5.63931	-0.0400595	0.0893673	5.32221	1.03653	up	0.802855	0.600425
11775530	Glyma01g02310	4.95201	4.89112	5.0425	4.53069	4.39253	4.86479	0.0720985	0.102009	4.96188	-0.0284375	0.269776	4.596	1.07217	up	0.832143	0.647875
11775534	Glyma01g02320	6.5919	6.71771	6.55159	6.29707	5.84855	6.60597	0.0381149	0.0793703	6.6204	-0.0664159	0.142432	6.25053	1.07514	up	0.665293	0.41588
11775544	Glyma01g02330	8.5334	8.60788	8.49466	8.66596	7.63406	8.33255	0.0324892	0.05904	8.54531	-0.0366315	0.172022	8.21086	1.04908	up	0.815065	0.619447
11775559	Glyma01g02340	6.48955	6.29047	5.95271	6.94954	6.02166	6.87742	-0.377963	0.16979	6.24425	0.259338	0.0699659	6.61621	1.55542	down	0.0580638	0.00799879
11775563	Glyma01g02350	5.34711	5.27579	5.15888	5.87597	4.83751	6.01432	-0.209999	0.0269948	5.2606	0.370674	0.129862	5.57593	1.49555	down	0.0372278	0.00345974
11775574	Glyma01g02370	3.23459	3.02634	2.97442	2.93356	2.46371	3.3949	-0.0248485	0.06386	3.07845	0.0927663	0.165754	2.93072	1.08494	down	0.653774	0.402082
11775577	Glyma01g02390	2.62203	2.42323	2.42234	2.88474	2.34899	2.88845	-0.204767	0.0532905	2.4892	0.278763	0.144597	2.70739	1.39816	down	0.0709807	0.0113573
11775585	Glyma01g02400	6.37137	7.04435	6.95663	5.84042	4.96269	5.86366	0.702871	0.3434	6.79078	-0.266985	0.0361301	5.55559	1.95864	up	0.088803	0.0165084
11775597	Glyma01g02420	6.512	6.22187	6.21957	5.7622	4.93406	6.0185	0.224708	0.0937828	6.31782	-0.256184	0.0895814	5.57159	1.39561	up	0.0512071	0.00632369
11775606	Glyma01g02470	7.73356	7.54034	7.2642	7.21124	6.22516	7.25127	0.228179	0.140341	7.5127	-0.123295	0.0824884	6.89589	1.27586	up	0.149464	0.0379018
11775613	Glyma01g02480	9.03093	9.01273	8.96192	8.81882	8.26059	8.74754	0.0118156	0.0264426	9.00186	-0.115724	0.161112	8.60898	1.09243	up	0.585337	0.331251
11775633	Glyma01g02490	7.71322	7.77339	7.69897	7.79555	7.29107	8.17381	-0.0721621	0.0577382	7.72853	0.218128	0.136649	7.75348	1.22289	down	0.179057	0.0504662
11775635	Glyma01g02500	3.74893	3.40106	3.67762	3.4806	2.46151	3.78644	0.0124187	0.147406	3.6092	-0.0885935	0.182008	3.24285	1.07253	up	0.785956	0.574859
11775639	Glyma01g02520	3.41043	3.25688	3.22753	2.5312	2.44375	2.75233	0.0354796	0.0351337	3.29828	-0.421699	0.305643	2.57576	1.37285	up	0.28392	0.103475
11775646	Glyma01g02530	2.74339	2.45175	2.76869	2.37023	2.04093	2.2923	0.0888279	0.155201	2.65461	-0.0659614	0.265773	2.23448	1.11326	up	0.743784	0.516201
11775651	Glyma01g02540	3.27313	2.95782	3.01607	2.91267	2.97206	3.83494	-0.0610535	0.100818	3.08234	0.361835	0.397828	3.23989	1.34061	down	0.454858	0.218783
11775655	Glyma01g02570	5.43212	5.31821	5.25332	5.57118	5.10868	5.43267	-0.0365705	0.0223851	5.33455	0.265064	0.227977	5.37085	1.23254	down	0.338145	0.136057
11775663	Glyma01g02600	5.80157	4.87579	5.15172	4.91381	4.56361	5.28743	0.0532808	0.352678	5.27636	-0.0361206	0.183231	4.92162	1.06393	up	0.896898	0.76631
11775666	Glyma01g02620	4.10438	4.02989	3.82404	4.25104	3.73177	4.04858	-0.0492466	0.0696897	3.9861	0.240451	0.229591	4.01046	1.22238	down	0.378865	0.162913
11775687	Glyma01g02640	8.05447	7.87507	8.06555	6.54873	6.14845	6.71711	0.574121	0.102971	7.99837	-0.687477	0.168965	6.47143	2.39761	up	0.0202202	0.000837769
11775698	Glyma01g02660	6.59966	6.88087	6.89079	6.55584	5.77493	6.77393	0.133015	0.183865	6.79044	-0.0238548	0.0594391	6.36823	1.11487	up	0.568812	0.314929
11775705	Glyma01g02710	4.78561	4.39301	4.9548	4.18487	3.5899	4.41621	0.307202	0.254393	4.71114	-0.0749376	0.083515	4.06366	1.30327	up	0.301584	0.113705
11775710	Glyma01g02760	4.31978	3.84596	3.9318	4.01273	3.31773	4.44576	-0.0590027	0.167584	4.03252	0.0992239	0.145863	3.92541	1.11591	down	0.623886	0.370831
11775722	Glyma01g02770	2.31583	2.08836	2.19321	2.3633	2.1648	2.28559	-0.0541822	0.0766776	2.19913	0.283256	0.325736	2.27123	1.26351	down	0.465857	0.227003
11775725	Glyma01g02790	4.50022	4.10795	4.38605	4.57355	4.35069	5.24799	-0.195188	0.156429	4.33141	0.462816	0.272932	4.72407	1.5779	down	0.158584	0.0416336
11775739	Glyma01g02810	4.72598	4.73283	4.92178	4.4036	3.75569	4.47678	0.174411	0.139075	4.79353	-0.141759	0.0715448	4.21202	1.24502	up	0.168786	0.0459793
11775745	Glyma01g02820	9.00445	9.50894	9.6181	7.6642	7.08551	7.85449	0.953898	0.317903	9.37716	-0.623196	0.0873138	7.53473	2.98368	up	0.0318874	0.00249033
11775751	Glyma01g02850	8.95648	9.02778	8.81191	9.80887	8.58541	9.35646	-0.232989	0.0696614	8.93205	0.35054	0.23283	9.25024	1.49851	down	0.121403	0.0273873
11775765	Glyma01g02880	5.36911	4.96967	5.2961	5.15732	4.26997	5.56373	-0.033608	0.170952	5.21162	0.0171103	0.177391	4.99701	1.03578	down	0.906501	0.785411
11775775	Glyma01g02940	7.21598	7.10842	7.03852	7.09776	6.58651	7.41702	-0.0179176	0.0208279	7.12097	0.160214	0.122754	7.03377	1.13142	down	0.300451	0.113073
11775792	Glyma01g03020	8.2637	8.10872	8.40052	8.0943	6.98535	8.11728	0.139918	0.150199	8.25764	-0.120077	0.136656	7.73231	1.19747	up	0.351077	0.144428
11775799	Glyma01g03040	3.38477	2.72948	3.01507	3.47601	3.04389	3.11154	-0.155609	0.240915	3.04311	0.277102	0.33197	3.21048	1.34977	down	0.443742	0.209998
11775813	Glyma01g03060	4.4533	4.07351	4.18213	4.25438	3.67373	4.42369	-0.0894533	0.1273	4.23631	0.0568414	0.0871913	4.11727	1.10672	down	0.495387	0.251045
11775816	Glyma01g03080	4.57481	4.87765	4.77351	3.87208	4.14617	4.36409	0.0690362	0.165802	4.74199	-0.280169	0.4396	4.12745	1.27386	up	0.605649	0.352507
11775823	Glyma01g03120	4.09749	3.86835	3.88702	4.08818	3.67826	4.10198	-0.087507	0.0656243	3.95095	0.183019	0.199745	3.95614	1.20625	down	0.348894	0.142933
11775831	Glyma01g03130	8.35723	8.4819	8.22972	6.86763	6.0847	7.03011	0.723889	0.0905338	8.35628	-0.706242	0.0337396	6.66081	2.69471	up	0.00809811	3.07761e-05
11775836	Glyma01g03140	6.42359	6.37154	6.07899	6.21407	4.67531	6.30951	0.0428566	0.105437	6.29138	-0.250219	0.353881	5.73296	1.22525	up	0.578594	0.324489
11775840	Glyma01g03150	9.35119	9.54064	9.08931	9.58048	8.557	9.26048	-0.00533048	0.162008	9.32705	0.0656107	0.166503	9.13265	1.0504	down	0.855416	0.688107
11775847	Glyma01g03160	5.00345	5.14177	4.90675	5.27078	4.8344	5.40058	-0.205167	0.090697	5.01732	0.211434	0.158691	5.16859	1.33478	down	0.134397	0.0321786
11775870	Glyma01g03190	7.39345	6.85544	6.94936	8.95129	7.62104	8.36918	-0.753957	0.19537	7.06609	0.759133	0.289337	8.31384	2.85421	down	0.0378931	0.0035904
11775879	Glyma01g03220	5.37242	5.3593	4.87922	4.84472	4.22685	5.50428	0.0257274	0.185826	5.20365	-0.0539668	0.23978	4.85862	1.05679	up	0.878043	0.729089
11775885	Glyma01g03230	5.21346	4.96541	5.02236	4.75298	4.42337	5.30652	-0.0496264	0.0745441	5.06708	-0.0237415	0.21918	4.82762	1.0181	down	0.952214	0.882022
11775887	Glyma01g03240	2.53841	2.45144	2.59015	2.21984	2.1332	2.3461	0.0635271	0.0901602	2.52667	0.0352426	0.323814	2.23304	1.0198	up	0.964462	0.911011
11775890	Glyma01g03260	8.70004	8.73276	8.48619	8.75261	8.15434	8.99556	-0.119236	0.0757949	8.63967	0.140608	0.084081	8.63417	1.19735	down	0.132616	0.031488
11775908	Glyma01g03300	5.8635	5.52999	5.78643	5.83729	4.33287	5.69195	0.0101894	0.139011	5.72664	-0.16374	0.296449	5.28737	1.12813	up	0.728558	0.494291
11775912	Glyma01g03310	4.16919	4.18059	4.35119	3.89112	3.48777	4.46525	-0.0130041	0.132138	4.23366	-0.0332801	0.210509	3.94804	1.01415	up	0.965818	0.913712
11775917	Glyma01g03340	3.63497	4.12374	3.54844	3.44888	3.03063	3.8982	0.0422266	0.253117	3.76905	-0.00224853	0.173777	3.45924	1.03131	up	0.936968	0.847685
11775924	Glyma01g03350	5.69534	5.87864	5.85748	4.83147	4.63693	5.58578	0.231201	0.129117	5.81049	-0.295889	0.299686	5.01806	1.44102	up	0.248835	0.0843821
11775929	Glyma01g03360	7.32732	7.63571	7.8556	6.66671	6.01728	6.92289	0.542377	0.269506	7.60621	-0.262864	0.0744921	6.53563	1.74744	up	0.0844938	0.0151888
11775939	Glyma01g03370	4.74155	5.115	4.79476	4.16577	4.2456	5.10919	-0.0717092	0.181279	4.88377	-0.183287	0.407623	4.50686	1.08041	up	0.883742	0.741413
11775944	Glyma01g03380	8.30674	8.18079	7.93133	8.20118	7.56812	8.24911	-0.0722537	0.104993	8.13962	0.0596011	0.0857541	8.00614	1.0957	down	0.483187	0.240971
11775951	Glyma01g03390	3.74781	3.18062	3.23876	4.76884	3.2763	4.2991	-0.50128	0.212666	3.38906	0.489743	0.301876	4.11475	1.98759	down	0.0975883	0.0191789
11775962	Glyma01g03400	2.75594	3.16703	3.24766	2.60951	2.56324	2.56682	0.127176	0.26583	3.05688	-0.0845093	0.385889	2.57985	1.15804	up	0.774142	0.557654
11775971	Glyma01g03430	3.74765	2.90473	2.90999	3.18138	2.6954	3.99823	-0.177227	0.350511	3.18746	0.192327	0.299402	3.29167	1.29195	down	0.574415	0.320245
11775981	Glyma01g03450	3.10662	3.31328	3.59341	3.16688	2.62979	3.16068	0.081473	0.252107	3.33777	-0.00517654	0.147243	2.98578	1.0619	up	0.860215	0.69625
11775988	Glyma01g03480	5.68661	5.88146	5.67342	5.53879	4.62345	5.44983	0.152443	0.107709	5.74716	-0.12536	0.0735481	5.20402	1.21235	up	0.153278	0.0394624
11775996	Glyma01g03490	4.8017	5.07984	4.70631	5.41562	4.98928	5.66688	-0.401326	0.155927	4.86262	0.358652	0.149752	5.35726	1.69347	down	0.0566051	0.00764391
11776012	Glyma01g03500	7.54211	7.71454	7.25359	8.79215	7.2276	7.7542	-0.203876	0.164345	7.50342	0.482696	0.469616	7.92465	1.60946	down	0.316475	0.122744
11776014	Glyma01g03510	3.63222	3.31288	3.4845	3.18917	3.21498	3.28375	0.044851	0.114258	3.47653	0.0629578	0.383901	3.2293	1.01263	down	0.980875	0.952093
11776020	Glyma01g03520	2.32691	2.67959	2.2095	2.27694	1.94295	2.15595	0.115311	0.195698	2.40533	0.100601	0.278304	2.12528	1.01025	up	0.981834	0.954177
11776023	Glyma01g03530	7.99491	7.76947	7.60215	8.18407	7.18944	8.11998	-0.181616	0.108117	7.78884	0.126043	0.0857589	7.83116	1.2377	down	0.140268	0.0344189
11776038	Glyma01g03550	9.27694	9.33106	9.24661	8.61424	8.00633	8.67804	0.264948	0.0531202	9.28487	-0.321713	0.0928681	8.43287	1.50177	up	0.0255006	0.00149002
11776050	Glyma01g03590	7.68032	7.29167	7.34445	7.07531	6.25079	7.22658	0.206766	0.132544	7.43881	-0.115815	0.0402108	6.85089	1.25057	up	0.12892	0.0301124
11776057	Glyma01g03620	4.1044	3.46393	3.77831	3.87489	3.42212	4.05095	-0.167432	0.237332	3.78221	0.0983431	0.143795	3.78265	1.20228	down	0.490107	0.247039
11776060	Glyma01g03630	4.82861	3.86971	3.76973	3.96484	3.66054	4.38766	-0.00695872	0.429227	4.15602	0.106705	0.203994	4.00434	1.08197	down	0.889491	0.752188
11776063	Glyma01g03660	3.93837	4.04984	3.64128	3.85648	3.10062	3.72241	-0.00295051	0.141852	3.8765	-0.0542711	0.113654	3.55984	1.03621	up	0.867715	0.710079
11776069	Glyma01g03690	3.67738	3.22087	3.56359	2.96265	2.92952	3.02151	0.0699439	0.186789	3.48728	-0.180775	0.364697	2.97122	1.1898	up	0.682927	0.435667
11776080	Glyma01g03710	7.4462	7.49574	7.79827	7.18699	6.08765	6.8111	0.281456	0.204978	7.58007	-0.338033	0.192139	6.69525	1.53633	up	0.14316	0.0355851
11776093	Glyma01g03730	6.9211	7.2306	7.17718	6.97418	6.73611	7.4507	-0.127254	0.179991	7.10963	0.0821196	0.232506	7.05366	1.15619	down	0.623976	0.370897
11776098	Glyma01g03800	5.95164	6.33394	5.92363	5.81614	5.64057	6.16735	0.0207427	0.193032	6.06973	0.0910329	0.25272	5.87469	1.04993	down	0.89882	0.770212
11776101	Glyma01g03820	8.08767	8.26645	8.60634	6.7898	5.71999	6.40616	0.899398	0.267114	8.32015	-0.850098	0.192996	6.30532	3.36241	up	0.0270195	0.00168416
11776115	Glyma01g03840	6.99574	6.98027	7.00586	6.72371	6.19343	7.07501	-0.00537848	0.0575789	6.99395	-0.0699448	0.124213	6.66405	1.04577	up	0.762855	0.541311
11776118	Glyma01g03900	2.80899	2.44677	3.14892	2.82102	2.32541	3.15583	-0.173598	0.314359	2.80156	0.0576034	0.130019	2.76742	1.17381	down	0.643359	0.390909
11776123	Glyma01g03910	7.76258	7.69593	8.42522	5.00574	4.45398	5.94159	1.17043	0.373033	7.96124	-1.3917	0.357378	5.13377	5.90581	up	0.0302416	0.00217579
11776128	Glyma01g03940	3.67964	2.94415	3.38179	3.18543	2.98878	3.61769	-0.168049	0.283263	3.3352	0.0260586	0.244303	3.26397	1.14402	down	0.735343	0.503727
11776138	Glyma01g03950	2.33218	2.12093	2.42763	2.13769	1.8435	2.26098	0.0582732	0.15142	2.29358	0.110756	0.226766	2.08072	1.03705	down	0.9139	0.798942
11776141	Glyma01g03960	8.74673	8.64084	8.86698	8.27461	7.73667	8.5799	0.15028	0.127522	8.75152	-0.13884	0.112514	8.19706	1.2219	up	0.228812	0.074012
11776149	Glyma01g04010	2.60901	3.31764	2.91093	2.85081	2.21502	2.98543	-0.00582822	0.317865	2.94586	-0.00259606	0.065565	2.68375	1.00224	down	0.995711	0.989438
11776152	Glyma01g04070	2.17334	2.42759	2.37272	3.71679	2.62245	2.87485	-0.30274	0.153599	2.32455	0.709411	0.386728	3.07136	2.01692	down	0.118497	0.0262958
11776157	Glyma01g04090	5.94804	5.77594	5.37994	6.25279	5.73192	6.55893	-0.381128	0.187137	5.70131	0.364116	0.117718	6.18121	1.67626	down	0.0614164	0.00885867
11776164	Glyma01g04100	5.39927	5.72327	5.61187	5.64279	3.8931	5.13294	0.0750867	0.174348	5.57814	-0.348104	0.394692	4.88961	1.34089	up	0.479434	0.237718
11776169	Glyma01g04120	5.21905	5.27777	5.27057	3.96712	3.67052	4.60856	0.403268	0.0759083	5.25579	-0.505121	0.248834	4.08207	1.87695	up	0.0573963	0.00782763
11776173	Glyma01g04130	6.17773	5.37804	5.29373	6.56286	5.88236	6.92664	-0.735818	0.35032	5.6165	0.37031	0.113853	6.45729	2.15267	down	0.0778879	0.0131928
11776178	Glyma01g04140	2.78093	2.81167	2.72977	3.3452	2.85221	3.14008	-0.174674	0.0426906	2.77413	0.429034	0.241382	3.1125	1.51962	down	0.115709	0.0252839
11776183	Glyma01g04150	2.4639	2.21172	2.3694	2.19745	2.10843	2.33007	0.0126309	0.0959735	2.34834	0.141613	0.321339	2.21199	1.09352	down	0.812338	0.615401
11776187	Glyma01g04210	4.96051	4.21998	5.05398	5.54523	4.60094	4.95655	-0.263946	0.38047	4.74482	0.290809	0.289267	5.03424	1.46892	down	0.398022	0.176041
11776191	Glyma01g04220	5.6198	5.69685	5.678	4.71595	4.53195	5.2802	0.210727	0.0804149	5.66489	-0.346124	0.261531	4.8427	1.47105	up	0.166924	0.0450966
11776199	Glyma01g04250	6.2134	6.96139	6.78818	4.70137	4.18305	5.14714	1.03533	0.361343	6.65433	-0.676471	0.153268	4.67719	3.27569	up	0.0374937	0.00350864
11776203	Glyma01g04260	3.45994	3.43779	3.7502	2.96862	2.85465	3.07883	0.132233	0.187956	3.54931	-0.184375	0.314458	2.96737	1.2454	up	0.540067	0.288727
11776213	Glyma01g04270	6.11754	5.7358	5.70423	6.76173	6.21895	6.76054	-0.525243	0.141255	5.85252	0.467981	0.142988	6.58041	1.99063	down	0.0303919	0.00220575
11776228	Glyma01g04280	6.92054	6.77761	6.58213	6.96386	6.30914	7.14909	-0.164126	0.0864191	6.76009	0.148481	0.05798	6.80736	1.24195	down	0.0778116	0.0131775
11776236	Glyma01g04300	8.55623	8.31624	8.37418	8.42687	7.79862	8.42126	-0.0317753	0.0717929	8.41555	0.0335959	0.106078	8.21558	1.04635	down	0.74001	0.51038
11776251	Glyma01g04310	2.39764	2.30907	2.42089	2.36164	2.09256	2.61738	-0.0621943	0.0772273	2.37587	0.184468	0.218111	2.35719	1.18646	down	0.438684	0.206134
11776255	Glyma01g04320	9.44539	9.43145	9.58015	9.36501	8.43825	9.11472	0.0984437	0.113956	9.48566	-0.149222	0.138476	8.97266	1.18728	up	0.316099	0.122528
11776265	Glyma01g04330	4.399	4.29498	3.68783	3.62078	3.7773	4.43011	-0.187933	0.266175	4.12727	-0.107134	0.404731	3.94273	1.0576	down	0.926545	0.825106
11776269	Glyma01g04340	6.23957	6.22541	6.52224	5.76482	5.84649	6.1549	0.128371	0.18289	6.32907	-0.0132933	0.362407	5.92207	1.10318	up	0.831977	0.647507
11776273	Glyma01g04350	7.54447	7.07595	8.18535	8.59128	7.33515	8.31538	-0.601389	0.485786	7.60192	0.142627	0.19904	8.0806	1.67483	down	0.304465	0.115553
11776276	Glyma01g04380	6.78731	6.61923	7.26957	5.81392	4.95959	5.78998	0.659245	0.314556	6.89204	-0.446292	0.0452311	5.52116	2.15179	up	0.0577494	0.00793058
11776280	Glyma01g04400	6.09544	6.14756	6.46239	6.59806	5.67794	6.3967	-0.185182	0.21145	6.23513	0.0692578	0.117809	6.22423	1.19287	down	0.445434	0.211326
11776289	Glyma01g04410	6.35587	5.97891	6.13393	6.18332	5.39811	6.26993	-0.057116	0.129304	6.15624	0.00243592	0.00344493	5.95045	1.04214	down	0.769238	0.550497
11776302	Glyma01g04440	6.49673	6.43634	6.24003	6.45569	4.9359	6.18174	0.0238582	0.0619097	6.39103	-0.244057	0.296907	5.85778	1.20407	up	0.529036	0.279685
11776314	Glyma01g04460	8.04289	7.94963	8.04578	8.25053	7.24015	7.99862	-0.00703812	0.0690453	8.01277	0.0752981	0.140078	7.82977	1.05873	down	0.731052	0.497337
11776318	Glyma01g04470	4.69862	4.22836	4.26091	3.8911	3.76484	4.06939	0.118336	0.17167	4.39597	-0.10385	0.294858	3.90844	1.1665	up	0.659395	0.409197
11776327	Glyma01g04480	8.02272	7.7741	7.51725	7.48611	6.98725	7.62256	0.0926916	0.153512	7.77136	-0.0480188	0.128311	7.36531	1.10245	up	0.629133	0.376224
11776332	Glyma01g04490	8.46185	8.40714	8.22439	7.5013	6.94958	7.59894	0.334413	0.0543786	8.36446	-0.414771	0.111004	7.34994	1.68084	up	0.0215967	0.00101744
11776360	Glyma01g04520	4.23169	3.76816	3.7493	3.71446	3.25601	4.42176	-0.029336	0.177141	3.91638	0.117028	0.253649	3.79741	1.10678	down	0.762018	0.5401
11776365	Glyma01g04570	7.24886	6.92844	7.3588	6.83275	5.61121	6.6232	0.28189	0.200685	7.1787	-0.275755	0.179318	6.35572	1.47186	up	0.161427	0.0428002
11776375	Glyma01g04580	5.27129	5.30943	4.84397	6.42935	5.39632	5.90578	-0.438959	0.171097	5.14156	0.595296	0.250952	5.91048	2.04806	down	0.0602911	0.00854991
11776380	Glyma01g04610	6.35271	6.48043	6.23321	6.74964	5.83509	7.03309	-0.214796	0.0901718	6.35545	0.23437	0.131369	6.53928	1.36525	down	0.088173	0.0163113
11776390	Glyma01g04620	3.28505	2.60302	2.45729	3.10358	2.16022	2.84334	-0.102986	0.311126	2.78179	0.0829421	0.14199	2.70238	1.13755	down	0.721169	0.484866
11776393	Glyma01g04640	3.3618	3.14416	3.28739	3.21205	2.78873	3.38522	-0.0477864	0.0863394	3.26445	0.0817671	0.157651	3.12867	1.09396	down	0.618707	0.36569
11776400	Glyma01g04650	4.78618	4.82646	5.05563	4.91055	5.05237	5.01123	-0.0581965	0.168427	4.88942	0.309101	0.437173	4.99138	1.28993	down	0.583635	0.329715
11776407	Glyma01g04670	4.25745	4.40219	4.59515	5.29721	4.38905	5.23665	-0.501139	0.191	4.41826	0.320238	0.0632609	4.9743	1.76709	down	0.0425358	0.00446926
11776410	Glyma01g04680	2.27243	2.24597	2.39589	2.2867	1.88502	2.3302	0.00958729	0.110721	2.30476	0.137466	0.195201	2.1673	1.09269	down	0.706843	0.465502
11776418	Glyma01g04760	5.72024	6.10328	5.89797	6.43679	5.62149	6.71625	-0.367702	0.188267	5.90717	0.248647	0.0967347	6.25818	1.53299	down	0.082701	0.0146355
11776424	Glyma01g04790	5.65008	5.35695	5.64501	4.7169	4.55428	5.09093	0.182583	0.144513	5.55068	-0.315394	0.257488	4.78737	1.41223	up	0.231864	0.0755697
11776429	Glyma01g04800	2.60833	2.71406	2.8061	2.33352	2.13623	3.00738	-0.0835751	0.133722	2.7095	-0.0353607	0.278736	2.49238	1.03398	down	0.931332	0.836238
11776434	Glyma01g04810	2.26526	2.42337	2.43812	1.89748	1.94565	2.19356	0.0630568	0.128466	2.37558	-0.0349592	0.357323	2.01223	1.0703	up	0.880041	0.733556
11776440	Glyma01g04820	8.52025	8.45547	8.44651	8.51598	7.63692	8.45246	0.0153988	0.025503	8.47408	0.00844574	0.061521	8.20179	1.00483	up	0.95579	0.889763
11776447	Glyma01g04830	3.86429	4.37201	4.141	4.40388	4.34018	5.1435	-0.278396	0.241709	4.12577	0.490361	0.327174	4.62919	1.7038	down	0.190373	0.0556497
11776456	Glyma01g04850	2.64323	2.73401	2.94431	2.56667	2.28224	2.63472	0.107288	0.17779	2.77385	0.0933219	0.24401	2.49455	1.00973	up	0.980551	0.950979
11776464	Glyma01g04870	5.66368	5.45521	5.43009	5.27713	4.95775	5.72242	-0.0293532	0.0593905	5.51633	0.0387582	0.201562	5.3191	1.04834	down	0.845418	0.670463
11776473	Glyma01g04880	4.38654	3.98586	4.544	3.96139	2.77956	3.8124	0.315621	0.253055	4.30547	-0.206723	0.160102	3.51778	1.43629	up	0.219379	0.0691772
11776477	Glyma01g04890	11.2102	10.7859	10.6148	10.3577	9.51746	10.3528	0.337241	0.198806	10.8703	-0.191735	0.0373465	10.076	1.4429	up	0.102838	0.0208684
11776484	Glyma01g04920	8.43843	8.77378	8.95187	9.83641	8.8687	9.76755	-0.63199	0.265352	8.72136	0.402876	0.078348	9.49089	2.04892	down	0.0502674	0.00612997
11776494	Glyma01g04940	2.71851	2.5658	2.7477	2.59126	1.89141	2.51424	0.0404291	0.100767	2.67733	-0.0392621	0.105959	2.3323	1.05679	up	0.720606	0.483859
11776500	Glyma01g04980	9.86796	9.86546	9.7002	9.2498	8.64784	9.38782	0.194123	0.0429976	9.8112	-0.256589	0.0804976	9.09516	1.36671	up	0.0304269	0.00221058
11776518	Glyma01g04990	3.80795	3.96298	3.68676	3.44435	3.20466	3.38467	0.07308	0.103407	3.81923	-0.136249	0.301069	3.34456	1.15615	up	0.656093	0.405034
11776522	Glyma01g05010	3.19487	3.61635	3.50153	4.07019	3.01593	3.67907	-0.183048	0.21938	3.43758	0.233103	0.195324	3.58839	1.33436	down	0.304649	0.115639
11776524	Glyma01g05070	2.64392	2.59088	2.50454	2.30446	2.36116	2.81535	-0.00583363	0.0103621	2.57978	0.173381	0.346696	2.49366	1.13227	down	0.736373	0.505453
11776532	Glyma01g05090	3.60431	3.60117	3.9955	2.98941	3.28885	3.9951	-0.0373984	0.231639	3.73366	-0.0812682	0.47924	3.42445	1.03088	up	0.965447	0.912829
11776542	Glyma01g05110	4.24048	4.04512	3.52347	3.43639	2.7485	3.93734	0.202448	0.252379	3.93636	-0.0944965	0.175931	3.37408	1.22854	up	0.48648	0.243984
11776544	Glyma01g05130	3.4379	3.0455	3.3485	2.44704	2.23182	2.77187	0.226156	0.163028	3.2773	-0.302233	0.236883	2.48358	1.44232	up	0.20025	0.0601374
11776551	Glyma01g05150	8.23644	8.17348	8.27702	9.07995	8.38039	9.21711	-0.496306	0.0789556	8.22898	0.432539	0.0380059	8.89249	1.90375	down	0.0105781	0.000115369
11776556	Glyma01g05160	9.55076	9.70872	9.62547	7.9754	7.12134	8.15903	0.834698	0.101901	9.62832	-0.776356	0.0652739	7.75193	3.05475	up	0.00863046	4.68681e-05
11776567	Glyma01g05190	5.51469	5.3127	5.69842	6.70529	5.54553	6.66961	-0.556435	0.187293	5.5086	0.507107	0.152686	6.30681	2.09006	down	0.0369087	0.00339241
11776582	Glyma01g05210	9.13055	9.04925	8.98363	9.07296	8.60681	9.16576	-0.029295	0.00735933	9.05448	0.130076	0.152416	8.94851	1.1168	down	0.448494	0.213725
11776584	Glyma01g05220	8.61164	8.40405	8.76285	8.93099	8.51216	9.24198	-0.300873	0.174668	8.59285	0.266661	0.153586	8.89504	1.48199	down	0.117793	0.0260358
11776587	Glyma01g05230	4.85803	4.26049	4.49481	6.38602	5.56019	6.15767	-0.908796	0.216515	4.53778	0.853389	0.141274	6.03463	3.39212	down	0.0185687	0.000647717
11776596	Glyma01g05240	5.55789	5.09854	4.88234	4.95528	4.17687	4.65061	0.187226	0.229729	5.17959	-0.132775	0.18786	4.59425	1.24833	up	0.43353	0.201956
11776603	Glyma01g05250	4.38858	4.3137	4.12764	3.52399	3.46022	4.13296	0.0396473	0.0604629	4.27664	-0.265937	0.306698	3.70572	1.23592	up	0.480727	0.239003
11776629	Glyma01g05290	2.02563	2.04714	2.19588	1.91316	2.00132	2.11668	0.034716	0.125625	2.08955	0.220894	0.390529	2.01039	1.13775	down	0.772789	0.555926
11776632	Glyma01g05310	2.34944	2.0569	1.89173	2.25397	1.9308	2.25431	-0.141241	0.136926	2.09936	0.171097	0.24414	2.14636	1.24172	down	0.417549	0.189701
11776636	Glyma01g05320	7.36477	7.40231	7.31072	6.92207	6.01962	6.96728	0.233824	0.0445328	7.35926	-0.223776	0.0453271	6.63633	1.37325	up	0.0172883	0.000523614
11776645	Glyma01g05370	2.10075	2.24179	2.19206	1.92739	1.90907	2.17285	-0.0020407	0.101529	2.1782	0.0881977	0.33388	2.0031	1.06455	down	0.879885	0.733116
11776652	Glyma01g05400	2.77524	2.8423	2.73157	2.53681	2.30715	2.5582	0.0308371	0.0559576	2.78304	-0.019474	0.281969	2.46739	1.03549	up	0.922875	0.816701
11776663	Glyma01g05410	7.77832	7.71493	7.57614	7.44006	7.10991	7.84335	-0.0250435	0.0354758	7.6898	0.0149376	0.193023	7.46444	1.0281	down	0.907759	0.78758
11776667	Glyma01g05420	4.54634	3.36017	3.93374	4.12027	3.05217	3.80711	0.0107316	0.45773	3.94675	-0.0108326	0.167053	3.65985	1.01506	up	0.981354	0.953098
11776671	Glyma01g05430	5.85638	5.89653	5.77462	5.51121	5.17051	5.64126	0.0282162	0.0444193	5.84251	-0.107964	0.203526	5.44099	1.09899	up	0.658029	0.407552
11776682	Glyma01g05440	6.80702	6.92287	6.93993	5.18058	4.06578	5.39892	0.848245	0.110028	6.88994	-0.894597	0.190716	4.88176	3.34694	up	0.0151323	0.000362581
11776690	Glyma01g05450	2.89681	2.58723	3.07027	2.32889	2.71455	3.62479	-0.130897	0.222647	2.85144	0.172412	0.562883	2.88941	1.23397	down	0.744732	0.51767
11776693	Glyma01g05460	7.82081	7.79008	7.82127	7.9234	7.51318	8.08578	-0.108414	0.0546238	7.81072	0.18699	0.165282	7.84079	1.22723	down	0.229601	0.0743637
11776696	Glyma01g05490	6.78152	6.88107	6.73941	7.362	6.70081	7.44192	-0.333752	0.0685834	6.80067	0.299164	0.0635456	7.16824	1.5507	down	0.018813	0.000665199
11776709	Glyma01g05500	3.45867	3.5272	3.03711	2.66423	2.68417	3.86852	-0.108714	0.17888	3.34099	-0.112061	0.471703	3.07231	1.00232	up	0.997202	0.992963
11776712	Glyma01g05560	6.49492	6.40334	6.80115	7.39465	7.15344	7.51446	-0.578231	0.211109	6.56647	0.474826	0.252432	7.35419	2.07492	down	0.0682087	0.0106131
11776715	Glyma01g05580	5.1142	5.88869	5.61688	4.92441	4.13547	5.37652	0.355839	0.358167	5.53992	-0.106613	0.171467	4.81213	1.37788	up	0.396308	0.174908
11776723	Glyma01g05590	5.36357	5.84746	5.31315	5.40536	4.53976	5.17394	0.13854	0.243848	5.50806	-0.0644951	0.136001	5.03969	1.15112	up	0.615294	0.361887
11776726	Glyma01g05630	3.70947	4.0042	4.39613	3.32272	2.88059	4.38363	0.181721	0.333893	4.0366	-0.0605609	0.402952	3.52898	1.18286	up	0.767833	0.548368
11776729	Glyma01g05650	2.22208	2.10489	2.24247	2.18159	2.21021	2.79504	-0.0690147	0.0845671	2.18981	0.402123	0.339687	2.39561	1.3862	down	0.327696	0.129731
11776733	Glyma01g05660	2.21768	2.14736	2.30156	2.15201	1.89089	2.17903	0.0553366	0.101072	2.2222	0.17245	0.265667	2.07398	1.08456	down	0.797022	0.591374
11776738	Glyma01g05700	5.14103	3.80671	4.33721	3.81821	3.44336	3.56315	0.371238	0.517178	4.42831	-0.183498	0.310515	3.60824	1.4689	up	0.509539	0.263292
11776741	Glyma01g05710	3.33577	3.37767	3.56794	2.99131	2.9278	3.42133	0.0547057	0.151377	3.42713	0.00639439	0.297787	3.11348	1.03405	up	0.937127	0.847928
11776753	Glyma01g05730	4.35811	4.1102	4.52107	3.81796	3.63025	3.76548	0.127426	0.194539	4.32979	-0.199131	0.322924	3.7379	1.25402	up	0.538959	0.287776
11776756	Glyma01g05740	8.09616	7.65775	7.83751	8.61843	7.53809	8.51496	-0.331603	0.15334	7.86381	0.29375	0.119494	8.22382	1.54259	down	0.0674326	0.0104234
11776763	Glyma01g05760	3.50422	3.53115	3.74225	3.70874	3.24857	3.21031	-0.0436239	0.155755	3.59254	0.0183779	0.379227	3.38921	1.04391	down	0.933685	0.841101
11776767	Glyma01g05870	6.83702	5.57538	5.46707	6.74988	6.20248	7.03705	-0.815644	0.573934	5.95982	0.153006	0.106618	6.66314	1.95701	down	0.238152	0.0788013
11776774	Glyma01g05890	2.51323	2.42402	2.85604	2.06525	2.38435	2.26079	0.160924	0.22774	2.59776	0.0652959	0.500328	2.2368	1.06853	up	0.923371	0.81778
11776778	Glyma01g05900	2.79745	2.86333	3.15198	2.39909	2.37566	2.32185	0.138983	0.204054	2.93759	-0.167731	0.406713	2.36553	1.23689	up	0.646875	0.394442
11776786	Glyma01g05910	2.34037	2.34858	2.5008	2.47125	1.95	1.9717	-0.0295477	0.122697	2.39658	-0.0298128	0.357823	2.13098	1.00018	up	0.999707	0.999257
11776789	Glyma01g05920	2.55653	2.56449	2.76603	2.5358	2.60067	3.22501	-0.0692356	0.145223	2.62902	0.354246	0.359505	2.78716	1.34116	down	0.427773	0.197324
11776798	Glyma01g05940	4.67668	4.17176	4.01882	3.65931	3.76529	3.84774	0.160804	0.230477	4.28908	-0.105495	0.401715	3.75745	1.20272	up	0.70398	0.461755
11776800	Glyma01g05980	3.43353	3.59303	3.63868	3.76638	3.32474	3.75785	-0.146688	0.139591	3.55508	0.179893	0.191803	3.61632	1.25404	down	0.317417	0.123391
11776809	Glyma01g06010	6.66166	6.23435	6.35698	6.34483	5.26518	6.13339	0.111857	0.146542	6.41766	-0.126001	0.137992	5.91447	1.17924	up	0.389103	0.170009
11776812	Glyma01g06030	2.04302	1.72041	1.87289	2.8589	2.05973	2.49115	-0.327034	0.111514	1.87878	0.529452	0.212631	2.46992	1.81062	down	0.0550386	0.00725745
11776821	Glyma01g06060	8.14298	8.40221	8.31468	7.90539	7.57141	8.08212	0.0589966	0.148619	8.28662	-0.109319	0.19836	7.85297	1.12375	up	0.643762	0.39126
11776830	Glyma01g06080	7.68655	7.66169	7.77163	6.89291	5.85514	7.01324	0.418003	0.0926387	7.70662	-0.436186	0.124321	6.5871	1.80774	up	0.0253483	0.00146357
11776839	Glyma01g06110	8.58716	8.21382	8.16367	8.85362	8.14652	9.12453	-0.380862	0.141231	8.32155	0.271152	0.0753168	8.70823	1.57136	down	0.0426857	0.00450422
11776843	Glyma01g06120	3.21103	2.86221	3.30072	3.01344	2.65794	3.25345	-0.0463077	0.204501	3.12466	0.0693155	0.181038	2.97494	1.08344	down	0.790363	0.581631
11776850	Glyma01g06130	2.72431	2.67226	2.73392	2.22162	2.62037	2.6576	0.0436664	0.0621132	2.71016	0.0987007	0.500001	2.49986	1.03888	down	0.953321	0.884718
11776857	Glyma01g06150	4.18454	4.51456	5.15556	3.71421	2.44943	3.31643	0.686827	0.454978	4.61822	-0.506035	0.225532	3.16002	2.28606	up	0.126902	0.0293226
11776866	Glyma01g06160	5.69427	5.03549	5.1011	4.56113	3.50246	4.71951	0.426529	0.253762	5.27695	-0.324048	0.145364	4.26104	1.68247	up	0.106629	0.0221672
11776868	Glyma01g06240	2.17812	1.88605	2.21367	2.09933	1.61536	2.08085	-0.0281318	0.159318	2.09261	0.0764384	0.175541	1.93185	1.07517	down	0.779886	0.566551
11776870	Glyma01g06270	4.40102	4.36071	4.86459	4.04857	3.51343	4.32784	0.206598	0.273225	4.54211	-0.106894	0.109323	3.96328	1.24271	up	0.439077	0.206405
11776877	Glyma01g06280	4.5497	4.24909	4.51915	3.92226	3.38847	4.34423	0.169732	0.13882	4.43931	-0.119258	0.143486	3.88499	1.22178	up	0.295389	0.110056
11776889	Glyma01g06290	8.92359	8.94093	9.30744	9.19322	8.47889	9.28936	-0.170698	0.224558	9.05732	0.0244768	0.0348343	8.98716	1.14486	down	0.543093	0.291303
11776903	Glyma01g06300	8.51649	8.8041	8.69832	7.7849	6.50852	8.1771	0.387449	0.158356	8.67297	-0.53001	0.325022	7.49017	1.88879	up	0.109076	0.0229884
11776910	Glyma01g06320	6.38186	6.38506	6.36669	5.97303	4.42408	5.74119	0.218405	0.0471899	6.37787	-0.514692	0.310088	5.37943	1.6622	up	0.128111	0.0297833
11776918	Glyma01g06380	9.31991	8.99465	9.00407	9.46017	9.20655	9.38581	-0.185374	0.108352	9.10621	0.324595	0.299283	9.35084	1.42402	down	0.252267	0.0861213
11776929	Glyma01g06400	3.88173	3.35896	3.43611	2.82744	3.18803	3.46484	0.104953	0.190169	3.55893	-0.0285406	0.470917	3.1601	1.09695	up	0.877989	0.728948
11776931	Glyma01g06410	5.43746	5.31278	5.56503	5.48977	5.3862	5.60769	-0.0970357	0.136426	5.43842	0.224431	0.317651	5.49455	1.2496	down	0.504522	0.258815
11776936	Glyma01g06440	2.88836	2.83573	2.91479	2.5686	2.50707	2.53123	0.0493698	0.0701154	2.87962	-0.0292849	0.377228	2.53563	1.05603	up	0.907007	0.786294
11776942	Glyma01g06450	6.17592	6.49938	6.06331	6.59642	5.79359	7.57422	-0.312764	0.18086	6.2462	0.361114	0.422572	6.65474	1.59535	down	0.289766	0.106826
11776954	Glyma01g06460	3.00674	2.95732	2.61408	2.85091	2.34594	2.71659	-0.0514674	0.128733	2.85938	-0.00769265	0.208178	2.63782	1.03081	down	0.921035	0.812794
11776962	Glyma01g06480	3.24514	2.9622	3.11852	2.65087	2.53603	3.02006	0.0367368	0.101836	3.10862	-0.0708907	0.277934	2.73565	1.07745	up	0.824165	0.634209
11776967	Glyma01g06500	2.45169	2.24111	2.55104	2.74789	2.16039	2.35781	-0.085546	0.152871	2.41461	0.187208	0.285577	2.42203	1.20811	down	0.552131	0.299556
11776970	Glyma01g06520	5.14287	5.62529	5.66354	5.11666	4.49823	5.39155	0.149348	0.285984	5.47723	-0.0603994	0.085614	5.00215	1.15649	up	0.629445	0.376638
11776973	Glyma01g06550	9.22847	9.12908	9.1999	6.99563	6.06015	6.97781	1.10724	0.0563496	9.18581	-1.13537	0.0603891	6.67786	4.73254	up	0.00481983	2.74758e-06
11776980	Glyma01g06560	2.64106	2.71886	2.7024	2.81963	2.23291	2.96034	-0.120376	0.0815224	2.68744	0.128484	0.0871115	2.67096	1.18827	down	0.159355	0.0419754
11776987	Glyma01g06600	3.72878	2.96438	3.15028	2.81127	2.77702	3.31633	0.0443393	0.288101	3.28115	-0.00326633	0.31012	2.96821	1.03355	up	0.952007	0.881337
11776997	Glyma01g06610	4.00373	4.14429	4.46119	4.16108	3.50914	4.53155	-0.0583293	0.242941	4.20307	0.0711946	0.115896	4.06726	1.09393	down	0.75717	0.533528
11777007	Glyma01g06620	6.25827	6.4682	5.90841	6.15594	5.07324	6.28598	0.0225	0.20402	6.21163	-0.0854026	0.148094	5.83839	1.07766	up	0.787741	0.577645
11777012	Glyma01g06640	5.8166	5.19784	5.10462	5.35487	5.09383	5.68776	-0.135028	0.267319	5.37302	0.136113	0.217172	5.37882	1.20676	down	0.582198	0.327956
11777018	Glyma01g06660	4.81618	4.82173	4.41589	3.61122	3.72029	3.73342	0.173444	0.148164	4.6846	-0.557505	0.416881	3.68831	1.65973	up	0.239915	0.0796855
11777026	Glyma01g06670	6.62488	6.56475	6.39212	6.40292	5.52093	6.79659	0.0199556	0.0507074	6.52725	-0.00180936	0.169818	6.24015	1.0152	up	0.947633	0.870555
11777029	Glyma01g06690	4.68956	4.23593	3.8041	4.64091	3.71606	4.84858	-0.337898	0.308616	4.2432	0.0860902	0.103484	4.40185	1.34163	down	0.342991	0.13926
11777031	Glyma01g06700	6.11458	6.60135	6.03369	6.13947	6.23582	6.82433	-0.136756	0.251024	6.24987	0.278583	0.370057	6.39987	1.33361	down	0.504992	0.259268
11777041	Glyma01g06720	2.34091	2.43234	2.09133	2.82058	1.75558	2.71639	-0.21825	0.114632	2.28819	0.189748	0.114171	2.43085	1.32684	down	0.110404	0.0234521
11777045	Glyma01g06730	4.64442	4.6932	5.00449	5.24365	4.07266	4.6166	-0.0147049	0.208751	4.7807	0.114231	0.291522	4.6443	1.09349	down	0.826348	0.637835
11777064	Glyma01g06740	6.9097	6.15843	6.25875	7.51121	6.92574	7.90304	-0.750181	0.291405	6.44229	0.519522	0.127228	7.44666	2.41112	down	0.0443143	0.00484256
11777074	Glyma01g06750	4.53685	4.15493	4.34132	4.61042	3.53417	4.54389	-0.0935158	0.134966	4.34437	0.0569495	0.115949	4.2295	1.10993	down	0.550028	0.297779
11777086	Glyma01g06760	3.10135	3.21327	3.14782	3.13911	2.52917	2.99801	-0.036115	0.0840095	3.15415	-0.0361588	0.167836	2.88876	1.00003	up	0.999888	0.999753
11777089	Glyma01g06770	4.40454	4.69904	4.15591	3.91054	3.8125	4.26456	0.140811	0.204984	4.41983	-0.017813	0.286012	3.99587	1.11622	up	0.774669	0.558457
11777092	Glyma01g06790	8.06321	8.07285	7.99806	7.8281	6.95125	8.00016	0.0742961	0.0340308	8.04471	-0.111904	0.069316	7.59317	1.13776	up	0.120489	0.0270242
11777097	Glyma01g06810	5.37198	5.77465	5.67446	5.55069	5.09917	5.81022	-0.138811	0.213459	5.60703	0.0061899	0.139221	5.48669	1.10573	down	0.70726	0.466128
11777105	Glyma01g06820	4.63839	4.54527	5.19466	5.03136	3.74214	4.59246	0.224224	0.329284	4.79277	0.152105	0.241218	4.45532	1.05126	up	0.922089	0.814999
11777112	Glyma01g06840	9.16574	9.20121	9.27638	8.75466	8.16338	8.89985	0.171598	0.0983613	9.21444	-0.171543	0.0845143	8.60596	1.26852	up	0.100511	0.0200859
11777126	Glyma01g06850	8.0528	8.4346	8.64503	9.13532	8.58792	9.14268	-0.51988	0.297657	8.37748	0.323286	0.138073	8.9553	1.79398	down	0.106387	0.0220802
11777128	Glyma01g06860	3.20741	2.87753	2.88321	2.7306	3.03821	3.40716	-0.0547216	0.110918	2.98938	0.279887	0.449522	3.05866	1.26104	down	0.617698	0.364543
11777135	Glyma01g06880	3.12577	3.1971	3.40335	2.97956	2.82109	3.16744	0.0868835	0.168918	3.24207	0.0995103	0.278114	2.98936	1.00879	down	0.98325	0.958867
11777143	Glyma01g06940	2.21956	2.04248	2.22977	2.25768	2.0933	2.0798	-0.0567029	0.101693	2.16393	0.188295	0.374358	2.14359	1.18509	down	0.671071	0.422251
11777145	Glyma01g06960	5.58451	5.69826	5.81679	4.73661	3.93873	4.77351	0.557274	0.147721	5.69985	-0.394294	0.0222719	4.48295	1.93397	up	0.0202662	0.000840938
11777148	Glyma01g06970	5.25171	5.21722	5.31111	4.88792	4.33765	5.82108	0.0573362	0.0822583	5.26001	0.0782107	0.355988	5.01555	1.01457	down	0.975985	0.939484
11777152	Glyma01g06980	2.5981	2.85679	2.82144	2.39849	2.087	2.7957	-0.0403919	0.160621	2.75878	-0.106766	0.199143	2.42706	1.04708	up	0.879566	0.732286
11777162	Glyma01g07000	4.64778	4.41988	4.17711	3.6917	3.70223	4.11053	0.0834384	0.139359	4.41492	-0.231328	0.32947	3.83482	1.24381	up	0.531036	0.281299
11777165	Glyma01g07040	5.84046	5.69272	5.88612	5.3267	4.89065	5.86894	0.0625935	0.106357	5.80643	-0.116407	0.195655	5.3621	1.1321	up	0.573131	0.319126
11777167	Glyma01g07060	3.26412	2.57844	2.93971	2.97074	2.71291	2.66985	-0.0745978	0.257653	2.92743	0.0478145	0.378076	2.7845	1.08855	down	0.875823	0.724373
11777172	Glyma01g07090	8.1052	8.02672	7.70495	8.26393	7.49913	7.92067	-0.0885491	0.125295	7.94562	0.125743	0.209478	7.89458	1.16013	down	0.532136	0.282226
11777178	Glyma01g07090	8.61655	8.44862	8.38132	8.92277	8.06714	8.69054	-0.110104	0.0484341	8.48216	0.233218	0.137851	8.56015	1.26868	down	0.126837	0.0292965
11777184	Glyma01g07110	3.81536	3.52499	3.51268	3.19052	2.63552	3.09013	0.124934	0.0952365	3.61767	-0.255344	0.17372	2.97206	1.30159	up	0.185478	0.0532837
11777196	Glyma01g07120	10.9339	11.0715	10.9876	11.5401	10.8163	11.2828	-0.152387	0.0922091	10.9977	0.328378	0.180529	11.2131	1.39548	down	0.124474	0.0284632
11777204	Glyma01g07130	13.5522	13.5395	13.5627	13.6628	13.4308	13.5337	-0.0326271	0.0576	13.5515	0.223677	0.327164	13.5424	1.19442	down	0.590401	0.336536
11777206	Glyma01g07140	7.10498	7.03076	6.9257	7.30836	6.40777	7.50082	-0.114179	0.0221914	7.02048	0.202992	0.087337	7.07231	1.24589	down	0.0564524	0.00760998
11777209	Glyma01g07160	4.81502	3.14416	3.46277	4.1639	2.8894	3.92157	0.018835	0.683705	3.80732	0.135149	0.201082	3.65829	1.08396	down	0.928143	0.828785
11777211	Glyma01g07190	7.3133	7.25342	6.97031	6.38205	5.81206	6.60735	0.344765	0.102681	7.17901	-0.301756	0.0917668	6.26715	1.56539	up	0.0328434	0.00267093
11777230	Glyma01g07220	3.17715	3.10194	3.23066	3.47615	2.59031	3.3875	-0.142663	0.0879486	3.16992	0.104073	0.0715933	3.15132	1.18652	down	0.147196	0.0370419
11777232	Glyma01g07230	1.98495	1.98767	2.08302	1.92245	1.67794	1.87614	0.0472684	0.0950839	2.01855	0.119569	0.294703	1.82551	1.05139	down	0.892299	0.757825
11777235	Glyma01g07240	8.45567	8.19343	8.24233	8.03294	7.94604	8.67234	-0.0506507	0.0793792	8.29714	0.134649	0.303104	8.21711	1.13705	down	0.694592	0.450006
11777237	Glyma01g07250	3.95832	4.08433	3.5709	4.05338	3.45934	4.8762	-0.213886	0.185242	3.87118	0.309907	0.311021	4.12964	1.43773	down	0.295501	0.110159
11777242	Glyma01g07270	2.8756	2.89835	3.11552	2.81642	2.57506	3.50304	-0.0767721	0.157161	2.96316	0.190249	0.272076	2.96484	1.20332	down	0.547681	0.295712
11777248	Glyma01g07340	5.16975	5.33006	5.10341	4.52752	3.92413	4.89242	0.231262	0.0964308	5.20107	-0.256446	0.116037	4.44803	1.40222	up	0.0668654	0.0102495
11777251	Glyma01g07380	3.43315	3.69448	3.65587	2.9512	2.78614	3.13621	0.10657	0.161013	3.5945	-0.264743	0.275539	2.95785	1.29353	up	0.396811	0.175225
11777254	Glyma01g07400	2.5503	2.48395	2.45436	2.27336	2.44979	2.57597	-0.005946	0.0153888	2.4962	0.19623	0.415328	2.43304	1.15043	down	0.75395	0.529303
11777262	Glyma01g07430	2.93644	2.96675	3.46757	2.70085	2.26068	3.21914	0.097386	0.290992	3.12359	-0.0339712	0.187619	2.72689	1.09532	up	0.815494	0.620037
11777267	Glyma01g07460	2.66273	2.39996	2.77389	2.61601	2.30901	2.61259	-0.00920105	0.177963	2.61219	0.156482	0.252785	2.51254	1.1217	down	0.72609	0.490693
11777270	Glyma01g07470	2.38175	2.16632	2.69834	2.78276	2.11864	2.87622	-0.371877	0.252218	2.41547	0.0705306	0.0589815	2.59254	1.35887	down	0.226952	0.073121
11777277	Glyma01g07480	7.95594	8.0656	8.01471	6.99436	6.51494	7.25517	0.398361	0.0864606	8.01209	-0.426898	0.128097	6.92149	1.77185	up	0.0267396	0.00164746
11777279	Glyma01g07490	7.89732	7.7893	7.75949	7.14831	6.48767	7.42933	0.233135	0.0170697	7.81537	-0.295125	0.08104	7.02177	1.44219	up	0.0202118	0.000836442
11777281	Glyma01g07500	5.3455	5.00416	5.05508	5.12271	4.02757	5.24533	-0.000782092	0.112022	5.13491	-0.0718195	0.151855	4.79854	1.05047	up	0.816958	0.62266
11777288	Glyma01g07560	3.37433	2.85172	3.24836	3.07098	2.78163	3.12371	-0.0465402	0.214969	3.15814	0.0527665	0.245575	2.99211	1.07126	down	0.856029	0.689141
11777294	Glyma01g07570	5.74097	5.43131	5.81695	5.17505	5.27802	6.07977	-0.114678	0.182601	5.66308	-0.00147112	0.405139	5.51095	1.08163	down	0.881786	0.736865
11777297	Glyma01g07590	2.61442	2.87028	2.66559	3.09811	2.60127	3.89404	-0.28365	0.13267	2.71676	0.462727	0.290919	3.1978	1.67757	down	0.128355	0.0298995
11777302	Glyma01g07610	3.11018	2.9758	3.03301	2.35611	2.47496	3.09038	0.000655254	0.0484322	3.03966	-0.133187	0.382918	2.64048	1.09721	up	0.83321	0.649531
11777305	Glyma01g07630	2.72644	2.75887	3.02715	2.80589	2.34313	2.79969	0.0388889	0.183735	2.83749	0.116311	0.181325	2.64957	1.05513	down	0.858317	0.693272
11777311	Glyma01g07690	6.20374	6.60899	6.31447	5.3417	4.74863	5.81112	0.429578	0.19337	6.37573	-0.380337	0.156336	5.30048	1.75311	up	0.0658688	0.00998403
11777315	Glyma01g07710	3.10379	2.66039	2.61707	2.61871	2.45299	2.71357	0.122027	0.172726	2.79375	0.188704	0.293552	2.59509	1.0473	down	0.912154	0.79561
11777323	Glyma01g07740	4.1519	4.43874	4.31676	3.66032	3.35381	4.33264	0.0762525	0.155128	4.30247	-0.178624	0.255871	3.78225	1.19323	up	0.546796	0.29475
11777329	Glyma01g07750	3.22934	2.98916	2.76131	2.54613	2.42728	3.04743	0.00205533	0.138187	2.99327	-0.0522692	0.277467	2.67361	1.03837	up	0.922752	0.816454
11777334	Glyma01g07760	3.84318	3.86593	4.12685	3.56621	3.64686	3.77176	0.12255	0.177261	3.94532	0.104178	0.386643	3.66161	1.01282	up	0.981834	0.954223
11777337	Glyma01g07780	5.95945	5.03626	4.54382	6.3733	6.48278	6.78325	-0.96855	0.534442	5.17984	0.66339	0.37313	6.54644	3.0993	down	0.112025	0.0239965
11777343	Glyma01g07800	3.10229	2.95697	3.7004	3.00183	2.61511	3.13903	0.193834	0.362523	3.25322	0.124607	0.180557	2.91866	1.04915	up	0.924737	0.820874
11777347	Glyma01g07830	9.76205	9.73365	9.69613	10.0554	9.49679	10.0281	-0.135005	0.0262661	9.73061	0.259818	0.144786	9.86009	1.31478	down	0.0976375	0.0191936
11777349	Glyma01g07840	2.5619	2.88209	2.85299	2.59567	2.25116	2.73333	-0.014974	0.191185	2.76566	0.0114256	0.200248	2.52672	1.01847	down	0.95945	0.899244
11777351	Glyma01g07850	2.69391	3.11361	3.19684	2.64981	2.67148	2.62106	0.103525	0.270621	3.00145	0.0148576	0.413695	2.64745	1.06339	up	0.920843	0.812264
11777357	Glyma01g07870	2.20901	2.31305	2.21624	2.02132	2.2185	2.04316	0.0346808	0.0743224	2.2461	0.148244	0.482542	2.09433	1.0819	down	0.892712	0.758698
11777362	Glyma01g07880	8.56488	8.80213	8.5999	8.89312	8.49894	8.99152	-0.208206	0.124903	8.65564	0.19602	0.185064	8.79452	1.32338	down	0.20566	0.0626112
11777364	Glyma01g07900	2.51925	1.94066	2.33687	2.33312	2.07932	2.59484	-0.161262	0.229076	2.2656	0.174241	0.224376	2.33576	1.26182	down	0.447703	0.213052
11777367	Glyma01g07940	1.91729	2.15894	2.11351	2.49303	2.36116	3.14783	-0.286824	0.150003	2.06324	0.58261	0.292097	2.66734	1.82695	down	0.100395	0.0200419
11777373	Glyma01g07990	5.17858	5.38414	5.47846	3.67715	3.67173	4.56543	0.536331	0.177527	5.34706	-0.573951	0.37453	3.97144	2.15888	up	0.0979275	0.0192961
11777377	Glyma01g08010	2.99058	2.81033	2.44317	2.56093	2.53897	2.73611	0.00188239	0.176619	2.74802	0.131199	0.344275	2.612	1.09378	down	0.840103	0.661105
11777384	Glyma01g08040	5.87099	5.56872	4.86404	5.89739	5.06431	5.69686	-0.288062	0.370976	5.43458	0.0955431	0.126877	5.55285	1.3046	down	0.480473	0.238663
11777394	Glyma01g08050	8.03772	7.86695	7.66127	7.98962	7.07776	8.13575	-0.0807099	0.101279	7.85531	0.0636907	0.0743706	7.73438	1.10527	down	0.403015	0.17944
11777401	Glyma01g08060	5.82842	6.43342	5.69737	3.51484	3.71726	4.4388	0.836023	0.317796	5.98641	-0.994744	0.436647	3.8903	3.55726	up	0.0608327	0.00868505
11777408	Glyma01g08070	3.17305	3.06876	3.06197	2.57771	2.60249	2.94054	0.0121435	0.0225759	3.10126	-0.116865	0.339457	2.70691	1.09354	up	0.815629	0.620201
11777414	Glyma01g08080	6.29863	5.99428	5.83014	5.64768	5.05267	6.42327	0.0958149	0.141875	6.04101	0.0280162	0.289691	5.70788	1.04812	up	0.904607	0.781075
11777417	Glyma01g08190	2.88317	2.63111	2.54734	2.34854	2.36762	2.41849	0.0649905	0.0923725	2.68721	0.0213389	0.386577	2.37822	1.03072	up	0.953214	0.884093
11777423	Glyma01g08210	4.56725	4.45812	4.3742	3.96732	3.93365	4.54083	-0.00587416	0.026266	4.46652	-0.0597905	0.313921	4.14727	1.03808	up	0.924621	0.820647
11777432	Glyma01g08220	3.56763	3.15659	3.71964	2.89466	2.80701	3.52292	-0.00271352	0.25524	3.48129	-0.143801	0.301274	3.07486	1.10274	up	0.827702	0.639911
11777442	Glyma01g08230	7.50853	7.64596	7.30952	6.63133	5.84138	6.78484	0.437321	0.116888	7.48801	-0.366164	0.0309563	6.41918	1.74531	up	0.019295	0.000714581
11777451	Glyma01g08250	2.66694	1.97088	2.16048	2.14	2.10635	1.75929	0.0690587	0.257958	2.2661	0.0701758	0.505284	2.00188	1.00077	down	0.999207	0.997911
11777453	Glyma01g08260	5.97252	5.73804	6.13851	5.59021	4.17106	5.90983	0.152835	0.190915	5.94969	-0.307821	0.363002	5.2237	1.37617	up	0.414642	0.187398
11777463	Glyma01g08270	2.61522	2.1553	2.30449	2.25076	1.92737	2.6468	-0.100313	0.159988	2.35834	0.0816647	0.194752	2.27498	1.13444	down	0.618062	0.364944
11777465	Glyma01g08280	6.49332	6.33583	6.64267	5.93707	5.68462	6.35502	0.107821	0.15676	6.49061	-0.125209	0.222375	5.99224	1.1753	up	0.544258	0.292459
11777467	Glyma01g08500	2.45438	2.24899	2.4662	2.65475	2.04795	2.35086	-0.0692285	0.11365	2.38986	0.157438	0.240141	2.35119	1.17013	down	0.54601	0.294079
11777475	Glyma01g08550	2.75287	2.86833	2.94039	2.78722	2.81778	3.59326	-0.0834876	0.129994	2.85386	0.394074	0.366034	3.06609	1.39239	down	0.370074	0.157073
11777480	Glyma01g08570	3.69772	3.58177	3.92279	3.43084	3.38437	3.49519	0.126133	0.179433	3.73409	0.0941757	0.357055	3.4368	1.0224	up	0.966587	0.915401
11777485	Glyma01g08590	2.89698	2.61119	2.52452	1.87891	2.25597	2.40513	0.0767166	0.108992	2.67756	-0.155507	0.482366	2.18	1.17464	up	0.763923	0.542951
11777488	Glyma01g08600	5.12775	5.71571	5.34149	7.56669	7.24531	7.89981	-1.26244	0.268053	5.39498	1.17852	0.192414	7.5706	5.43002	down	0.0164921	0.000471746
11777499	Glyma01g08680	6.22654	5.49111	5.73915	4.40351	4.57224	5.37293	0.374775	0.272559	5.81893	-0.395926	0.435835	4.78289	1.7061	up	0.279823	0.101306
11777501	Glyma01g08690	1.99067	1.99059	2.01284	1.94878	2.28449	2.00315	0.0121341	0.062045	1.99804	0.358242	0.539614	2.07881	1.27113	down	0.667554	0.418468
11777507	Glyma01g08700	2.96037	2.23836	2.28938	2.47499	2.15172	2.52419	0.00971985	0.285377	2.49604	0.162653	0.230532	2.38363	1.11183	down	0.794136	0.587185
11777511	Glyma01g08710	5.0947	5.27747	5.45507	5.60578	5.3709	6.40034	-0.301478	0.200035	5.27575	0.480456	0.304558	5.79234	1.71943	down	0.151184	0.0385969
11777513	Glyma01g08720	2.31804	2.50268	2.83361	2.35826	2.34285	2.31971	0.104756	0.265402	2.55144	0.158924	0.399116	2.34027	1.03826	down	0.951676	0.880764
11777518	Glyma01g08730	4.97468	5.33064	5.43239	4.52177	4.28883	4.85859	0.235867	0.247547	5.2459	-0.188304	0.228876	4.5564	1.3418	up	0.359131	0.14981
11777523	Glyma01g08740	4.90986	5.36549	4.58979	3.68108	3.52845	4.60191	0.355694	0.302112	4.95505	-0.396867	0.356398	3.93715	1.68478	up	0.250082	0.0849814
11777526	Glyma01g08760	4.27763	4.52579	4.74048	4.16008	3.92391	4.07709	0.14471	0.24204	4.51464	-0.0508958	0.310067	4.05369	1.1452	up	0.747114	0.520671
11777531	Glyma01g08770	5.57256	5.0875	5.39851	5.81148	4.1074	5.21052	0.0448363	0.186817	5.35286	0.000449896	0.387847	5.04313	1.03124	up	0.956408	0.891122
11777535	Glyma01g08970	2.1906	2.04285	2.07475	1.76464	1.86716	2.12627	0.00557709	0.041021	2.10273	0.0875387	0.374341	1.91936	1.05846	down	0.900767	0.773597
11777537	Glyma01g08990	2.65171	2.45725	2.80304	2.1125	2.10786	2.41789	0.11464	0.170099	2.63733	-0.0446048	0.332081	2.21275	1.1167	up	0.788357	0.578673
11777541	Glyma01g09000	2.49858	2.19809	2.61694	2.00557	2.01494	2.64462	-0.0724564	0.196002	2.43787	-0.023273	0.335075	2.22171	1.03468	down	0.945806	0.866507
11777546	Glyma01g09010	7.77699	7.54951	7.48772	7.53567	7.09574	7.6114	0.0444799	0.075142	7.60474	0.119346	0.168839	7.41427	1.05326	down	0.800983	0.597373
11777558	Glyma01g09060	4.35776	3.96205	4.07907	4.00171	3.41271	3.66544	0.0457685	0.133803	4.13296	-0.128565	0.260896	3.69329	1.12844	up	0.692804	0.447755
11777566	Glyma01g09070	6.70399	6.67803	6.90591	6.42486	6.24992	6.51172	0.10342	0.14728	6.76264	0.00161703	0.291072	6.3955	1.07311	up	0.851451	0.681773
11777568	Glyma01g09100	3.81512	3.36001	3.92984	3.76891	3.39865	3.45587	-0.0723793	0.259781	3.70166	0.0324472	0.33558	3.54114	1.07537	down	0.88548	0.74446
11777573	Glyma01g09130	2.25823	2.37826	2.3394	2.29709	2.36196	2.23222	-0.0285931	0.0945189	2.3253	0.208535	0.444207	2.29709	1.17864	down	0.733769	0.501246
11777577	Glyma01g09170	5.11409	5.2917	5.29321	5.05614	4.192	4.90498	0.165865	0.13322	5.233	-0.0840892	0.0995847	4.71771	1.18917	up	0.278841	0.100744
11777579	Glyma01g09180	4.79321	4.66187	4.01772	5.94264	4.66574	5.86218	-0.616829	0.290798	4.49093	0.647761	0.200886	5.49019	2.40259	down	0.0547262	0.00718052
11777585	Glyma01g09190	3.13963	2.73109	3.15	2.64796	2.31397	2.60623	0.103334	0.20159	3.00691	-0.115513	0.251909	2.52272	1.1638	up	0.644155	0.391748
11777593	Glyma01g09210	3.11919	3.09859	3.27202	2.94068	2.90983	2.82138	0.0861646	0.123408	3.16327	0.0788651	0.416164	2.89063	1.00507	up	0.992457	0.982166
11777600	Glyma01g09220	5.97495	6.01441	6.03593	6.6206	5.80318	6.5378	-0.28194	0.0780147	6.00843	0.295494	0.0746804	6.32052	1.49219	down	0.0266811	0.00163954
11777606	Glyma01g09270	2.6277	2.14722	2.1518	1.93637	1.7593	2.4833	-0.012145	0.180767	2.30891	0.00393899	0.261357	2.05966	1.01121	down	0.978475	0.946373
11777612	Glyma01g09290	7.09005	6.88048	6.9585	7.0858	6.61638	7.19037	-0.0936054	0.066087	6.97634	0.159576	0.14826	6.96418	1.19183	down	0.262932	0.0920539
11777626	Glyma01g09300	6.0545	5.72654	6.09163	5.36697	4.31209	6.01207	0.115328	0.175387	5.95756	-0.346517	0.34231	5.23038	1.3773	up	0.381522	0.164714
[truncated: 64,198 more rows]
