# Supplementary material for: Differential Gene Expression in Soybean Leaf Tissues at Late Developmental Stages under Drought Stress Revealed by Genome-Wide Transcriptome Analysis
Source: PLoS One. 2012 Nov 19;7(11):e49522. doi: 10.1371/journal.pone.0049522 (PMC3505142; doi:10.1371/journal.pone.0049522)
Supplement: Table S3 — Differential expression data of soybean genes in V6 leaves under drought stress. (A) Numbers of genes on the 66 K Affymetrix Soybean Array GeneChip that could be annotated. (B) Microarray analysis of genes that are annotated with a function. (C) List of upregulated genes which have an annotated function. (D) List of downregulated genes which have an annotated function. (XLSX) [file pone.0049522.s003.xlsx]

## Sheet: Table S3A
Table S3. Differential expression data of soybean genes in V6 leavesunder drought stress. (A) Numbers of genes on the 66K Affymetrix Soybean Array GeneChip that could be annotated.
Probe ID	Glyma ID	Descriptiona	Fold change (drought vs. well-water)	q-valueb
11764300	glyma01g00320	highly similar to ( 991)AT4G38180| Symbols: FRS5 | FRS5 (FAR1-RELATED SEQUENCE 5); zinc ion binding | chr4:17906696-17909398 REVERSE no original description	-1.218	0.312061	a: Description was derived from the Mapman file for Glycine max
11764307	glyma01g00380	nearly identical (1025)AT5G58100| Symbols: | similar to unknown protein [Arabidopsis thaliana] (TAIR:AT3G28720.1); similar to unnamed protein product [Vitis vinifera] (GB:CAO45500.1); similar to unknown protein [Oryza sativa (japonica cultivar-group)] (GB:BAD19375.1); similar to predicted protein [Physcomitrella patens subsp. patens] (GB:EDQ76415.1) | chr5:23525054-23532089 FORWARD no original de…	-1.31	0.264436	b: Benjamini-Hochberg false discovery rate
11764329	glyma01g00400	moderately similar to ( 222)AT5G58110| Symbols: | ATPase activator/ chaperone activator/ chaperone binding | chr5:23532501-23533705 FORWARD no original description	1.117	0.438728
11764340	glyma01g00410	moderately similar to ( 500)AT4G31040| Symbols: | proton extrusion protein-related | chr4:15111817-15113887 REVERSEweakly similar to ( 124)CEMA_NEPOL no original description	2.639	0.0192467
11764348	glyma01g00440	no original description	1.098	0.676233
11764350	glyma01g00450	nearly identical (1119)AT2G07050| Symbols: CAS1 | CAS1 (CYCLOARTENOL SYNTHASE 1); cycloartenol synthase | chr2:2924626-2930292 FORWARD no original description	-1.038	0.912394
11764369	glyma01g00470	weakly similar to ( 193)AT3G10572| Symbols: | 3-phosphoinositide-dependent protein kinase-1, putative | chr3:3304351-3306311 FORWARD no original description	-1.769	0.0686023
11764376	glyma01g00480	moderately similar to ( 229)AT2G07040| Symbols: ATPRK2A | ATPRK2A; ATP binding / protein serine/threonine kinase | chr2:2916618-2918757 FORWARDvery weakly similar to (92.0)PSKR_DAUCA no original description	-1.138	0.452009
11764381	glyma01g00490	highly similar to ( 706)AT2G24370| Symbols: | kinase | chr2:10377059-10380143 REVERSEweakly similar to ( 162)PSKR_DAUCA no original description	1.136	0.819232
11764389	glyma01g00500	no original description	-20.282	0.0149895
11764394	glyma01g00530	moderately similar to ( 362)AT4G10310| Symbols: ATHKT1, HKT1 | HKT1 (HIGH-AFFINITY K+ TRANSPORTER 1); sodium ion transmembrane transporter | chr4:6392004-6395663 FORWARDmoderately similar to ( 345)HKT6_ORYSA no original description	-1.091	0.595375
11764400	glyma01g00540	moderately similar to ( 205)AT2G06925| Symbols: ATSPLA2-ALPHA, PLA2-ALPHA | ATSPLA2-ALPHA/PLA2-ALPHA (PHOSPHOLIPASE A2-ALPHA); phospholipase A2 | chr2:2842472-2843209 REVERSE no original description	1.028	0.96954
11764407	glyma01g00560	highly similar to ( 635)AT4G29680| Symbols: | type I phosphodiesterase/nucleotide pyrophosphatase family protein | chr4:14538073-14539563 REVERSE no original description	-1.385	0.269381
11764411	glyma01g00570	moderately similar to ( 255)AT4G29670| Symbols: | thioredoxin family protein | chr4:14535989-14537114 REVERSE no original description	1.135	0.595295
11764418	glyma01g00580	weakly similar to ( 122)AT1G55190| Symbols: | prenylated rab acceptor (PRA1) family protein | chr1:20592117-20592686 FORWARD no original description	1.304	0.699637
11764420	glyma01g00590	moderately similar to ( 367)AT4G29590| Symbols: | methyltransferase | chr4:14512742-14514410 REVERSE no original description	1.726	0.272167
11764429	glyma01g00610	no original description	1.029	0.926862
11764436	glyma01g00630	weakly similar to ( 132)AT5G56780| Symbols: | similar to unknown protein [Arabidopsis thaliana] (TAIR:AT5G56770.1); similar to effector of transcription [Brassica napus] (GB:AAT00536.1) | chr5:22981610-22983467 REVERSE no original description	-1.07	0.852702
11764440	glyma01g00640	moderately similar to ( 421)AT2G15690| Symbols: | pentatricopeptide (PPR) repeat-containing protein | chr2:6838937-6840676 REVERSE no original description	-1.318	0.122266
11764445	glyma01g00660	moderately similar to ( 452)AT5G56750| Symbols: | Ndr family protein | chr5:22975212-22977832 FORWARDmoderately similar to ( 390)SF21_HELAN no original description	1.177	0.786763
11764457	glyma01g00680	moderately similar to ( 304)AT4G29520| Symbols: | similar to unnamed protein product [Vitis vinifera] (GB:CAO65389.1); contains InterPro domain Saposin B (InterPro:IPR008139) | chr4:14494062-14495663 REVERSE no original description	1.055	0.614341
11764467	glyma01g00700	highly similar to ( 655)AT4G26200| Symbols: ACS7 | ACS7 (1-Amino-cyclopropane-1-carboxylate synthase 7); 1-aminocyclopropane-1-carboxylate synthase | chr4:13275316-13276955 FORWARDhighly similar to ( 521)1A12_CUCMA no original description	1.01	0.987869
11764471	glyma01g00710	weakly similar to ( 140)AT4G29460| Symbols: | phospholipase A2 gamma, secretory low molecular weight | chr4:14483072-14483936 REVERSE no original description	-1.286	0.389462
11764477	glyma01g00720	weakly similar to ( 190)AT2G19710| Symbols: | similar to unknown protein [Arabidopsis thaliana] (TAIR:AT4G29440.1); similar to unnamed protein product [Vitis vinifera] (GB:CAO65395.1); contains InterPro domain Protein of unknown function DUF292, eukaryotic (InterPro:IPR005061) | chr2:8513421-8516899 FORWARD no original description	1.192	0.47235
11764487	glyma01g00730	moderately similar to ( 286)AT4G26220| Symbols: | caffeoyl-CoA 3-O-methyltransferase, putative | chr4:13284188-13285155 FORWARDmoderately similar to ( 274)CAMT_MESCR no original description	-1.001	0.997973
11764498	glyma01g00740	weakly similar to ( 142)AT2G19740| Symbols: | 60S ribosomal protein L31 (RPL31A) | chr2:8520659-8521428 FORWARDweakly similar to ( 148)RL31_PANGI no original description	1.288	0.111451
11764505	glyma01g00760	weakly similar to ( 192)AT4G29160| Symbols: SNF7.1 | SNF7.1 | chr4:14381025-14382348 FORWARD no original description	1.374	0.0471799
11764516	glyma01g00790	highly similar to ( 666)AT4G29450| Symbols: | leucine-rich repeat protein kinase, putative | chr4:14478843-14482632 REVERSEmoderately similar to ( 284)NORK_PEA no original description	1.235	0.447394
11764531	glyma01g00800	no original description	1.26	0.342344
11764536	glyma01g00840	moderately similar to ( 436)AT2G19800| Symbols: MIOX2 | MIOX2 (MYO-INOSITOL OXYGENASE 2) | chr2:8538188-8540436 REVERSEmoderately similar to ( 416)MIOX_ORYSA no original description	-1.21	0.381747
11764555	glyma01g00850	highly similar to ( 701)AT4G29210| Symbols: GGT3, GGT4 | GGT3/GGT4 (GAMMA-GLUTAMYL TRANSPEPTIDASE 3); gamma-glutamyltransferase | chr4:14400996-14402758 FORWARD no original description	2.062	0.0778058
11764565	glyma01g00880	moderately similar to ( 341)AT5G56620| Symbols: ANAC099 | ANAC099 (Arabidopsis NAC domain containing protein 99); transcription factor | chr5:22935747-22938365 REVERSE no original description	-1.537	0.166543
11764575	glyma01g00890	moderately similar to ( 421)AT4G29240| Symbols: | leucine-rich repeat family protein / extensin family protein | chr4:14418832-14420079 FORWARDweakly similar to ( 108)RPK1_IPONI no original description	-1.15	0.701353
11764579	glyma01g00920	weakly similar to ( 196)AT4G29340| Symbols: PRF4 | PRF4 (PROFILIN 4); actin binding | chr4:14447724-14448473 FORWARDmoderately similar to ( 206)PROF6_HEVBR no original description	-1.151	0.738256
11764583	glyma01g00930	very weakly similar to (88.2)AT5G56550| Symbols: | similar to unknown protein [Arabidopsis thaliana] (TAIR:AT4G26288.1); similar to hypothetical protein [Vitis vinifera] (GB:CAN69977.1) | chr5:22913073-22913728 REVERSE no original description	-1.442	0.843397
11764588	glyma01g00950	no original description	1.154	0.906984
11764592	glyma01g00960	highly similar to ( 709)AT4G26300| Symbols: EMB1027 | EMB1027 (EMBRYO DEFECTIVE 1027); ATP binding / arginine-tRNA ligase | chr4:13308409-13313118 REVERSE no original description	1.018	0.929591
11764628	glyma01g00980	nearly identical (1281)AT5G45140| Symbols: NRPC2 | NRPC2 (nuclear RNA polymerase C 2); DNA binding / DNA-directed RNA polymerase | chr5:18264643-18274940 REVERSEweakly similar to ( 182)RPOB_CHLVU no original description	1.262	0.532137
11764654	glyma01g00990	nearly identical (2013)AT4G29380| Symbols: | protein kinase family protein / WD-40 repeat family protein | chr4:14458828-14464698 FORWARD no original description	1.061	0.797603
11764666	glyma01g01010	highly similar to ( 519)AT5G19730| Symbols: | pectinesterase family protein | chr5:6670564-6673204 FORWARDweakly similar to ( 167)PME_PRUPE no original description	-1.037	0.89246
11764676	glyma01g01020	weakly similar to ( 160)AT3G51100| Symbols: | similar to Os06g0713900 [Oryza sativa (japonica cultivar-group)] (GB:NP_001058569.1); similar to unknown protein [Oryza sativa (japonica cultivar-group)] (GB:BAD54105.1); similar to hypothetical protein OsI_023576 [Oryza sativa (indica cultivar-group)] (GB:EAZ02344.1) | chr3:18991511-18993154 REVERSE no original description	-1.024	0.944482
11764684	glyma01g01040	no original description	-1.581	0.134678
11764691	glyma01g01060	highly similar to ( 728)AT4G29130| Symbols: GIN2, HXK1, ATHXK1 | ATHXK1 (GLUCOSE INSENSITIVE 2); ATP binding / hexokinase | chr4:14352344-14354871 REVERSEhighly similar to ( 712)HXK1_SPIOL no original description	-1.052	0.882889
11764705	glyma01g01070	highly similar to ( 702)AT4G29130| Symbols: GIN2, HXK1, ATHXK1 | ATHXK1 (GLUCOSE INSENSITIVE 2); ATP binding / hexokinase | chr4:14352344-14354871 REVERSEhighly similar to ( 678)HXK1_SPIOL no original description	-1.074	0.799165
11764716	glyma01g01120	highly similar to ( 819)AT1G69770| Symbols: CMT3 | CMT3 (CHROMOMETHYLASE 3) | chr1:26252159-26257182 REVERSEhighly similar to ( 785)CMT1_MAIZE no original description	-1.053	0.930329
11764739	glyma01g01130	highly similar to ( 770)AT2G19880| Symbols: | ceramide glucosyltransferase, putative | chr2:8588660-8592200 FORWARD no original description	-1.189	0.611588
11764754	glyma01g01150	moderately similar to ( 344)AT3G21600| Symbols: | senescence/dehydration-associated protein-related | chr3:7607084-7608371 REVERSE no original description	-1.249	0.775777
11764762	glyma01g01160	nearly identical (1152)AT3G28345| Symbols: | ABC transporter family protein | chr3:10595158-10600012 REVERSEnearly identical (1199)MDR_ORYSA no original description	-1.271	0.529247
11764772	glyma01g01170	moderately similar to ( 483)AT1G35190| Symbols: | oxidoreductase, 2OG-Fe(II) oxygenase family protein | chr1:12890522-12892610 FORWARDweakly similar to ( 107)FLS_PETHY no original description	1.468	0.549611
11764792	glyma01g01220	weakly similar to ( 157)AT3G18760| Symbols: | ribosomal protein S6 family protein | chr3:6457936-6459564 REVERSE no original description	-1.059	0.91839
11764798	glyma01g01260	weakly similar to ( 150)AT2G25770| Symbols: | similar to unknown protein [Arabidopsis thaliana] (TAIR:AT4G32870.1); similar to hypothetical protein [Vitis vinifera] (GB:CAN83252.1); contains domain SSF55961 (SSF55961) | chr2:11000065-11000568 FORWARD no original description	-4.915	0.0115602
11764802	glyma01g01270	nearly identical (1092)AT5G19690| Symbols: STT3A | STT3A (STAUROSPORIN AND TEMPERATURE SENSITIVE 3-LIKE A); oligosaccharyl transferase | chr5:6652651-6658216 FORWARD no original description	-1.583	0.0703208
11764828	glyma01g01290	weakly similar to ( 111)AT1G32100| Symbols: | pinoresinol-lariciresinol reductase, putative | chr1:11546452-11547933 REVERSE no original description	-1.163	0.357509
11764836	glyma01g01310	no original description	-1.146	0.826766
11764842	glyma01g01330	no original description	1.256	0.191898
11764849	glyma01g01390	highly similar to ( 677)AT1G31970| Symbols: STRS1 | STRS1 (STRESS RESPONSE SUPPRESSOR 1); ATP-dependent helicase | chr1:11479901-11482687 FORWARDmoderately similar to ( 310)DB10_NICSY no original description	1.411	0.163965
11764864	glyma01g01400	moderately similar to ( 417)AT3G07040| Symbols: RPS3, RPM1 | RPM1 (RESISTANCE TO P. SYRINGAE PV MACULICOLA 1); protein binding | chr3:2226250-2229030 REVERSE no original description	3.22	0.0243007
11764868	glyma01g01410	weakly similar to ( 160)AT1G33810| Symbols: | similar to unknown [Populus trichocarpa] (GB:ABK94119.1) | chr1:12265064-12266635 FORWARD no original description	-1.305	0.342135
11764874	glyma01g01420	moderately similar to ( 388)AT3G07040| Symbols: RPS3, RPM1 | RPM1 (RESISTANCE TO P. SYRINGAE PV MACULICOLA 1); protein binding | chr3:2226250-2229030 REVERSE no original description	-1.026	0.965422
11764880	glyma01g01440	weakly similar to ( 176)AT1G31940| Symbols: | similar to unknown protein [Arabidopsis thaliana] (TAIR:AT2G35585.1); similar to hypothetical protein [Vitis vinifera] (GB:CAN79460.1) | chr1:11470273-11471134 REVERSE no original description	1.032	0.621499
11764886	glyma01g01460	highly similar to ( 598)AT5G45620| Symbols: | 26S proteasome regulatory subunit, putative (RPN9) | chr5:18518817-18521095 FORWARD no original description	1.316	0.241095
11764895	glyma01g01480	highly similar to ( 711)AT1G31920| Symbols: | pentatricopeptide (PPR) repeat-containing protein | chr1:11461844-11463664 REVERSEvery weakly similar to (81.6)RF1_ORYSA no original description	-2.748	0.0408847
11764898	glyma01g01490	weakly similar to ( 187)AT4G19003| Symbols: | similar to unnamed protein product [Vitis vinifera] (GB:CAO63315.1); contains InterPro domain ESCRT-II complex, vps25 subunit (InterPro:IPR008570); contains InterPro domain ESCRT-II complex, vps25 subunit, C-terminal winged helix (InterPro:IPR014040); contains InterPro domain ESCRT-II complex, vps25 subunit, N-terminal winged helix (InterPro:IPR014041…	1.276	0.706415
11764906	glyma01g01520	moderately similar to ( 483)AT1G31920| Symbols: | pentatricopeptide (PPR) repeat-containing protein | chr1:11461844-11463664 REVERSE no original description	-2.334	0.0260342
11764911	glyma01g01560	weakly similar to ( 185)AT3G14470| Symbols: | disease resistance protein (NBS-LRR class), putative | chr3:4857947-4861111 FORWARD no original description	-1.008	0.982246
11764920	glyma01g01600	moderately similar to ( 423)AT1G32160| Symbols: | similar to unknown protein [Arabidopsis thaliana] (TAIR:AT3G17800.1); similar to unknown protein [Arabidopsis thaliana] (TAIR:AT3G17800.2); similar to unnamed protein product [Vitis vinifera] (GB:CAO63331.1); contains InterPro domain Protein of unknown function DUF760 (InterPro:IPR008479) | chr1:11568681-11570221 FORWARD no original description	1.357	0.343435
11764927	glyma01g01610	moderately similar to ( 438)AT1G32130| Symbols: | similar to IWS1 C-terminus family protein [Arabidopsis thaliana] (TAIR:AT4G19000.1); similar to hypothetical protein [Vitis vinifera] (GB:CAN83660.1); contains InterPro domain IWS1, C-terminal (InterPro:IPR008654) | chr1:11559126-11561766 REVERSE no original description	1.218	0.521237
11764953	glyma01g01630	moderately similar to ( 231)AT4G16070| Symbols: | lipase class 3 family protein | chr4:9096820-9100608 REVERSE no original description	-1.099	0.872899
11764961	glyma01g01650	weakly similar to ( 146)AT3G18670| Symbols: | ankyrin repeat family protein | chr3:6424141-6426477 REVERSE no original description	1.064	0.824282
11764969	glyma01g01700	moderately similar to ( 322)AT3G18670| Symbols: | ankyrin repeat family protein | chr3:6424141-6426477 REVERSE no original description	-1.064	0.927151
11764976	glyma01g01750	moderately similar to ( 341)AT2G35540| Symbols: | DNAJ heat shock N-terminal domain-containing protein | chr2:14934237-14936009 FORWARD no original description	1.058	0.900288
11764980	glyma01g01770	moderately similar to ( 451)AT1G32170| Symbols: XTH30, XTR4 | XTR4 (XYLOGLUCAN ENDOTRANSGLYCOSYLASE 4); hydrolase, acting on glycosyl bonds | chr1:11575414-11577756 FORWARDmoderately similar to ( 202)XTH_TOBAC no original description	-1.114	0.486026
11764988	glyma01g01830	moderately similar to ( 340)AT1G32220| Symbols: | binding / catalytic/ coenzyme binding | chr1:11608018-11609571 FORWARD no original description	1.09	0.800246
11764997	glyma01g01850	highly similar to ( 766)AT5G46880| Symbols: HB-7 | HB-7 (homeobox-7); DNA binding / transcription factor | chr5:19048767-19052615 FORWARD no original description	-2.915	0.0529254
11765010	glyma01g01860	highly similar to ( 814)AT5G46910| Symbols: | transcription factor jumonji (jmj) family protein | chr5:19065007-19068107 FORWARD no original description	1.58	0.164738
11765023	glyma01g01870	very weakly similar to (81.3)AT1G32240| Symbols: KAN2 | KAN2 (KANADI 2); DNA binding / transcription factor | chr1:11625862-11630335 REVERSE no original description	-1.785	0.110374
11765028	glyma01g01890	moderately similar to ( 421)AT2G35500| Symbols: | shikimate kinase-related | chr2:14921117-14922988 FORWARD no original description	-1.134	0.690888
11765039	glyma01g01910	moderately similar to ( 243)AT2G35490| Symbols: | plastid-lipid associated protein PAP, putative | chr2:14919388-14920876 REVERSEmoderately similar to ( 320)PG1_PEA no original description	1.056	0.843511
11765045	glyma01g01940	no original description	1.514	0.285586
11765051	glyma01g01960	moderately similar to ( 288)AT5G46860| Symbols: ATVAM3, SYP22, ATSYP22, SGR3, VAM3 | VAM3 (syntaxin 22); SNAP receptor | chr5:19029569-19031022 REVERSE no original description	1.666	0.0631018
11765061	glyma01g01970	very weakly similar to (90.9)AT1G32310| Symbols: | similar to unknown protein [Oryza sativa] (GB:AAL67597.1) | chr1:11653599-11654518 FORWARD no original description	1.688	0.460583
11765070	glyma01g02050	moderately similar to ( 278)AT4G18230| Symbols: | similar to unnamed protein product [Vitis vinifera] (GB:CAO66912.1); contains InterPro domain Oligosaccharide biosynthesis protein Alg14 like (InterPro:IPR013969) | chr4:10080532-10081721 REVERSE no original description	1.429	0.229939
11765081	glyma01g02060	nearly identical (1895)AT4G25960| Symbols: PGP2 | PGP2 (P-GLYCOPROTEIN 2); ATPase, coupled to transmembrane movement of substances | chr4:13177447-13183434 FORWARDhighly similar to ( 979)MDR_ORYSA no original description	-1.07	0.895266
11765095	glyma01g02070	moderately similar to ( 245)AT5G16770| Symbols: AtMYB9 | AtMYB9 (myb domain protein 9); DNA binding | chr5:5515212-5516737 FORWARDmoderately similar to ( 201)MYB38_MAIZE no original description	2.723	0.0144746
11765100	glyma01g02090	moderately similar to ( 341)AT4G17790| Symbols: | similar to unknown protein [Arabidopsis thaliana] (TAIR:AT1G71940.1); similar to hypothetical protein 23.t00026 [Brassica oleracea] (GB:ABD65614.1); contains InterPro domain SNARE associated Golgi protein (InterPro:IPR015414) | chr4:9891438-9892688 FORWARD no original description	-1.32	0.235572
11765107	glyma01g02120	moderately similar to ( 266)AT2G23910| Symbols: | cinnamoyl-CoA reductase-related | chr2:10184982-10186869 FORWARDweakly similar to ( 112)DFRA_MAIZE no original description	1.416	0.0390179
11765115	glyma01g02130	weakly similar to ( 169)AT4G17920| Symbols: | zinc finger (C3HC4-type RING finger) family protein | chr4:9963233-9964102 REVERSE no original description	-1.014	0.980427
11765117	glyma01g02160	weakly similar to ( 178)AT5G46700| Symbols: TET1, TRN2 | TET1/TRN2 (TETRASPANIN2) | chr5:18968262-18969666 FORWARD no original description	1.1	0.838092
11765119	glyma01g02170	weakly similar to ( 149)AT5G46700| Symbols: TET1, TRN2 | TET1/TRN2 (TETRASPANIN2) | chr5:18968262-18969666 FORWARD no original description	-1.178	0.761709
11765122	glyma01g02190	very weakly similar to (89.4)AT1G32690| Symbols: | similar to unknown protein [Arabidopsis thaliana] (TAIR:AT2G35200.1); similar to hypothetical protein [Vitis vinifera] (GB:CAN63850.1) | chr1:11821059-11821661 REVERSE no original description	-1.02	0.822445
11765125	glyma01g02200	weakly similar to ( 110)AT5G46720| Symbols: | similar to unknown protein [Arabidopsis thaliana] (TAIR:AT3G02910.1); similar to Os03g0854000 [Oryza sativa (japonica cultivar-group)] (GB:NP_001051934.1); similar to predicted protein [Physcomitrella patens subsp. patens] (GB:EDQ78254.1); contains InterPro domain Butirosin biosynthesis, BtrG-like (InterPro:IPR013024); contains InterPro domain Protein…	1.246	0.357681
11765129	glyma01g02250	moderately similar to ( 231)AT1G32640| Symbols: RD22BP1, JAI1, JIN1, MYC2, ZBF1, ATMYC2 | ATMYC2 (JASMONATE INSENSITIVE 1); DNA binding / transcription factor | chr1:11799022-11800893 REVERSE no original description	-1.505	0.033567
11765133	glyma01g02260	no original description	-1.043	0.888113
11765135	glyma01g02280	no original description	-1.046	0.805101
11765140	glyma01g02360	very weakly similar to (92.8)AT5G65660| Symbols: | hydroxyproline-rich glycoprotein family protein | chr5:26262670-26263471 REVERSE no original description	-1.222	0.613551
11765145	glyma01g02380	weakly similar to ( 155)AT3G53440| Symbols: | DNA binding | chr3:19821914-19823452 FORWARD no original description	-1.195	0.418975
11765153	glyma01g02440	moderately similar to ( 385)AT3G55100| Symbols: | ABC transporter family protein | chr3:20431329-20433317 REVERSEweakly similar to ( 193)PDR15_ORYSA no original description	-1.183	0.474739
11765166	glyma01g02460	moderately similar to ( 276)AT2G37050| Symbols: | similar to leucine-rich repeat family protein / protein kinase family protein [Arabidopsis thaliana] (TAIR:AT1G67720.1); similar to leucine-rich repeat family protein, putative, expressed [Oryza sativa (japonica cultivar-group)] (GB:ABA95578.2); similar to hypothetical protein [Vitis vinifera] (GB:CAN67050.1); similar to unnamed protein product [V…	-1.194	0.765325
11765177	glyma01g02510	no original description	-1.077	0.781926
11765180	glyma01g02550	weakly similar to ( 105)AT5G10530| Symbols: | lectin protein kinase, putative | chr5:3324979-3326934 REVERSEweakly similar to ( 147)LEC_SOYBN no original description	-1.17	0.769552
11765182	glyma01g02560	highly similar to ( 704)AT2G22620| Symbols: | lyase | chr2:9611982-9617236 REVERSE no original description	-1.755	0.0850222
11765198	glyma01g02580	moderately similar to ( 434)AT4G37990| Symbols: ELI3, ELI3-2 | ELI3-2 (ELICITOR-ACTIVATED GENE 3) | chr4:17855958-17857382 FORWARDhighly similar to ( 530)MTDH_FRAAN no original description	84.94	0.0187344
11765207	glyma01g02610	weakly similar to ( 116)AT5G65590| Symbols: | Dof-type zinc finger domain-containing protein | chr5:26229310-26230260 REVERSEweakly similar to ( 110)PBF_MAIZE no original description	-1.188	0.440632
11765212	glyma01g02630	highly similar to ( 652)AT4G38040| Symbols: | exostosin family protein | chr4:17867495-17869125 FORWARD no original description	-1.072	0.868366
11765221	glyma01g02650	moderately similar to ( 331)AT5G65560| Symbols: | pentatricopeptide (PPR) repeat-containing protein | chr5:26218238-26220985 REVERSEweakly similar to ( 142)RF1_ORYSA no original description	-1.082	0.806066
11765223	glyma01g02670	moderately similar to ( 283)AT1G22360| Symbols: ATUGT85A2 | ATUGT85A2 (UDP-GLUCOSYL TRANSFERASE 85A2); UDP-glycosyltransferase | chr1:7895057-7897516 REVERSEweakly similar to ( 157)UFOG_HORVU no original description	2.463	0.0778225
11765227	glyma01g02680	no original description	1.163	0.665175
11765231	glyma01g02700	weakly similar to ( 124)AT1G22360| Symbols: ATUGT85A2 | ATUGT85A2 (UDP-GLUCOSYL TRANSFERASE 85A2); UDP-glycosyltransferase | chr1:7895057-7897516 REVERSEvery weakly similar to (94.7)ZOX_PHAVU no original description	1.118	0.804645
11765240	glyma01g02720	weakly similar to ( 150)AT1G51060| Symbols: HTA10 | HTA10; DNA binding | chr1:18930616-18931111 FORWARDweakly similar to ( 146)H2A3_ORYSA no original description	1.163	0.248351
11765247	glyma01g02740	moderately similar to ( 303)AT1G22380| Symbols: ATUGT85A3 | ATUGT85A3 (UDP-GLUCOSYL TRANSFERASE 85A3); glucuronosyltransferase/ transcription factor/ transferase, transferring glycosyl groups | chr1:7900511-7902321 REVERSEweakly similar to ( 150)UFOG_SOLME no original description	-1.961	0.0503246
11765250	glyma01g02750	highly similar to ( 515)AT5G65530| Symbols: | protein kinase, putative | chr5:26208070-26210052 REVERSEweakly similar to ( 182)NORK_PEA no original description	1.586	0.43856
11765259	glyma01g02780	highly similar to ( 664)AT5G65500| Symbols: | protein kinase family protein | chr5:26198319-26201223 REVERSEvery weakly similar to (92.0)KPRO_MAIZE no original description	1.637	0.0551691
11765270	glyma01g02800	moderately similar to ( 445)AT5G65490| Symbols: | Identical to SGT1 protein homolog At5g65490 [Arabidopsis Thaliana] (GB:Q9LSM5); similar to hypothetical protein [Vitis vinifera] (GB:CAN64607.1); contains InterPro domain SGT1 (InterPro:IPR010770) | chr5:26195229-26197535 REVERSE no original description	1.133	0.471515
11765278	glyma01g02830	weakly similar to ( 135)AT4G38070| Symbols: | bHLH family protein | chr4:17876529-17882563 FORWARD no original description	1.021	0.95534
11765280	glyma01g02840	highly similar to ( 616)AT5G10490| Symbols: MSL2 | MSL2 (MSCS-LIKE 2) | chr5:3300377-3303837 REVERSE no original description	2.598	0.0172151
11765302	glyma01g02870	no original description	-1.156	0.690664
11765306	glyma01g02890	nearly identical (1594)AT5G65460| Symbols: | kinesin motor protein-related | chr5:26179057-26186227 REVERSEweakly similar to ( 118)FLA10_CHLRE no original description	1.231	0.491472
11765332	glyma01g02900	highly similar to ( 890)AT2G22530| Symbols: | transferase | chr2:9580051-9584521 REVERSE no original description	1.014	0.943873
11765357	glyma01g02920	very weakly similar to (98.2)AT5G09540| Symbols: | DNAJ heat shock N-terminal domain-containing protein | chr5:2962423-2963265 REVERSE no original description	-1.175	0.696861
11765361	glyma01g02930	weakly similar to ( 128)AT4G38070| Symbols: | bHLH family protein | chr4:17876529-17882563 FORWARD no original description	-1.04	0.934323
11765364	glyma01g02950	moderately similar to ( 399)AT2G22500| Symbols: | mitochondrial substrate carrier family protein | chr2:9570611-9571552 REVERSE no original description	-3.31	0.0357456
11765372	glyma01g02990	no original description	-1.471	0.116315
11765389	glyma01g03030	moderately similar to ( 266)AT5G65420| Symbols: CYCD4;1 | CYCD4;1 (CYCLIN D4;1); cyclin-dependent protein kinase regulator | chr5:26158818-26160976 REVERSE no original description	1.427	0.0720068
11765397	glyma01g03050	no original description	-1.142	0.747498
11765400	glyma01g03070	no original description	1.073	0.867674
11765404	glyma01g03090	highly similar to ( 635)AT5G65380| Symbols: | ripening-responsive protein, putative | chr5:26140467-26143578 REVERSE no original description	4.745	0.00897385
11765413	glyma01g03100	highly similar to ( 705)AT1G67900| Symbols: | phototropic-responsive NPH3 family protein | chr1:25471400-25473551 FORWARDweakly similar to ( 135)NPH3_ORYSA no original description	-2.098	0.105468
11765420	glyma01g03110	no original description	-1.073	0.76066
11765427	glyma01g03180	moderately similar to ( 208)AT1G70600| Symbols: | 60S ribosomal protein L27A (RPL27aC) | chr1:26624831-26625271 REVERSE no original description	1.188	0.663028
11765433	glyma01g03200	moderately similar to ( 303)AT2G42490| Symbols: | copper amine oxidase, putative | chr2:17698678-17702604 REVERSE no original description	-1.193	0.230309
11765441	glyma01g03210	highly similar to ( 654)AT3G26600| Symbols: | armadillo/beta-catenin repeat family protein | chr3:9771126-9772973 FORWARD no original description	1.201	0.639595
11765444	glyma01g03250	moderately similar to ( 254)AT5G56090| Symbols: COX15 | COX15 (CYTOCHROME C OXIDASE 15) | chr5:22731860-22733831 FORWARD no original description	1.223	0.0998605
11765453	glyma01g03270	highly similar to ( 525)AT1G10700| Symbols: | ribose-phosphate pyrophosphokinase 3 / phosphoribosyl diphosphate synthetase 3 (PRS3) | chr1:3554158-3556275 FORWARDhighly similar to ( 543)KPRS3_SPIOL no original description	2.224	0.0706569
11765470	glyma01g03320	moderately similar to ( 328)AT1G51940| Symbols: | protein kinase family protein / peptidoglycan-binding LysM domain-containing protein | chr1:19299761-19302610 REVERSEweakly similar to ( 168)NORK_MEDTR no original description	1.023	0.971109
11765482	glyma01g03330	highly similar to ( 582)AT1G60780| Symbols: | clathrin adaptor complexes medium subunit family protein | chr1:22372954-22375550 REVERSE no original description	-1.116	0.841143
11765499	glyma01g03410	moderately similar to ( 351)AT1G70530| Symbols: | protein kinase family protein | chr1:26592413-26595042 REVERSEvery weakly similar to (98.6)NORK_MEDTR no original description	-1.481	0.459653
11765513	glyma01g03420	highly similar to ( 863)AT1G70520| Symbols: | protein kinase family protein | chr1:26588551-26590997 REVERSEweakly similar to ( 200)NORK_MEDTR no original description	-1.259	0.335108
11765521	glyma01g03440	no original description	-1.006	0.989813
11765532	glyma01g03470	weakly similar to ( 166)NO36A_SOYBN no original description	1.996	0.1321
11765536	glyma01g03540	moderately similar to ( 350)AT5G05670| Symbols: | signal recognition particle binding | chr5:1695917-1697535 REVERSE no original description	1.209	0.342103
11765545	glyma01g03570	moderately similar to ( 245)AT2G47110| Symbols: UBQ6 | UBQ6 (ubiquitin 6); protein binding | chr2:19351771-19352244 FORWARDweakly similar to ( 147)UBIQ_WHEAT no original description	1.056	0.860058
11765549	glyma01g03580	weakly similar to ( 177)AT1G23420| Symbols: INO | INO (INNER NO OUTER); transcription factor | chr1:8317412-8319093 FORWARDvery weakly similar to ( 100)YAB1_ORYSA no original description	-1.64	0.544691
11765558	glyma01g03600	moderately similar to ( 330)AT1G10650| Symbols: | protein binding / zinc ion binding | chr1:3524123-3525061 REVERSE no original description	-1.255	0.446507
11765566	glyma01g03610	highly similar to ( 564)AT2G46290| Symbols: | eukaryotic translation initiation factor 3 subunit 2, putative / eIF-3 beta, putative / eIF3i, putative | chr2:19012983-19014870 REVERSE no original description	1.307	0.0890866
11765582	glyma01g03650	moderately similar to ( 307)AT1G70490| Symbols: ATARFA1D | ATARFA1D | chr1:26567825-26568815 REVERSEmoderately similar to ( 307)ARF_VIGUN no original description	1.037	0.908091
11765593	glyma01g03670	no original description	-1.169	0.765549
11765604	glyma01g03700	weakly similar to ( 150)AT1G70420| Symbols: | similar to unknown protein [Arabidopsis thaliana] (TAIR:AT1G23710.1); similar to unnamed protein product [Vitis vinifera] (GB:CAO66069.1); contains InterPro domain Protein of unknown function DUF1645 (InterPro:IPR012442) | chr1:26543503-26544321 REVERSE no original description	2.431	0.0270375
11765608	glyma01g03720	moderately similar to ( 379)AT5G14740| Symbols: CA18, BETA CA2, CA2 | CA2 (BETA CARBONIC ANHYDRASE 2) | chr5:4758260-4762318 FORWARDmoderately similar to ( 400)CAHC_TOBAC no original description	-2.523	0.11877
11765623	glyma01g03750	moderately similar to ( 217)AT1G23750| Symbols: | DNA-binding protein-related | chr1:8400627-8401160 FORWARD no original description	1.565	0.0143508
11765627	glyma01g03760	highly similar to ( 716)AT1G70370| Symbols: | BURP domain-containing protein / polygalacturonase, putative | chr1:26516666-26518661 REVERSE no original description	1.544	0.0780173
11765637	glyma01g03780	no original description	1.181	0.714865
11765641	glyma01g03790	moderately similar to ( 489)AT1G23790| Symbols: | similar to unknown protein [Arabidopsis thaliana] (TAIR:AT1G70340.1); similar to unnamed protein product [Vitis vinifera] (GB:CAO40888.1); contains InterPro domain Protein of unknown function DUF936, plant (InterPro:IPR010341) | chr1:8410088-8411906 FORWARD no original description	1.113	0.733315
11765649	glyma01g03810	moderately similar to ( 284)AT1G60200| Symbols: | splicing factor PWI domain-containing protein / RNA recognition motif (RRM)-containing protein | chr1:22204547-22208906 REVERSE no original description	1.297	0.211447
11765658	glyma01g03830	highly similar to ( 526)AT1G23820| Symbols: SPDS1 | SPDS1 (SPERMIDINE SYNTHASE 1) | chr1:8420267-8422713 FORWARDhighly similar to ( 570)SPD1_PEA no original description	-1.06	0.907493
11765670	glyma01g03850	nearly identical (1126)AT1G70300| Symbols: KUP6 | KUP6 (K+ uptake permease 6); potassium ion transmembrane transporter | chr1:26481656-26484896 REVERSEhighly similar to ( 943)HAK9_ORYSA no original description	-1.492	0.362767
11765685	glyma01g03870	nearly identical (1358)AT1G23870| Symbols: TPS9, ATTPS9 | ATTPS9 (Arabidopsis thaliana trehalose-phosphatase/synthase 9); transferase, transferring glycosyl groups / trehalose-phosphatase | chr1:8432684-8435495 FORWARD no original description	1.478	0.738663
11765690	glyma01g03880	highly similar to ( 528)AT1G70280| Symbols: | NHL repeat-containing protein | chr1:26469749-26472134 REVERSE no original description	-1.535	0.246559
11765700	glyma01g03890	nearly identical (1278)AT1G60070| Symbols: | clathrin binding | chr1:22146609-22152961 REVERSE no original description	1.336	0.314462
11765720	glyma01g03920	highly similar to ( 600)AT5G17680| Symbols: | disease resistance protein (TIR-NBS-LRR class), putative | chr5:5823001-5827155 FORWARD no original description	-1.209	0.221711
11765728	glyma01g03930	nearly identical (1101)AT5G26830| Symbols: | threonyl-tRNA synthetase / threonine--tRNA ligase (THRRS) | chr5:9437354-9441571 FORWARD no original description	1.027	0.908073
11765753	glyma01g03980	highly similar to ( 506)AT5G17680| Symbols: | disease resistance protein (TIR-NBS-LRR class), putative | chr5:5823001-5827155 FORWARD no original description	1.125	0.556475
11765766	glyma01g04000	moderately similar to ( 491)AT5G17680| Symbols: | disease resistance protein (TIR-NBS-LRR class), putative | chr5:5823001-5827155 FORWARD no original description	1.056	0.725327
11765782	glyma01g04040	moderately similar to ( 206)AT5G40210| Symbols: | nodulin MtN21 family protein | chr5:16090953-16093316 REVERSE no original description	-1.24	0.0121244
11765792	glyma01g04050	weakly similar to ( 180)AT5G40240| Symbols: | nodulin MtN21 family protein | chr5:16099553-16101694 REVERSE no original description	-4.093	0.0115602
11765802	glyma01g04060	weakly similar to ( 166)AT5G40240| Symbols: | nodulin MtN21 family protein | chr5:16099553-16101694 REVERSE no original description	1.128	0.680941
11765813	glyma01g04080	highly similar to ( 595)AT1G24030| Symbols: | protein kinase family protein | chr1:8503383-8505184 FORWARDmoderately similar to ( 223)NORK_MEDTR no original description	-3.349	0.0508229
11765821	glyma01g04110	moderately similar to ( 268)AT1G70230| Symbols: | similar to unknown protein [Arabidopsis thaliana] (TAIR:AT1G01430.1); similar to Os09g0375300 [Oryza sativa (japonica cultivar-group)] (GB:NP_001063036.1); similar to Os06g0235200 [Oryza sativa (japonica cultivar-group)] (GB:NP_001057240.1); similar to leaf senescence protein-like [Oryza sativa (japonica cultivar-group)] (GB:BAD26032.1); contains …	-1.327	0.378052
11765825	glyma01g04160	highly similar to ( 858)AT1G60030| Symbols: | xanthine/uracil permease family protein | chr1:22117658-22120313 REVERSE no original description	1.057	0.912989
11765841	glyma01g04170	moderately similar to ( 443)AT1G07420| Symbols: ATSMO1, ATSMO2-2, ATSMO2, SMO2-2 | SMO2-2 (sterol 4-alpha-methyl-oxidase 2); C-4 methylsterol oxidase | chr1:2278915-2280030 FORWARD no original description	1.048	0.789719
11765856	glyma01g04190	weakly similar to ( 157)AT1G60010| Symbols: | similar to unknown protein [Arabidopsis thaliana] (TAIR:AT1G10530.1); similar to unnamed protein product [Vitis vinifera] (GB:CAO40951.1) | chr1:22099325-22100099 REVERSE no original description	1.174	0.415502
11765862	glyma01g04200	moderately similar to ( 357)AT3G14470| Symbols: | disease resistance protein (NBS-LRR class), putative | chr3:4857947-4861111 FORWARD no original description	-1.023	0.958266
11765864	glyma01g04230	weakly similar to ( 171)AT1G70200| Symbols: | RNA recognition motif (RRM)-containing protein | chr1:26436177-26438014 REVERSE no original description	-1.237	0.508936
11765871	glyma01g04240	moderately similar to ( 357)AT3G14470| Symbols: | disease resistance protein (NBS-LRR class), putative | chr3:4857947-4861111 FORWARD no original description	1.225	0.595954
11765882	glyma01g04370	weakly similar to ( 150)AT1G59970| Symbols: | matrixin family protein | chr1:22077266-22078348 FORWARDweakly similar to ( 131)MEP1_SOYBN no original description	1.178	0.256954
11765884	glyma01g04390	no original description	-1.236	0.412416
11765889	glyma01g04420	very weakly similar to (82.0)AT1G59940| Symbols: ARR3 | ARR3 (RESPONSE REGULATOR 3); transcription regulator/ two-component response regulator | chr1:22069559-22070560 REVERSE no original description	1.054	0.856834
11765895	glyma01g04430	moderately similar to ( 457)AT1G70140| Symbols: ATFH8 | ATFH8 (FORMIN 8); actin binding / actin filament binding / profilin binding | chr1:26416351-26418711 REVERSE no original description	1.654	0.0832056
11765898	glyma01g04450	moderately similar to ( 234)AT1G10460| Symbols: GLP7 | GLP7 (GERMIN-LIKE PROTEIN 7); manganese ion binding / metal ion binding / nutrient reservoir | chr1:3439579-3440232 REVERSEweakly similar to ( 164)NEC1_NICPL no original description	1.118	0.493563
11765901	glyma01g04500	moderately similar to ( 379)AT1G27210| Symbols: | binding | chr1:9455656-9457904 REVERSE no original description	-1.559	0.194852
11765908	glyma01g04510	highly similar to ( 524)AT1G27200| Symbols: | similar to unknown protein [Arabidopsis thaliana] (TAIR:AT5G40720.1); similar to unknown [Populus trichocarpa] (GB:ABK95005.1); contains InterPro domain Protein of unknown function DUF23 (InterPro:IPR008166) | chr1:9449799-9451526 REVERSE no original description	1.36	0.130519
11765912	glyma01g04530	moderately similar to ( 214)AT1G70000| Symbols: | DNA-binding family protein | chr1:26367337-26368298 REVERSE no original description	-1.392	0.153241
11765939	glyma01g04560	weakly similar to ( 133)AT1G69980| Symbols: | similar to unnamed protein product [Vitis vinifera] (GB:CAO40983.1) | chr1:26360222-26361310 REVERSE no original description	-1.486	0.211649
11765945	glyma01g04590	nearly identical (1139)AT1G27170| Symbols: | ATP binding / protein binding / transmembrane receptor | chr1:9434705-9439206 FORWARDvery weakly similar to (95.9)RPK1_IPONI no original description	-1.666	0.106547
11765951	glyma01g04600	no original description	1.244	0.100575
11765957	glyma01g04630	highly similar to ( 604)AT1G59650| Symbols: CW14 | CW14 | chr1:21923764-21926335 FORWARD no original description	-1.185	0.691745
11765970	glyma01g04660	highly similar to ( 786)AT5G62620| Symbols: | galactosyltransferase family protein | chr5:25154362-25156659 FORWARD no original description	-1.815	0.0318265
11765981	glyma01g04690	moderately similar to ( 236)AT1G10360| Symbols: GST29, ATGSTU18 | ATGSTU18 (GLUTATHIONE S-TRANSFERASE 29); glutathione transferase | chr1:3395740-3396808 REVERSEmoderately similar to ( 203)GSTU6_ORYSA no original description	-1.199	0.495183
11765986	glyma01g04700	very weakly similar to (91.7)AT1G10360| Symbols: GST29, ATGSTU18 | ATGSTU18 (GLUTATHIONE S-TRANSFERASE 29); glutathione transferase | chr1:3395740-3396808 REVERSE no original description	1.173	0.361309
11765993	glyma01g04710	moderately similar to ( 209)AT1G10360| Symbols: GST29, ATGSTU18 | ATGSTU18 (GLUTATHIONE S-TRANSFERASE 29); glutathione transferase | chr1:3395740-3396808 REVERSEweakly similar to ( 166)GSTU6_ORYSA no original description	-6.091	0.0646411
11765997	glyma01g04720	moderately similar to ( 430)AT1G27150| Symbols: | binding | chr1:9429164-9432055 FORWARD no original description	1.588	0.23835
11766009	glyma01g04730	moderately similar to ( 458)AT1G27100| Symbols: | similar to unknown protein [Arabidopsis thaliana] (TAIR:AT1G69900.1); similar to hypothetical protein [Vitis vinifera] (GB:CAN62089.1); contains InterPro domain Protein of unknown function DUF569 (InterPro:IPR007679); contains InterPro domain Actin-crosslinking proteins (InterPro:IPR008999) | chr1:9407544-9411061 REVERSE no original description	1.723	0.327331
11766017	glyma01g04740	moderately similar to ( 279)AT2G02590| Symbols: | similar to unnamed protein product [Vitis vinifera] (GB:CAO41025.1); contains InterPro domain Putative small multi-drug export (InterPro:IPR009577) | chr2:704976-706493 FORWARD no original description	1.018	0.918711
11766022	glyma01g04750	moderately similar to ( 309)AT1G59725| Symbols: | DNAJ heat shock protein, putative | chr1:21954403-21955875 FORWARDvery weakly similar to (90.5)DNJH_CUCSA no original description	1.002	0.99153
11766035	glyma01g04860	moderately similar to ( 270)AT1G27070| Symbols: | 5'-AMP-activated protein kinase-related | chr1:9396932-9399212 REVERSE no original description	-2.03	0.0679035
11766044	glyma01g04900	highly similar to ( 748)AT1G69850| Symbols: NTL1, ATNRT1:2 | ATNRT1:2 (NITRATE TRANSPORTER 1:2); calcium ion binding / transporter | chr1:26300608-26304070 REVERSE no original description	1.873	0.0973492
11766052	glyma01g04930	highly similar to ( 674)AT5G15080| Symbols: | protein kinase, putative | chr5:4886417-4888558 FORWARDmoderately similar to ( 228)NORK_PEA no original description	-1.354	0.164842
11766061	glyma01g04950	moderately similar to ( 456)AT5G62740| Symbols: | band 7 family protein | chr5:25218546-25219761 FORWARD no original description	1.086	0.915393
11766070	glyma01g04970	highly similar to ( 512)AT1G14420| Symbols: AT59 | AT59 (Arabidopsis homolog of tomato LAT59); lyase/ pectate lyase | chr1:4931839-4933400 REVERSEmoderately similar to ( 461)PEL_LILLO no original description	-1.123	0.709152
11766075	glyma01g05000	moderately similar to ( 222)AT1G14410| Symbols: ATWHY1, PTAC1 | ATWHY1/PTAC1 (A. THALIANA WHIRLY 1); DNA binding / telomeric DNA binding | chr1:4929347-4930805 REVERSE no original description	-1.302	0.504017
11766084	glyma01g05020	moderately similar to ( 265)AT3G50310| Symbols: MAPKKK20 | MAPKKK20 (Mitogen-activated protein kinase kinase kinase 20); kinase | chr3:18659278-18660306 REVERSEvery weakly similar to (87.8)M2K1_ORYSA no original description	-1.067	0.905219
11766089	glyma01g05030	no original description	-1.417	0.6473
11766096	glyma01g05050	weakly similar to ( 163)AT1G18860| Symbols: ATWRKY61, WRKY61 | WRKY61 (WRKY DNA-binding protein 61); transcription factor | chr1:6509485-6511200 FORWARD no original description	-1.089	0.794429
11766102	glyma01g05060	moderately similar to ( 494)AT1G69800| Symbols: | CBS domain-containing protein | chr1:26278079-26279988 REVERSE no original description	4.224	0.0110867
11766110	glyma01g05080	moderately similar to ( 284)AT2G02760| Symbols: UBC2, ATUBC2 | ATUBC2 (UBIQUITING-CONJUGATING ENZYME 2); ubiquitin-protein ligase | chr2:774270-775148 FORWARDmoderately similar to ( 286)UBC2_MEDSA no original description	-1.082	0.907699
11766117	glyma01g05100	weakly similar to ( 171)AT2G02790| Symbols: IQD29 | IQD29 (IQ-domain 29); calmodulin binding | chr2:788707-790945 FORWARD no original description	-1.262	0.542794
11766136	glyma01g05170	highly similar to ( 546)AT1G14360| Symbols: ATUTR3, UTR3 | ATUTR3/UTR3 (UDP-GALACTOSE TRANSPORTER 3); pyrimidine nucleotide sugar transmembrane transporter | chr1:4911357-4913024 REVERSE no original description	-1.006	0.984494
11766159	glyma01g05280	very weakly similar to (82.0)AT1G22030| Symbols: | similar to unknown protein [Arabidopsis thaliana] (TAIR:AT1G77855.1); similar to unnamed protein product [Vitis vinifera] (GB:CAO61782.1) | chr1:7759326-7760404 REVERSE no original description	-1.344	0.314647
11766170	glyma01g05340	highly similar to ( 524)AT2G02870| Symbols: | kelch repeat-containing F-box family protein | chr2:838377-839780 FORWARD no original description	2.278	0.049652
11766176	glyma01g05350	no original description	1.141	0.823591
11766180	glyma01g05360	moderately similar to ( 206)AT2G02880| Symbols: | mucin-related | chr2:841302-843150 FORWARD no original description	1.508	0.0552166
11766194	glyma01g05470	highly similar to ( 719)AT2G46210| Symbols: | delta-8 sphingolipid desaturase, putative | chr2:18984615-18985964 FORWARD no original description	1.218	0.721917
11766198	glyma01g05480	moderately similar to ( 477)AT1G26830| Symbols: CUL3A, ATCUL3A, ATCUL3, CUL3 | ATCUL3/ATCUL3A/CUL3/CUL3A (Cullin 3A); protein binding / ubiquitin-protein ligase | chr1:9296050-9298361 FORWARD no original description	1.108	0.663133
11766215	glyma01g05540	moderately similar to ( 315)AT1G26840| Symbols: ORC6, ATORC6 | ATORC6/ORC6 (Origin recognition complex protein 6); DNA binding | chr1:9298809-9300590 FORWARD no original description	-1.277	0.169892
11766227	glyma01g05550	moderately similar to ( 370)AT1G69640| Symbols: | acid phosphatase, putative | chr1:26197596-26199129 REVERSE no original description	-1.064	0.805163
11766264	glyma01g05680	moderately similar to ( 306)AT1G26870| Symbols: ANAC009 | ANAC009 (Arabidopsis NAC domain containing protein 9); transcription factor | chr1:9312843-9314970 FORWARDweakly similar to ( 191)NAC68_ORYSA no original description	-1.282	0.263874
11766270	glyma01g05690	moderately similar to ( 300)AT5G17680| Symbols: | disease resistance protein (TIR-NBS-LRR class), putative | chr5:5823001-5827155 FORWARD no original description	-1.197	0.64713
11766279	glyma01g05750	highly similar to ( 579)AT2G02970| Symbols: | nucleoside phosphatase family protein / GDA1/CD39 family protein | chr2:865394-868006 REVERSEweakly similar to ( 157)NTPA_PEA no original description	1.244	0.414237
11766290	glyma01g05770	moderately similar to ( 375)AT5G22260| Symbols: MS1 | MS1 (MALE STERILITY 1); DNA binding | chr5:7367710-7370195 REVERSE no original description	1.081	0.843229
11766305	glyma01g05800	moderately similar to ( 216)AT2G02960| Symbols: | zinc finger (C3HC4-type RING finger) family protein | chr2:862345-863979 REVERSE no original description	1.053	0.882262
11766316	glyma01g05810	very weakly similar to ( 100)AT5G15210| Symbols: ATHB30, ZFHD3 | ATHB30/ZFHD3 (ZINC FINGER HOMEODOMAIN 3); DNA binding / transcription factor | chr5:4937877-4938692 REVERSE no original description	1.514	0.319917
11766319	glyma01g05820	moderately similar to ( 275)AT5G39785| Symbols: | structural constituent of ribosome | chr5:15946485-15949443 FORWARD no original description	-1.868	0.0946393
11766328	glyma01g05830	highly similar to ( 857)AT2G02980| Symbols: | pentatricopeptide (PPR) repeat-containing protein | chr2:868467-870278 FORWARDvery weakly similar to (92.4)RF1_ORYSA no original description	-1.417	0.0268651
11766332	glyma01g05840	moderately similar to ( 319)AT2G02990| Symbols: RNS1 | RNS1 (RIBONUCLEASE 1); endoribonuclease | chr2:873713-874666 FORWARDweakly similar to ( 117)RN28_PANGI no original description	1.458	0.223726
11766337	glyma01g05850	moderately similar to ( 343)AT1G14220| Symbols: | ribonuclease T2 family protein | chr1:4858637-4859596 REVERSEweakly similar to ( 115)RN28_PANGI no original description	-1.213	0.262854
11766344	glyma01g05860	highly similar to ( 848)AT1G26810| Symbols: GALT1 | GALT1 (GALACTOSYLTRANSFERASE1); UDP-galactose:N-glycan beta-1,3-galactosyltransferase/ transferase, transferring glycosyl groups / transferase, transferring hexosyl groups | chr1:9286849-9289314 REVERSE no original description	2.582	0.021452
11766355	glyma01g05880	weakly similar to ( 160)AT1G26800| Symbols: | zinc finger (C3HC4-type RING finger) family protein | chr1:9285563-9286177 REVERSE no original description	-1.681	0.136259
11766365	glyma01g05960	moderately similar to ( 217)AT3G47500| Symbols: CDF3 | CDF3 (CYCLING DOF FACTOR 3); DNA binding / protein binding / transcription factor | chr3:17515261-17516949 REVERSEweakly similar to ( 101)MNB1A_MAIZE no original description	-1.225	0.127181
11766368	glyma01g05970	very weakly similar to (88.2)AT3G29000| Symbols: | calcium-binding EF hand family protein | chr3:11007028-11007612 FORWARD no original description	-1.021	0.94725
11766384	glyma01g06050	weakly similar to ( 189)AT3G56050| Symbols: | protein kinase family protein | chr3:20809301-20811685 REVERSE no original description	1.027	0.963206
11766389	glyma01g06100	very weakly similar to (84.0)AT5G15290| Symbols: | integral membrane family protein | chr5:4967097-4967849 FORWARD no original description	1.057	0.848793
11766393	glyma01g06140	very weakly similar to (86.3)AT1G74440| Symbols: | similar to unknown protein [Arabidopsis thaliana] (TAIR:AT1G18720.1); similar to unknown [Populus trichocarpa] (GB:ABK94463.1); similar to hypothetical protein [Vitis vinifera] (GB:CAN69808.1); contains InterPro domain Protein of unknown function DUF962 (InterPro:IPR009305) | chr1:27982869-27984032 REVERSE no original description	-1.024	0.972697
11766399	glyma01g06170	highly similar to ( 555)AT2G03150| Symbols: EMB1579 | EMB1579 (EMBRYO DEFECTIVE 1579); binding | chr2:952310-959001 FORWARD no original description	1.167	0.704368
11766423	glyma01g06180	no original description	1.009	0.972538
11766428	glyma01g06190	weakly similar to ( 144)AT5G15310| Symbols: AtMYB16, AtMIXTA | AtMIXTA/AtMYB16 (myb domain protein 16) | chr5:4974897-4976109 FORWARDweakly similar to ( 104)ODO1_PETHY no original description	1.254	0.583834
11766447	glyma01g06250	no original description	1.16	0.637784
11766453	glyma01g06260	very weakly similar to (91.7)AT1G26750| Symbols: | similar to unnamed protein product [Vitis vinifera] (GB:CAO68449.1); similar to hypothetical protein [Vitis vinifera] (GB:CAN72786.1) | chr1:9246844-9248040 FORWARD no original description	-1.335	0.116885
11766470	glyma01g06350	moderately similar to ( 250)AT1G69450| Symbols: | similar to HYP1 (HYPOTHETICAL PROTEIN 1) [Arabidopsis thaliana] (TAIR:AT3G01100.1); similar to unnamed protein product [Vitis vinifera] (GB:CAO64743.1); similar to unnamed protein product [Vitis vinifera] (GB:CAO15025.1); similar to Protein of unknown function DUF221 [Medicago truncatula] (GB:ABN08272.1); contains InterPro domain Protein of unknow…	1.324	0.587413
11766483	glyma01g06370	nearly identical (1252)AT1G69440| Symbols: ZIP, AGO7 | AGO7 (ARGONAUTE7); nucleic acid binding | chr1:26105228-26108679 REVERSE no original description	3.088	0.15837
11766511	glyma01g06530	moderately similar to ( 421)AT3G29180| Symbols: | similar to unknown protein [Arabidopsis thaliana] (TAIR:AT5G39430.1); similar to unnamed protein product [Vitis vinifera] (GB:CAO15029.1); contains InterPro domain Protein of unknown function DUF1336 (InterPro:IPR009769) | chr3:11150310-11152559 FORWARD no original description	1.12	0.840723
11766522	glyma01g06540	moderately similar to ( 362)AT2G25355| Symbols: | exonuclease-related | chr2:10808646-10810670 FORWARD no original description	-1.257	0.307992
11766542	glyma01g06590	weakly similar to ( 114)AT3G14470| Symbols: | disease resistance protein (NBS-LRR class), putative | chr3:4857947-4861111 FORWARD no original description	-1.181	0.730152
11766551	glyma01g06630	moderately similar to ( 338)AT1G69380| Symbols: | similar to unknown protein [Arabidopsis thaliana] (TAIR:AT5G13610.1); similar to unnamed protein product [Vitis vinifera] (GB:CAO15325.1); contains InterPro domain Protein of unknown function DUF155 (InterPro:IPR003734) | chr1:26085392-26087094 REVERSE no original description	-1.213	0.529981
11766562	glyma01g06680	moderately similar to ( 238)AT1G69360| Symbols: | similar to unknown protein [Arabidopsis thaliana] (TAIR:AT1G26620.1); similar to hypothetical protein [Vitis vinifera] (GB:CAN65039.1); contains InterPro domain Protein of unknown function DUF863, plant (InterPro:IPR008581) | chr1:26076183-26079083 REVERSE no original description	-1.084	0.827832
11766575	glyma01g06780	no original description	1.058	0.903226
11766586	glyma01g06800	moderately similar to ( 279)AT1G69330| Symbols: | zinc finger (C3HC4-type RING finger) family protein | chr1:26067801-26068613 REVERSE no original description	1.445	0.130489
11766591	glyma01g06830	moderately similar to ( 296)AT2G20540| Symbols: | pentatricopeptide (PPR) repeat-containing protein | chr2:8851241-8852845 FORWARD no original description	-1.321	0.328316
11766595	glyma01g06870	weakly similar to ( 184)AT1G69310| Symbols: ATWRKY57, WRKY57 | WRKY57 (WRKY DNA-binding protein 57); transcription factor | chr1:26059781-26061572 REVERSE no original description	-1.028	0.878289
11766628	glyma01g07010	moderately similar to ( 489)AT1G26520| Symbols: | similar to PRLI-interacting factor L, putative [Arabidopsis thaliana] (TAIR:AT1G15730.1); similar to unnamed protein product [Vitis vinifera] (GB:CAO41893.1); contains InterPro domain Cobalamin (vitamin B12) biosynthesis CobW-like, C-terminal (InterPro:IPR011629); contains InterPro domain Cobalamin (vitamin B12) biosynthesis CobW-like (InterPro:IP…	1.287	0.252355
11766640	glyma01g07020	highly similar to ( 873)AT2G03480| Symbols: | dehydration-responsive protein-related | chr2:1051506-1054087 FORWARD no original description	1.401	0.310851
11766655	glyma01g07070	moderately similar to ( 383)AT1G26480| Symbols: GF14 IOTA, GRF12 | GRF12 (GENERAL REGULATORY FACTOR 12); protein phosphorylated amino acid binding | chr1:9156560-9157832 REVERSEmoderately similar to ( 360)1433D_SOYBN no original description	1.155	0.698398
11766664	glyma01g07100	weakly similar to ( 122)AT1G18650| Symbols: | glycosyl hydrolase family protein 17 | chr1:6419028-6420405 REVERSE no original description	1.213	0.651061
11766676	glyma01g07180	moderately similar to ( 488)AT5G50280| Symbols: EMB1006 | EMB1006 (EMBRYO DEFECTIVE 1006) | chr5:20476464-20478730 FORWARDweakly similar to ( 143)RF1_ORYSA no original description	-1.016	0.951645
11766708	glyma01g07300	moderately similar to ( 413)AT1G12700| Symbols: | helicase domain-containing protein / pentatricopeptide (PPR) repeat-containing protein | chr1:4322911-4326195 REVERSEmoderately similar to ( 274)RF1_ORYSA no original description	1.039	0.952967
11766729	glyma01g07360	no original description	1.07	0.72689
11766734	glyma01g07390	weakly similar to ( 138)AT1G13740| Symbols: | similar to unknown protein [Arabidopsis thaliana] (TAIR:AT1G69260.1); similar to unnamed protein product [Vitis vinifera] (GB:CAO41856.1); contains InterPro domain Protein of unknown function DUF1675 (InterPro:IPR012463) | chr1:4713966-4715155 FORWARD no original description	4.49	0.0206474
11766757	glyma01g07530	highly similar to ( 986)AT1G26370| Symbols: | RNA helicase, putative | chr1:9122017-9125355 REVERSE no original description	1.511	0.0458863
11766772	glyma01g07550	no original description	1.131	0.103861
11766781	glyma01g07580	highly similar to ( 585)AT1G13710| Symbols: CYP78A5 | CYP78A5 (cytochrome P450, family 78, subfamily A, polypeptide 5); oxygen binding | chr1:4702929-4704589 REVERSEmoderately similar to ( 446)C78A3_SOYBN no original description	-2.054	0.105351
11766794	glyma01g07640	moderately similar to ( 268)AT1G69220| Symbols: SIK1 | SIK1 (ERINE/THREONINE KINASE 1); kinase | chr1:26023961-26029782 REVERSE no original description	-1.359	0.146424
11766800	glyma01g07670	moderately similar to ( 368)AT1G69220| Symbols: SIK1 | SIK1 (ERINE/THREONINE KINASE 1); kinase | chr1:26023961-26029782 REVERSE no original description	-1.19	0.292314
11766811	glyma01g07680	weakly similar to ( 199)AT1G75310| Symbols: AUL1 | AUL1 (auxin-like 1 protein); heat shock protein binding | chr1:28264665-28269785 FORWARD no original description	1.179	0.309001
11766839	glyma01g07770	moderately similar to ( 344)AT1G13700| Symbols: | glucosamine/galactosamine-6-phosphate isomerase family protein | chr1:4694472-4695597 REVERSE no original description	-1.558	0.0773589
11766846	glyma01g07790	highly similar to ( 654)AT4G30000| Symbols: | dihydropterin pyrophosphokinase, putative / dihydropteroate synthase, putative / DHPS, putative | chr4:14670530-14672403 REVERSE no original description	1.094	0.87752
11766853	glyma01g07860	highly similar to ( 719)AT1G31710| Symbols: | copper amine oxidase, putative | chr1:11349836-11355320 FORWARDhighly similar to ( 917)AMO_PEA no original description	-1.576	0.274176
11766873	glyma01g07910	nearly identical (1050)AT3G24240| Symbols: | leucine-rich repeat transmembrane protein kinase, putative | chr3:8780558-8784157 FORWARDmoderately similar to ( 426)RPK1_IPONI no original description	-1.176	0.618491
11766881	glyma01g07930	highly similar to ( 661)AT3G02230| Symbols: ATRGP1, ATRGP, RGP1 | RGP1 (REVERSIBLY GLYCOSYLATED POLYPEPTIDE 1) | chr3:415470-417311 FORWARDhighly similar to ( 691)UPTG_PEA no original description	1.887	0.123984
11766888	glyma01g07970	highly similar to ( 590)AT3G47950| Symbols: AHA4 | AHA4 (Arabidopsis H(+)-ATPase 4); ATPase | chr3:17704000-17708786 FORWARDhighly similar to ( 602)PMA1_NICPL no original description	-1.123	0.419348
11766911	glyma01g08030	weakly similar to ( 167)AT1G69180| Symbols: CRC | CRC (CRABS CLAW); transcription factor | chr1:26011397-26012603 REVERSEweakly similar to ( 170)YABDL_ORYSA no original description	-1.456	0.643772
11766932	glyma01g08130	moderately similar to ( 242)AT5G15800| Symbols: AGL2, SEP1 | SEP1 (SEPALLATA1) | chr5:5151597-5153770 REVERSEmoderately similar to ( 249)CMB1_DIACA no original description	1.107	0.777822
11766945	glyma01g08150	moderately similar to ( 256)AT1G69120| Symbols: AGL7, AP1 | AP1 (APETALA1); DNA binding / transcription factor | chr1:25986239-25989765 REVERSEmoderately similar to ( 258)AP1_SINAL no original description	-1.177	0.595651
11766963	glyma01g08200	moderately similar to ( 345)AT5G41060| Symbols: | zinc finger (DHHC type) family protein | chr5:16453177-16454768 FORWARD no original description	-1.007	0.959843
11766992	glyma01g08540	very weakly similar to (97.1)AT2G03810| Symbols: | 18S pre-ribosomal assembly protein gar2-related | chr2:1162700-1164283 FORWARD no original description	-1.055	0.876956
11767000	glyma01g08560	no original description	-1.119	0.736842
11767007	glyma01g08580	moderately similar to ( 216)AT1G26300| Symbols: | BSD domain-containing protein | chr1:9098924-9099733 REVERSE no original description	-1.43	0.170857
11767016	glyma01g08610	moderately similar to ( 375)AT1G69020| Symbols: | prolyl oligopeptidase family protein | chr1:25947612-25950860 REVERSE no original description	-1.159	0.770705
11767031	glyma01g08640	moderately similar to ( 393)AT3G14470| Symbols: | disease resistance protein (NBS-LRR class), putative | chr3:4857947-4861111 FORWARD no original description	-1.329	0.135716
11767045	glyma01g08980	highly similar to ( 613)AT5G15740| Symbols: | similar to unknown protein [Arabidopsis thaliana] (TAIR:AT3G02250.1); similar to hypothetical protein [Cleome spinosa] (GB:ABD96934.1); similar to unnamed protein product [Vitis vinifera] (GB:CAO49221.1); similar to hypothetical protein [Cleome spinosa] (GB:ABD96844.1); contains InterPro domain Protein of unknown function DUF246, plant (InterPro:IPR00…	1.035	0.862223
11767073	glyma01g09080	moderately similar to ( 219)AT2G46080| Symbols: | similar to BPS1 (BYPASS 1) [Arabidopsis thaliana] (TAIR:AT1G01550.2); similar to BPS1 (BYPASS 1) [Arabidopsis thaliana] (TAIR:AT1G01550.1); similar to unknown [Populus trichocarpa] (GB:ABK94247.1) | chr2:18955390-18956433 REVERSE no original description	-1.698	0.504227
11767081	glyma01g09120	highly similar to ( 830)AT2G03890| Symbols: | phosphatidylinositol 3- and 4-kinase family protein | chr2:1186196-1188148 FORWARD no original description	-1.277	0.0646411
11767098	glyma01g09160	moderately similar to ( 417)AT5G03490| Symbols: | UDP-glucoronosyl/UDP-glucosyl transferase family protein | chr5:871549-872946 FORWARDweakly similar to ( 163)ZOX_PHAVU no original description	-1.888	0.0181088
11767109	glyma01g09230	no original description	-1.355	0.312821
11767116	glyma01g09280	moderately similar to ( 258)AT5G10280| Symbols: AtMYB92, AtMYB64, MYB92 | MYB92 (myb domain protein 92); DNA binding / transcription factor | chr5:3232777-3233957 FORWARDmoderately similar to ( 202)ODO1_PETHY no original description	1.015	0.960682
11767121	glyma01g09310	nearly identical (1124)AT2G04030| Symbols: EMB1956, CR88 | CR88 (EMBRYO DEFECTIVE 1956); ATP binding | chr2:1281980-1285906 FORWARDhighly similar to ( 519)ENPL_HORVU no original description	-1.246	0.155342
11767153	glyma01g09360	moderately similar to ( 375)AT1G17020| Symbols: ATSRG1, SRG1 | SRG1 (SENESCENCE-RELATED GENE 1); oxidoreductase, acting on paired donors, with incorporation or reduction of molecular oxygen, 2-oxoglutarate as one donor, and incorporation of one atom each of oxygen into both donors | chr1:5820251-5821734 FORWARDweakly similar to ( 172)LDOX_PETHY no original description	10.226	0.0110888
11767171	glyma01g09420	moderately similar to ( 315)AT1G68910| Symbols: | similar to unknown protein [Arabidopsis thaliana] (TAIR:AT5G11390.1); similar to unnamed protein product [Vitis vinifera] (GB:CAO15349.1) | chr1:25912036-25914148 REVERSE no original description	-1.79	0.135157
11767186	glyma01g09430	weakly similar to ( 122)ATMG00860| Symbols: ORF158 | hypothetical protein | chrM:235916-236392 FORWARDweakly similar to ( 152)RRPO_OENBE no original description	-1.055	0.881314
11767208	glyma01g09460	no original description	1.572	0.457086
11767215	glyma01g09480	no original description	1.097	0.830982
11767221	glyma01g09510	weakly similar to ( 128)AT3G30530| Symbols: ATBZIP42 | ATBZIP42 (ARABIDOPSIS THALIANA BASIC LEUCINE-ZIPPER); DNA binding / protein heterodimerization/ protein homodimerization/ transcription factor | chr3:12141991-12142512 FORWARD no original description	1.049	0.968823
11767224	glyma01g09520	highly similar to ( 747)AT1G26230| Symbols: | chaperonin, putative | chr1:9072375-9075259 REVERSEhighly similar to ( 674)RUBB_PEA no original description	-3.792	0.0300208
11767239	glyma01g09530	no original description	-1.067	0.888091
11767241	glyma01g09550	no original description	-1.065	0.907785
11767263	glyma01g09640	weakly similar to ( 117)AT3G25545| Symbols: | similar to unknown [Populus trichocarpa] (GB:ABK95265.1) | chr3:9278874-9279677 FORWARD no original description	1.135	0.317152
11767267	glyma01g09650	moderately similar to ( 489)AT1G68850| Symbols: | peroxidase, putative | chr1:25887469-25888840 REVERSEmoderately similar to ( 263)PER2_ORYSA no original description	1.088	0.753417
11767273	glyma01g09660	highly similar to ( 963)AT1G26190| Symbols: | phosphoribulokinase/uridine kinase family protein | chr1:9057272-9060420 REVERSE no original description	2.176	0.171731
11767290	glyma01g09900	moderately similar to ( 287)AT2G20830| Symbols: | folic acid binding / transferase | chr2:8975451-8976879 REVERSE no original description	4.497	0.0172289
11767296	glyma01g10040	moderately similar to ( 470)AT3G05390| Symbols: | similar to unknown protein [Arabidopsis thaliana] (TAIR:AT4G01240.1); similar to unnamed protein product [Vitis vinifera] (GB:CAO17562.1); similar to hypothetical protein [Vitis vinifera] (GB:CAN77378.1); contains domain SSF53335 (SSF53335); contains domain PROKAR_LIPOPROTEIN (PS51257) | chr3:1546591-1547982 REVERSE no original description	-1.134	0.840105
11767317	glyma01g10070	no original description	1.666	0.0818935
11767319	glyma01g10080	moderately similar to ( 478)AT3G25570| Symbols: | adenosylmethionine decarboxylase family protein | chr3:9288650-9289699 REVERSEhighly similar to ( 600)DCAM_VICFA no original description	1.868	0.0565937
11767321	glyma01g10100	highly similar to ( 907)AT5G16000| Symbols: NIK1 | NIK1 (NSP-INTERACTING KINASE 1); kinase | chr5:5224267-5227006 FORWARDmoderately similar to ( 230)NORK_PEA no original description	-2.806	0.0294889
11767384	glyma01g10350	weakly similar to ( 157)AT1G16080| Symbols: | similar to unknown [Populus trichocarpa] (GB:ABK94042.1) | chr1:5514388-5515755 FORWARD no original description	-1.201	0.494147
11767414	glyma01g10840	weakly similar to ( 110)ATMG00860| Symbols: ORF158 | hypothetical protein | chrM:235916-236392 FORWARDweakly similar to ( 123)RRPO_OENBE no original description	-1.008	0.981858
11767419	glyma01g10850	moderately similar to ( 321)AT2G35170| Symbols: | MORN (Membrane Occupation and Recognition Nexus) repeat-containing protein /phosphatidylinositol-4-phosphate 5-kinase-related | chr2:14834694-14836684 FORWARDvery weakly similar to (81.6)PI5K1_ORYSA no original description	1.342	0.0643498
11767427	glyma01g10880	moderately similar to ( 482)AT1G02170| Symbols: ATMCPB1, MCP1B, AMC1, ATMC1, LOL3 | LOL3 (LSD ONE LIKE 3); caspase/ cysteine-type endopeptidase | chr1:411883-413426 FORWARD no original description	-1.292	0.368141
11767436	glyma01g10900	moderately similar to ( 394)KTI1_SOYBN no original description	1	0.998937
11767440	glyma01g11120	no original description	1.136	0.387002
11767448	glyma01g11130	moderately similar to ( 344)AT5G46700| Symbols: TET1, TRN2 | TET1/TRN2 (TETRASPANIN2) | chr5:18968262-18969666 FORWARD no original description	-1.042	0.952773
11767451	glyma01g11150	no original description	1.02	0.957597
11767463	glyma01g11170	weakly similar to ( 167)AT2G25010| Symbols: | similar to unknown protein [Arabidopsis thaliana] (TAIR:AT1G17930.1); similar to unnamed protein product [Vitis vinifera] (GB:CAO41085.1); contains InterPro domain Protein of unknown function DUF1723 (InterPro:IPR013541) | chr2:10638770-10640626 FORWARD no original description	-1.152	0.497816
11767471	glyma01g11180	no original description	-1.34	0.0527076
11767480	glyma01g11640	weakly similar to ( 188)ITRA_SOYBN no original description	-7.105	0.0100344
11767487	glyma01g11900	no original description	-1.185	0.214906
11767502	glyma01g12740	highly similar to ( 525)AT1G32640| Symbols: RD22BP1, JAI1, JIN1, MYC2, ZBF1, ATMYC2 | ATMYC2 (JASMONATE INSENSITIVE 1); DNA binding / transcription factor | chr1:11799022-11800893 REVERSEvery weakly similar to (87.4)ARRS_MAIZE no original description	-1.935	0.112637
11767506	glyma01g12940	no original description	3.702	0.0333299
11767514	glyma01g13410	weakly similar to ( 149)AT2G44940| Symbols: | AP2 domain-containing transcription factor TINY, putative | chr2:18544369-18545256 FORWARD no original description	-1.068	0.86616
11767531	glyma01g13900	highly similar to ( 606)AT1G02050| Symbols: | chalcone and stilbene synthase family protein | chr1:359164-360441 REVERSEmoderately similar to ( 305)CHS9_DAUCA no original description	-1.067	0.873825
11767534	glyma01g13910	weakly similar to ( 103)AT4G23160| Symbols: | protein kinase family protein | chr4:12129496-12134097 FORWARDvery weakly similar to (86.7)POLX_TOBAC no original description	-1.388	0.248007
11767547	glyma01g13950	highly similar to ( 737)AT2G44980| Symbols: | transcription regulatory protein SNF2, putative | chr2:18559418-18563744 REVERSEmoderately similar to ( 216)ISW2_ORYSA no original description	1.082	0.822105
11767566	glyma01g14170	moderately similar to ( 495)AT2G44990| Symbols: MAX3, CCD7 | CCD7 (more axillary growth 3) | chr2:18566013-18568408 FORWARD no original description	-1.091	0.897495
11767579	glyma01g14420	no original description	-1.133	0.569896
11767581	glyma01g14440	moderately similar to ( 327)AT2G45000| Symbols: EMB2766 | EMB2766 (EMBRYO DEFECTIVE 2766); structural constituent of nuclear pore | chr2:18571231-18574707 FORWARD no original description	-1.047	0.875976
11767590	glyma01g14500	weakly similar to ( 142)AT4G35670| Symbols: | glycoside hydrolase family 28 protein / polygalacturonase (pectinase) family protein | chr4:16915001-16917206 FORWARDvery weakly similar to (96.3)PGLR3_MAIZE no original description	-1.133	0.61041
11767595	glyma01g14700	weakly similar to ( 170)AT2G45030| Symbols: | mitochondrial elongation factor, putative | chr2:18579486-18583831 FORWARDweakly similar to ( 138)EFGM_ORYSA no original description	-1.286	0.317547
11767597	glyma01g14740	weakly similar to ( 157)AT1G45332| Symbols: | mitochondrial elongation factor, putative | chr1:17174947-17179123 REVERSEweakly similar to ( 152)EFGM_ORYSA no original description	-2.211	0.0500416
11767600	glyma01g14800	highly similar to ( 781)AT2G45030| Symbols: | mitochondrial elongation factor, putative | chr2:18579486-18583831 FORWARDhighly similar to ( 773)EFGM_ORYSA no original description	-1.48	0.0355703
11767624	glyma01g15010	weakly similar to ( 119)AT5G22580| Symbols: | Identical to Uncharacterized protein At5g22580 [Arabidopsis Thaliana] (GB:Q9FK81); similar to stable protein 1-related [Arabidopsis thaliana] (TAIR:AT3G17210.1); similar to hypothetical protein [Vitis vinifera] (GB:CAN68720.1); contains InterPro domain Dimeric alpha-beta barrel (InterPro:IPR011008); contains InterPro domain Stress responsive alpha-bet…	-1.681	0.14279
11767627	glyma01g15020	weakly similar to ( 133)AT1G27370| Symbols: | squamosa promoter-binding protein-like 10 (SPL10) | chr1:9505441-9506984 REVERSEweakly similar to ( 129)SBP1_ANTMA no original description	-5.301	0.0110888
11767636	glyma01g15430	no original description	-1.03	0.946596
11767640	glyma01g15630	very weakly similar to (92.4)AT3G60520| Symbols: | zinc ion binding | chr3:22372726-22373442 REVERSE no original description	-1.065	0.862544
11767645	glyma01g15860	no original description	-1.072	0.867288
11767670	glyma01g15930	moderately similar to ( 278)AT4G00050| Symbols: UNE10 | UNE10 (unfertilized embryo sac 10); DNA binding / transcription factor | chr4:17863-19848 FORWARD no original description	-20.339	0.00679226
11767682	glyma01g16140	moderately similar to ( 311)AT1G65680| Symbols: EXPB2, ATHEXP BETA 1.4, ATEXPB2 | ATEXPB2 (ARABIDOPSIS THALIANA EXPANSIN B2) | chr1:24430929-24432062 FORWARDmoderately similar to ( 284)EXB14_ORYSA no original description	1.503	0.10052
11767700	glyma01g16370	moderately similar to ( 464)AT3G28030| Symbols: UVR1, UVH3 | UVH3 (ULTRAVIOLET HYPERSENSITIVE 3); nuclease | chr3:10425558-10432415 FORWARD no original description	-1.164	0.329573
11767721	glyma01g16380	highly similar to ( 602)AT5G03900| Symbols: | Identical to Uncharacterized protein At5g03900 precursor [Arabidopsis Thaliana] (GB:Q8GW20;GB:Q8L632;GB:Q8LG15;GB:Q9FFM9;GB:Q9LZB9); similar to unnamed protein product [Vitis vinifera] (GB:CAO15906.1); contains InterPro domain HesB/YadR/YfhF-like (InterPro:IPR000361) | chr5:1048337-1051868 FORWARD no original description	-1.914	0.0361675
11767737	glyma01g16620	no original description	-1.278	0.305785
11767757	glyma01g16820	highly similar to ( 842)AT5G40200| Symbols: DEGP9 | DEGP9 (DEGP PROTEASE 9); serine-type peptidase/ trypsin | chr5:16087630-16090329 FORWARD no original description	1.531	0.0369923
11767769	glyma01g16830	no original description	-1.071	0.766001
11767774	glyma01g17030	moderately similar to ( 357)AT3G28050| Symbols: | nodulin MtN21 family protein | chr3:10444221-10446453 FORWARD no original description	-2.229	0.0785445
11767797	glyma01g17330	moderately similar to ( 431)AT4G31500| Symbols: SUR2, RNT1, RED1, ATR4, CYP83B1 | CYP83B1 (CYTOCHROME P450 MONOOXYGENASE 83B1); oxygen binding | chr4:15273683-15275277 REVERSEmoderately similar to ( 395)C71A9_SOYBN no original description	-1.143	0.249379
11767803	glyma01g17580	moderately similar to ( 229)AT3G60670| Symbols: | zinc-binding protein, putative | chr3:22435670-22437049 REVERSE no original description	-1.075	0.932613
11767823	glyma01g17820	weakly similar to ( 122)AT4G00165| Symbols: | protease inhibitor/seed storage/lipid transfer protein (LTP) family protein | chr4:69433-69819 REVERSEvery weakly similar to (84.0)14KD_DAUCA no original description	-12.613	0.0161391
11767825	glyma01g17880	no original description	-1.344	0.482952
11767832	glyma01g18520	highly similar to ( 511)AT2G43890| Symbols: | polygalacturonase, putative / pectinase, putative | chr2:18184001-18185467 FORWARDmoderately similar to ( 424)PGLR_PRUPE no original description	-1.258	0.327194
11767846	glyma01g18750	weakly similar to ( 145)AT3G60580| Symbols: | zinc finger (C2H2 type) family protein | chr3:22404982-22405848 FORWARD no original description	1.072	0.887142
11767853	glyma01g19190	no original description	-1.025	0.940983
11767862	glyma01g19200	moderately similar to ( 251)AT1G68260| Symbols: | thioesterase family protein | chr1:25589639-25591264 REVERSE no original description	-1.057	0.744086
11767871	glyma01g19410	no original description	-1.087	0.847621
11767885	glyma01g19420	weakly similar to ( 101)AT1G68440| Symbols: | similar to unknown protein [Arabidopsis thaliana] (TAIR:AT1G25400.1); similar to unnamed protein product [Vitis vinifera] (GB:CAO42150.1) | chr1:25661778-25662698 FORWARD no original description	1.027	0.96704
11767889	glyma01g19820	moderately similar to ( 492)AT1G77420| Symbols: | hydrolase, alpha/beta fold family protein | chr1:29098535-29100336 FORWARD no original description	1.18	0.720006
11767906	glyma01g20030	moderately similar to ( 300)AT1G68540| Symbols: | oxidoreductase family protein | chr1:25723729-25724945 FORWARDweakly similar to ( 127)DFRA_VITVI no original description	-2.147	0.0551499
11767916	glyma01g20450	weakly similar to ( 116)AT1G68550| Symbols: | AP2 domain-containing transcription factor, putative | chr1:25729473-25730447 REVERSE no original description	-1.418	0.176878
11767923	glyma01g20670	moderately similar to ( 413)AT5G38470| Symbols: | DNA repair protein RAD23, putative | chr5:15421950-15424481 FORWARDmoderately similar to ( 358)RAD23_ORYSA no original description	1.294	0.177001
11767938	glyma01g20700	highly similar to ( 889)AT1G68570| Symbols: | proton-dependent oligopeptide transport (POT) family protein | chr1:25750474-25753773 FORWARD no original description	3.021	0.0364638
11767945	glyma01g20710	highly similar to ( 847)AT1G68570| Symbols: | proton-dependent oligopeptide transport (POT) family protein | chr1:25750474-25753773 FORWARD no original description	1.045	0.889696
11767950	glyma01g20720	moderately similar to ( 456)AT3G25860| Symbols: PLE2, LTA2 | LTA2 (PLASTID E2 SUBUNIT OF PYRUVATE DECARBOXYLASE); dihydrolipoyllysine-residue acetyltransferase | chr3:9461869-9463822 FORWARD no original description	1.325	0.461471
11767956	glyma01g20760	highly similar to ( 675)AT3G06350| Symbols: EMB3004, MEE32 | EMB3004/MEE32 (EMBRYO DEFECTIVE 3004); 3-dehydroquinate dehydratase/ NADP binding / binding / catalytic/ shikimate 5-dehydrogenase | chr3:1924542-1927707 REVERSE no original description	-1.181	0.149611
11767970	glyma01g20780	moderately similar to ( 268)AT1G68580| Symbols: | agenet domain-containing protein / bromo-adjacent homology (BAH) domain-containing protein | chr1:25756532-25759294 FORWARD no original description	1.171	0.326546
11767976	glyma01g20790	no original description	-1.171	0.704178
11767984	glyma01g20800	very weakly similar to (92.0)AT3G25855| Symbols: | metal ion binding | chr3:9460845-9461504 REVERSE no original description	-1.095	0.700014
11767988	glyma01g20810	highly similar to ( 659)AT3G25840| Symbols: | protein kinase family protein | chr3:9454230-9457559 REVERSEweakly similar to ( 111)MMK1_MEDSA no original description	-1.053	0.874318
11768011	glyma01g20860	moderately similar to ( 231)AT1G13340| Symbols: | similar to unknown protein [Arabidopsis thaliana] (TAIR:AT1G34220.2); similar to unknown [Carica papaya] (GB:ABS01355.1); contains InterPro domain Protein of unknown function DUF292, eukaryotic (InterPro:IPR005061) | chr1:4569619-4571040 REVERSE no original description	-2.518	0.0465708
11768030	glyma01g20950	highly similar to ( 526)AT1G25480| Symbols: | similar to unknown protein [Arabidopsis thaliana] (TAIR:AT2G17470.1); similar to unknown protein [Arabidopsis thaliana] (TAIR:AT1G68600.1); similar to unnamed protein product [Vitis vinifera] (GB:CAO42118.1); contains InterPro domain Protein of unknown function UPF0005 (InterPro:IPR006214) | chr1:8948454-8950863 FORWARD no original description	2.428	0.0468855
11768039	glyma01g20980	weakly similar to ( 130)AT1G58320| Symbols: | similar to unknown protein [Arabidopsis thaliana] (TAIR:AT5G35525.1); similar to unnamed protein product [Vitis vinifera] (GB:CAO42113.1); contains InterPro domain Protein of unknown function Cys-rich (InterPro:IPR006461) | chr1:21637788-21638968 REVERSE no original description	1.202	0.796231
11768045	glyma01g20990	weakly similar to ( 114)AT1G68170| Symbols: | nodulin MtN21 family protein | chr1:25555588-25557921 FORWARD no original description	1.18	0.805515
11768055	glyma01g21540	no original description	-1.02	0.968924
11768061	glyma01g21570	moderately similar to ( 270)AT3G02100| Symbols: | UDP-glucoronosyl/UDP-glucosyl transferase family protein | chr3:368847-370491 REVERSEweakly similar to ( 127)IAAG_MAIZE no original description	-1.009	0.963446
11768066	glyma01g21580	moderately similar to ( 345)AT3G02100| Symbols: | UDP-glucoronosyl/UDP-glucosyl transferase family protein | chr3:368847-370491 REVERSEweakly similar to ( 136)UFOG_SOLME no original description	-1.602	0.05379
11768069	glyma01g21590	moderately similar to ( 379)AT3G02100| Symbols: | UDP-glucoronosyl/UDP-glucosyl transferase family protein | chr3:368847-370491 REVERSEweakly similar to ( 151)IAAG_MAIZE no original description	1.145	0.356532
11768079	glyma01g21620	moderately similar to ( 351)AT3G02100| Symbols: | UDP-glucoronosyl/UDP-glucosyl transferase family protein | chr3:368847-370491 REVERSEweakly similar to ( 157)IAAG_MAIZE no original description	1.025	0.944545
11768158	glyma01g22120	moderately similar to ( 305)AT1G13290| Symbols: | zinc finger (C2H2 type) family protein | chr1:4550363-4551524 REVERSE no original description	-1.02	0.934799
11768168	glyma01g22480	moderately similar to ( 497)AT1G13250| Symbols: GATL3 | GATL3 (Galacturonosyltransferase-like 3); polygalacturonate 4-alpha-galacturonosyltransferase/ transferase, transferring glycosyl groups / transferase, transferring hexosyl groups | chr1:4528962-4529999 REVERSE no original description	-1.653	0.142378
11768171	glyma01g22490	highly similar to ( 752)AT1G68830| Symbols: STN7 | STN7 (STT7 HOMOLOG STN7); kinase/ protein kinase | chr1:25876317-25879136 REVERSEmoderately similar to ( 314)STT7_CHLRE no original description	-2.353	0.0192539
11768186	glyma01g22500	no original description	-1.317	0.446758
11768194	glyma01g22600	moderately similar to ( 387)AT1G25682| Symbols: | cell cycle control protein-related | chr1:9002519-9004537 REVERSE no original description	-1.506	0.0123884
11768204	glyma01g22610	moderately similar to ( 371)AT1G26090| Symbols: | ATP binding | chr1:9020496-9022606 FORWARD no original description	1.005	0.987753
11768216	glyma01g22670	moderately similar to ( 218)AT3G21360| Symbols: | oxidoreductase | chr3:7522871-7524042 FORWARD no original description	-1.012	0.954277
11768222	glyma01g22710	moderately similar to ( 402)AT1G67230| Symbols: LINC1 | LINC1 (LITTLE NUCLEI1) | chr1:25155224-25159695 REVERSE no original description	1.176	0.567095
11768240	glyma01g22730	moderately similar to ( 436)AT3G25670| Symbols: | leucine-rich repeat family protein | chr3:9345769-9347538 REVERSEweakly similar to ( 104)RPK1_IPONI no original description	1.182	0.592522
11768265	glyma01g22840	nearly identical (1320)AT1G68750| Symbols: ATPPC4 | ATPPC4 (Arabidopsis thaliana phosphoenolpyruvate carboxylase 4); phosphoenolpyruvate carboxylase | chr1:25826605-25831767 REVERSEhighly similar to ( 511)CAPP2_CHLRE no original description	-1.063	0.940899
11768287	glyma01g22850	highly similar to ( 699)AT1G31770| Symbols: | ABC transporter family protein | chr1:11375233-11377625 REVERSEweakly similar to ( 195)PDR3_ORYSA no original description	-1.228	0.16613
11768296	glyma01g22910	no original description	1.076	0.78164
11768316	glyma01g22990	nearly identical (1002)AT1G68740| Symbols: | EXS family protein / ERD1/XPR1/SYG1 family protein | chr1:25816398-25820237 REVERSE no original description	1.116	0.887163
11768332	glyma01g23010	very weakly similar to (85.9)AT1G68730| Symbols: | zinc finger (DNL type) family protein | chr1:25813984-25814791 REVERSE no original description	-1.193	0.159372
11768363	glyma01g23140	nearly identical (1786)AT1G68710| Symbols: | haloacid dehalogenase-like hydrolase family protein | chr1:25797161-25801638 REVERSE no original description	1.266	0.735047
11768376	glyma01g23150	moderately similar to ( 452)AT5G54890| Symbols: | Identical to CRS2-associated factor 2, mitochondrial precursor [Arabidopsis Thaliana] (GB:Q9FFU1); similar to unknown protein [Arabidopsis thaliana] (TAIR:AT4G31010.1); similar to unnamed protein product [Vitis vinifera] (GB:CAO38974.1); contains InterPro domain CRS1/YhbY (InterPro:IPR001890) | chr5:22310572-22312135 FORWARD no original description	1.127	0.804333
11768412	glyma01g23340	no original description	-1.356	0.486739
11768421	glyma01g23480	no original description	-1.491	0.286332
11768430	glyma01g23490	weakly similar to ( 182)AT5G28780| Symbols: | similar to unknown protein [Arabidopsis thaliana] (TAIR:AT3G51690.1); similar to expressed protein [Oryza sativa (japonica cultivar-group)] (GB:ABB47755.2); similar to putative helicase [Oryza sativa (japonica cultivar-group)] (GB:AAK54292.1); contains InterPro domain Protein of unknown function DUF889, eukaryote (InterPro:IPR010285) | chr5:10812911-1…	-1.154	0.170957
11768434	glyma01g23500	highly similar to ( 789)AT3G60240| Symbols: CUM2, EIF4G | EIF4G (EUKARYOTIC TRANSLATION INITIATION FACTOR 4G) | chr3:22272817-22279270 FORWARDweakly similar to ( 174)IF41_WHEAT no original description	1.31	0.0701532
11768450	glyma01g23830	moderately similar to ( 449)AT4G37880| Symbols: | protein binding / zinc ion binding | chr4:17810177-17811343 FORWARD no original description	-1.029	0.927507
11768458	glyma01g23850	no original description	-1.026	0.973104
11768490	glyma01g24420	weakly similar to ( 123)AT3G51840| Symbols: ATSCX, ATG6, ACX4 | ACX4 (ACYL-COA OXIDASE 4); oxidoreductase | chr3:19236630-19239985 REVERSE no original description	-1.009	0.987703
11768500	glyma01g24430	moderately similar to ( 377)AT3G09320| Symbols: | zinc finger (DHHC type) family protein | chr3:2862148-2864119 REVERSE no original description	1.408	0.103764
11768521	glyma01g24520	moderately similar to ( 358)AT3G53900| Symbols: | uracil phosphoribosyltransferase, putative / UMP pyrophosphorylase, putative / UPRTase, putative | chr3:19967892-19969984 REVERSEmoderately similar to ( 379)UPP_TOBAC no original description	1.454	0.267798
11768538	glyma01g24530	highly similar to ( 941)AT2G39800| Symbols: ATP5CS, P5CS1 | P5CS1 (DELTA1-PYRROLINE-5-CARBOXYLATE SYNTHASE 1) | chr2:16605594-16610017 REVERSEhighly similar to ( 957)P5CS_ACTCH no original description	160.878	0.00341009
11768561	glyma01g24540	moderately similar to ( 330)AT3G55550| Symbols: | lectin protein kinase, putative | chr3:20610998-20613052 REVERSEweakly similar to ( 147)PSKR_DAUCA no original description	1.048	0.926686
11768571	glyma01g24580	weakly similar to ( 133)AT3G48880| Symbols: | F-box family protein | chr3:18138858-18139993 FORWARD no original description	1.014	0.978737
11768592	glyma01g24650	highly similar to ( 545)AT5G41970| Symbols: | similar to unknown protein [Arabidopsis thaliana] (TAIR:AT3G49320.1); similar to unnamed protein product [Vitis vinifera] (GB:CAO62930.1); contains InterPro domain Metal-dependent protein hydrolase (InterPro:IPR003226) | chr5:16808426-16810189 FORWARD no original description	1.024	0.904052
11768604	glyma01g24710	weakly similar to ( 150)AT5G51670| Symbols: | similar to unknown protein [Arabidopsis thaliana] (TAIR:AT3G23160.1); similar to unnamed protein product [Vitis vinifera] (GB:CAO49748.1); contains InterPro domain Protein of unknown function DUF668 (InterPro:IPR007700) | chr5:21010786-21012322 FORWARD no original description	7.719	0.0187232
11768621	glyma01g24750	moderately similar to ( 239)AT4G34540| Symbols: | isoflavone reductase family protein | chr4:16500511-16501937 FORWARDweakly similar to ( 180)IFRH_SOLTU no original description	-1.16	0.757008
11768634	glyma01g24790	no original description	2.113	0.0479126
11768640	glyma01g24820	very weakly similar to (95.9)AT5G06070| Symbols: RAB, RBE | RBE (RABBIT EARS); nucleic acid binding / transcription factor/ zinc ion binding | chr5:1828427-1829107 REVERSE no original description	-1.147	0.752169
11768644	glyma01g24850	moderately similar to ( 468)AT2G37730| Symbols: | fringe-related protein | chr2:15829264-15831616 REVERSE no original description	1.033	0.955147
11768649	glyma01g24870	weakly similar to ( 136)AT5G45460| Symbols: | similar to unknown protein [Arabidopsis thaliana] (TAIR:AT5G45470.1); similar to unnamed protein product [Vitis vinifera] (GB:CAO39193.1) | chr5:18434381-18436492 REVERSE no original description	-1.083	0.867616
11768652	glyma01g24880	no original description	-5.017	0.0628389
11768656	glyma01g24910	no original description	1.161	0.265041
11768666	glyma01g24920	moderately similar to ( 319)AT2G37770| Symbols: | aldo/keto reductase family protein | chr2:15841966-15843737 FORWARDweakly similar to ( 188)ALDR_HORVU no original description	1.041	0.751626
11768672	glyma01g24950	moderately similar to ( 447)AT2G37770| Symbols: | aldo/keto reductase family protein | chr2:15841966-15843737 FORWARDmoderately similar to ( 233)ALDR_HORVU no original description	3.594	0.0161391
11768685	glyma01g24960	weakly similar to ( 121)AT2G37760| Symbols: | aldo/keto reductase family protein | chr2:15839073-15840756 FORWARD no original description	-1.012	0.968857
11768693	glyma01g25000	highly similar to ( 526)AT2G37770| Symbols: | aldo/keto reductase family protein | chr2:15841966-15843737 FORWARDmoderately similar to ( 267)ALDR_HORVU no original description	-1.035	0.93315
11768707	glyma01g25050	weakly similar to ( 185)AT2G47470| Symbols: ATPDIL2-1, UNE5, MEE30 | ATPDIL2-1/MEE30/UNE5 (PDI-LIKE 2-1) | chr2:19488573-19490753 FORWARDweakly similar to ( 200)PDIA6_MEDSA no original description	-1.316	0.357762
11768739	glyma01g25830	highly similar to ( 768)AT3G53950| Symbols: | glyoxal oxidase-related | chr3:19986682-19988319 FORWARD no original description	2.14	0.046988
11768742	glyma01g25840	weakly similar to ( 122)AT5G23740| Symbols: RPS11-BETA | RPS11-BETA (RIBOSOMAL PROTEIN S11-BETA); structural constituent of ribosome | chr5:8008254-8009333 REVERSEweakly similar to ( 137)RS11_SOYBN no original description	-1.334	0.490349
11768746	glyma01g25910	no original description	1.166	0.567921
11768750	glyma01g25930	no original description	1.636	0.285458
11768755	glyma01g25940	moderately similar to ( 425)AT1G16470| Symbols: PAB1 | PAB1 (PROTEASOME SUBUNIT PAB1); peptidase | chr1:5623116-5625433 FORWARDmoderately similar to ( 417)PSA2_ORYSA no original description	1.087	0.217721
11768774	glyma01g25960	no original description	1.631	0.40406
11768787	glyma01g26220	moderately similar to ( 241)AT3G09270| Symbols: ATGSTU8 | ATGSTU8 (Arabidopsis thaliana Glutathione S-transferase (class tau) 8); glutathione transferase | chr3:2848413-2849232 REVERSEmoderately similar to ( 268)GSTX6_SOYBN no original description	1.478	0.4025
11768792	glyma01g26230	moderately similar to ( 234)AT3G09270| Symbols: ATGSTU8 | ATGSTU8 (Arabidopsis thaliana Glutathione S-transferase (class tau) 8); glutathione transferase | chr3:2848413-2849232 REVERSEmoderately similar to ( 284)GSTX6_SOYBN no original description	1.12	0.830534
11768816	glyma01g26340	no original description	1.41	0.191997
11768823	glyma01g26350	highly similar to ( 862)AT3G54010| Symbols: DEI1, PAS1 | PAS1 (PASTICCINO 1); FK506 binding / peptidyl-prolyl cis-trans isomerase | chr3:20012566-20016041 FORWARDweakly similar to ( 182)FKB70_WHEAT no original description	1.073	0.60918
11768846	glyma01g26590	weakly similar to ( 179)AT5G01030| Symbols: | similar to unknown protein [Arabidopsis thaliana] (TAIR:AT2G37930.1); similar to unnamed protein product [Vitis vinifera] (GB:CAO15744.1) | chr5:10637-13002 FORWARD no original description	-1.227	0.832028
11768849	glyma01g26610	weakly similar to ( 139)RRPO_OENBE no original description	-1.003	0.997142
11768882	glyma01g26650	moderately similar to ( 303)AT3G09230| Symbols: ATMYB1 | ATMYB1 (MYB DOMAIN PROTEIN 1); DNA binding / transcription factor | chr3:2833466-2835140 FORWARDweakly similar to ( 111)GAM1_ORYSA no original description	1.07	0.892918
11768887	glyma01g26670	weakly similar to ( 179)AT5G05830| Symbols: | zinc finger (C3HC4-type RING finger) family protein | chr5:1755911-1756826 FORWARD no original description	1.054	0.919056
11768890	glyma01g26710	no original description	-1.05	0.927011
11768902	glyma01g26860	weakly similar to ( 146)AT2G37960| Symbols: | similar to unknown protein [Arabidopsis thaliana] (TAIR:AT3G54060.1); similar to unknown protein [Arabidopsis thaliana] (TAIR:AT3G54060.2); similar to unnamed protein product [Vitis vinifera] (GB:CAO15756.1) | chr2:15894040-15896258 REVERSE no original description	-1.155	0.747474
11768915	glyma01g26900	weakly similar to ( 145)AT2G37960| Symbols: | similar to unknown protein [Arabidopsis thaliana] (TAIR:AT3G54060.1); similar to unknown protein [Arabidopsis thaliana] (TAIR:AT3G54060.2); similar to unnamed protein product [Vitis vinifera] (GB:CAO15756.1) | chr2:15894040-15896258 REVERSE no original description	1.586	0.608617
11768927	glyma01g26930	moderately similar to ( 309)AT3G09210| Symbols: PTAC13 | PTAC13 (PLASTID TRANSCRIPTIONALLY ACTIVE13); transcription elongation regulator | chr3:2825428-2826856 REVERSE no original description	1.267	0.110292
11768934	glyma01g26940	weakly similar to ( 186)AT5G01090| Symbols: | legume lectin family protein | chr5:33054-34115 FORWARD no original description	-1.697	0.174854
11768938	glyma01g26970	moderately similar to ( 258)AT2G37970| Symbols: SOUL-1 | SOUL-1; binding | chr2:15898105-15898782 FORWARD no original description	1.37	0.0341391
11768942	glyma01g26990	highly similar to ( 622)AT3G54090| Symbols: | pfkB-type carbohydrate kinase family protein | chr3:20039123-20040813 FORWARDweakly similar to ( 173)SCRK_SOLTU no original description	-1.42	0.122643
11768951	glyma01g27110	moderately similar to ( 388)AT3G11320| Symbols: | organic anion transmembrane transporter | chr3:3547023-3548545 REVERSE no original description	1.008	0.993565
11768956	glyma01g27120	moderately similar to ( 424)AT3G54110| Symbols: UCP, PUMP1, ATUCP1, UCP1, ATPUMP1 | ATPUMP1; binding / oxidative phosphorylation uncoupler | chr3:20049868-20051974 FORWARD no original description	1.557	0.566887
11768993	glyma01g27240	highly similar to ( 905)AT3G09100| Symbols: | mRNA capping enzyme family protein | chr3:2788440-2792918 REVERSE no original description	1.125	0.480131
11769018	glyma01g27250	nearly identical (1116)AT3G09090| Symbols: DEX1 | DEX1 (DEFECTIVE IN EXINE FORMATION 1) | chr3:2783170-2787557 REVERSE no original description	-1.114	0.363136
11769035	glyma01g27260	highly similar to ( 559)AT3G05610| Symbols: | pectinesterase family protein | chr3:1625882-1627982 REVERSEmoderately similar to ( 415)PME_MEDSA no original description	-1.185	0.734837
11769043	glyma01g27310	weakly similar to ( 159)AT2G29880| Symbols: | Identical to Uncharacterized protein At2g29880 [Arabidopsis Thaliana] (GB:O82368;GB:Q1PEY9); similar to unknown protein [Arabidopsis thaliana] (TAIR:AT5G27260.1); similar to hypothetical protein [Vitis vinifera] (GB:CAN74698.1) | chr2:12749613-12750622 FORWARD no original description	1.028	0.954335
11769058	glyma01g27360	weakly similar to ( 176)AT2G38070| Symbols: | similar to glycine-rich protein [Arabidopsis thaliana] (TAIR:AT3G09070.1); similar to unnamed protein product [Vitis vinifera] (GB:CAO15781.1); contains InterPro domain Protein of unknown function DUF740 (InterPro:IPR008004) | chr2:15935815-15937674 FORWARD no original description	-1.098	0.811145
11769067	glyma01g27440	moderately similar to ( 451)AT5G36930| Symbols: | disease resistance protein (TIR-NBS-LRR class), putative | chr5:14585001-14589146 REVERSE no original description	-1.321	0.57724
11769075	glyma01g27460	highly similar to ( 602)AT5G36930| Symbols: | disease resistance protein (TIR-NBS-LRR class), putative | chr5:14585001-14589146 REVERSE no original description	1.208	0.483139
11769081	glyma01g27490	highly similar to ( 835)AT3G54140| Symbols: | proton-dependent oligopeptide transport (POT) family protein | chr3:20056863-20059132 REVERSE no original description	1.109	0.819615
11769088	glyma01g27500	no original description	-1.127	0.782763
11769095	glyma01g27710	highly similar to ( 820)AT2G38080| Symbols: IRX12, LAC4 | IRX12/LAC4 (laccase 4); copper ion binding / oxidoreductase | chr2:15941618-15944430 FORWARDmoderately similar to ( 209)ASO_TOBAC no original description	-1.245	0.63456
11769104	glyma01g27720	moderately similar to ( 325)AT2G38090| Symbols: | myb family transcription factor | chr2:15952356-15953853 FORWARD no original description	-2.527	0.312564
11769130	glyma01g27810	highly similar to ( 622)AT5G01210| Symbols: | transferase family protein | chr5:84553-85980 FORWARDweakly similar to ( 103)HCBT1_DIACA no original description	2.147	0.194151
11769142	glyma01g27890	no original description	-1.143	0.539642
11769168	glyma01g28020	no original description	-1.268	0.823303
11769174	glyma01g28030	no original description	-1.155	0.425328
11769180	glyma01g28040	no original description	-1.276	0.615993
11769186	glyma01g28050	no original description	1.013	0.929248
11769224	glyma01g28440	weakly similar to ( 135)AT4G31980| Symbols: | similar to unknown protein [Arabidopsis thaliana] (TAIR:AT5G11290.1); similar to unnamed protein product [Vitis vinifera] (GB:CAO46056.1); similar to hypothetical protein [Vitis vinifera] (GB:CAN68458.1); contains InterPro domain Protein of unknown function DUF862, eukaryotic (InterPro:IPR008580); contains InterPro domain Protein of unknown function D…	-2.219	0.143034
11769230	glyma01g28500	very weakly similar to (83.6)AT2G38140| Symbols: PSRP4 | PSRP4 (PLASTID-SPECIFIC RIBOSOMAL PROTEIN 4); structural constituent of ribosome | chr2:15988026-15988537 FORWARD no original description	-1.789	0.130338
11769236	glyma01g28520	weakly similar to ( 139)AT5G01260| Symbols: | glycoside hydrolase starch-binding domain-containing protein | chr5:105366-106487 FORWARD no original description	1.444	0.113978
11769256	glyma01g28550	weakly similar to ( 190)AT2G40060| Symbols: | protein binding / protein transporter/ structural molecule | chr2:16733642-16735079 FORWARD no original description	-1.185	0.689141
11769273	glyma01g28800	very weakly similar to (98.2)AT4G31980| Symbols: | similar to unknown protein [Arabidopsis thaliana] (TAIR:AT5G11290.1); similar to unnamed protein product [Vitis vinifera] (GB:CAO46056.1); similar to hypothetical protein [Vitis vinifera] (GB:CAN68458.1); contains InterPro domain Protein of unknown function DUF862, eukaryotic (InterPro:IPR008580); contains InterPro domain Protein of unknown funct…	-1.241	0.690319
11769275	glyma01g28820	no original description	-2.377	0.0174735
11769290	glyma01g28850	highly similar to ( 560)AT1G32780| Symbols: | alcohol dehydrogenase, putative | chr1:11869957-11872575 REVERSEmoderately similar to ( 402)ADH1_PETHY no original description	-3.966	0.0430102
11769306	glyma01g28880	moderately similar to ( 488)AT1G32780| Symbols: | alcohol dehydrogenase, putative | chr1:11869957-11872575 REVERSEmoderately similar to ( 350)ADH1_PETHY no original description	-1.026	0.881314
11769357	glyma01g29150	highly similar to ( 786)AT5G01310| Symbols: | basic helix-loop-helix (bHLH) family protein | chr5:125303-128959 FORWARD no original description	-1.03	0.760441
11769406	glyma01g29330	moderately similar to ( 379)AT1G53430| Symbols: | leucine-rich repeat family protein / protein kinase family protein | chr1:19939741-19944627 FORWARDweakly similar to ( 179)NORK_MEDTR no original description	-1.603	0.110518
11769428	glyma01g29350	moderately similar to ( 217)AT1G53420| Symbols: | serine/threonine protein kinase-related | chr1:19930294-19935162 REVERSEvery weakly similar to (90.1)RPK1_IPONI no original description	-2.613	0.0932836
11769438	glyma01g29360	highly similar to ( 601)AT1G07650| Symbols: | leucine-rich repeat transmembrane protein kinase, putative | chr1:2359814-2366420 REVERSEmoderately similar to ( 208)NORK_MEDTR no original description	-1.169	0.860691
11769459	glyma01g29380	highly similar to ( 562)AT1G07650| Symbols: | leucine-rich repeat transmembrane protein kinase, putative | chr1:2359814-2366420 REVERSEweakly similar to ( 194)NORK_MEDTR no original description	-1.362	0.151635
11769482	glyma01g29470	nearly identical (1293)AT2G38280| Symbols: ATAMPD, FAC1 | FAC1 (EMBRYONIC FACTOR1); AMP deaminase | chr2:16040845-16045871 REVERSEnearly identical (1169)AMPD_ORYSA no original description	1.482	0.565229
11769510	glyma01g29540	moderately similar to ( 351)AT2G38270| Symbols: CXIP2 | CXIP2 (CAX-INTERACTING PROTEIN 2); electron carrier/ protein disulfide oxidoreductase | chr2:16038425-16040132 REVERSE no original description	1.37	0.293559
11769514	glyma01g29570	moderately similar to ( 343)AT1G45616| Symbols: | leucine-rich repeat family protein | chr1:17185990-17188974 REVERSEweakly similar to ( 176)RPK1_IPONI no original description	-2.733	0.110468
11769516	glyma01g29580	moderately similar to ( 365)AT1G45616| Symbols: | leucine-rich repeat family protein | chr1:17185990-17188974 REVERSEweakly similar to ( 181)RPK1_IPONI no original description	-1.612	0.234154
11769524	glyma01g29600	weakly similar to ( 192)AT3G60750| Symbols: | transketolase, putative | chr3:22464979-22467799 FORWARDweakly similar to ( 200)TKTC_MAIZE no original description	1.226	0.361544
11769536	glyma01g29620	moderately similar to ( 371)AT1G45616| Symbols: | leucine-rich repeat family protein | chr1:17185990-17188974 REVERSEweakly similar to ( 191)RPK1_IPONI no original description	1.014	0.977431
11769541	glyma01g29630	highly similar to ( 640)AT5G05580| Symbols: SH1, FAD8 | FAD8 (FATTY ACID DESATURASE 8); omega-3 fatty acid desaturase | chr5:1664332-1666346 FORWARDhighly similar to ( 664)FAD3C_SOYBN no original description	-2.96	0.252292
11769566	glyma01g29670	no original description	1.091	0.759475
11769611	glyma01g29930	moderately similar to ( 310)AT5G05600| Symbols: | oxidoreductase, 2OG-Fe(II) oxygenase family protein | chr5:1672267-1674603 FORWARDweakly similar to ( 159)FL3H_VITVI no original description	2.608	0.370067
11769620	glyma01g30000	moderately similar to ( 238)AT5G61820| Symbols: | similar to MtN19-like protein [Pisum sativum] (GB:AAU14999.2); contains InterPro domain Stress up-regulated Nod 19 (InterPro:IPR011692) | chr5:24851731-24853449 REVERSE no original description	1.058	0.88972
11769626	glyma01g30010	moderately similar to ( 227)AT5G61820| Symbols: | similar to MtN19-like protein [Pisum sativum] (GB:AAU14999.2); contains InterPro domain Stress up-regulated Nod 19 (InterPro:IPR011692) | chr5:24851731-24853449 REVERSE no original description	-1.188	0.802493
11769661	glyma01g30350	moderately similar to ( 236)AT3G08920| Symbols: | rhodanese-like domain-containing protein | chr3:2712280-2713123 FORWARD no original description	-13.14	0.00929895
11769669	glyma01g30390	moderately similar to ( 335)AT3G11210| Symbols: | GDSL-motif lipase/hydrolase family protein | chr3:3511107-3512905 REVERSE no original description	-6.087	0.0520776
11769721	glyma01g30660	weakly similar to ( 112)AT5G01310| Symbols: | basic helix-loop-helix (bHLH) family protein | chr5:125303-128959 FORWARDvery weakly similar to ( 100)LAX_ORYSA no original description	-1.318	0.543277
11769724	glyma01g30670	moderately similar to ( 203)AT5G01300| Symbols: | phosphatidylethanolamine-binding family protein | chr5:121642-122127 REVERSE no original description	4.401	0.0833132
11769729	glyma01g30870	no original description	-1.113	0.802169
11769742	glyma01g30910	moderately similar to ( 207)AT3G51780| Symbols: ATBAG4 | ATBAG4 (ARABIDOPSIS THALIANA BCL-2-ASSOCIATED ATHANOGENE 4); protein binding | chr3:19218006-19219155 REVERSE no original description	-1.254	0.20704
11769758	glyma01g31170	nearly identical (1357)AT3G51770| Symbols: ETO1 | ETO1 (ETHYLENE OVERPRODUCER 1) | chr3:19211307-19214974 REVERSE no original description	-1.143	0.574319
11769765	glyma01g31180	very weakly similar to (81.6)AT3G51760| Symbols: | unknown protein | chr3:19209520-19210384 REVERSE no original description	-1.223	0.225921
11769770	glyma01g31260	highly similar to ( 509)AT5G01590| Symbols: | similar to unnamed protein product [Vitis vinifera] (GB:CAO63840.1) | chr5:224248-226194 FORWARD no original description	1.242	0.381375
11769775	glyma01g31270	moderately similar to ( 452)AT5G58420| Symbols: | 40S ribosomal protein S4 (RPS4D) | chr5:23636825-23638122 FORWARDmoderately similar to ( 458)RS4_SOLTU no original description	1.017	0.962015
11769788	glyma01g31320	moderately similar to ( 225)AT2G38310| Symbols: | similar to unknown protein [Arabidopsis thaliana] (TAIR:AT5G05440.1); similar to unnamed protein product [Vitis vinifera] (GB:CAO48777.1); contains InterPro domain Bet v I allergen; (InterPro:IPR000916); contains InterPro domain Streptomyces cyclase/dehydrase (InterPro:IPR005031) | chr2:16057329-16057952 FORWARD no original description	-18.387	0.00663285
11769792	glyma01g31350	moderately similar to ( 366)AT2G38320| Symbols: | similar to unknown protein [Arabidopsis thaliana] (TAIR:AT5G01620.2); similar to unknown protein [Arabidopsis thaliana] (TAIR:AT5G01620.1); similar to unnamed protein product [Vitis vinifera] (GB:CAO48779.1); contains InterPro domain Protein of unknown function DUF231, plant (InterPro:IPR004253) | chr2:16062566-16064952 FORWARD no original descrip…	-1.021	0.969233
11769801	glyma01g31370	highly similar to ( 607)AT5G01620| Symbols: | similar to unknown protein [Arabidopsis thaliana] (TAIR:AT2G38320.1); similar to unnamed protein product [Vitis vinifera] (GB:CAO48780.1); contains InterPro domain Protein of unknown function DUF231, plant (InterPro:IPR004253) | chr5:232879-234818 FORWARD no original description	-1.219	0.729664
11769820	glyma01g31470	weakly similar to ( 131)AT3G18880| Symbols: | ribosomal protein S17 family protein | chr3:6509594-6510075 FORWARD no original description	-1.063	0.889149
11769826	glyma01g31480	highly similar to ( 897)AT1G67510| Symbols: | leucine-rich repeat family protein | chr1:25301140-25303847 REVERSEweakly similar to ( 160)PSKR_DAUCA no original description	1.274	0.475617
11769830	glyma01g31530	no original description	1.049	0.846291
11769838	glyma01g31620	weakly similar to ( 154)AT2G29880| Symbols: | Identical to Uncharacterized protein At2g29880 [Arabidopsis Thaliana] (GB:O82368;GB:Q1PEY9); similar to unknown protein [Arabidopsis thaliana] (TAIR:AT5G27260.1); similar to hypothetical protein [Vitis vinifera] (GB:CAN74698.1) | chr2:12749613-12750622 FORWARD no original description	1.02	0.946388
11769842	glyma01g31660	weakly similar to ( 183)AT1G58170| Symbols: | disease resistance-responsive protein-related / dirigent protein-related | chr1:21539853-21540410 FORWARD no original description	-1.19	0.574647
11769846	glyma01g31670	weakly similar to ( 191)AT1G58170| Symbols: | disease resistance-responsive protein-related / dirigent protein-related | chr1:21539853-21540410 FORWARD no original description	-1.04	0.929591
11769852	glyma01g31700	moderately similar to ( 420)AT1G47890| Symbols: | disease resistance family protein | chr1:17647645-17650704 FORWARDmoderately similar to ( 221)RPK1_IPONI no original description	-1.136	0.30992
11769865	glyma01g31730	very weakly similar to (97.4)AT5G49040| Symbols: | disease resistance-responsive protein-related / dirigent protein-related | chr5:19899902-19900477 REVERSE no original description	1.199	0.616437
11769870	glyma01g31740	no original description	-1.054	0.753374
11769873	glyma01g31750	weakly similar to ( 157)AT5G49040| Symbols: | disease resistance-responsive protein-related / dirigent protein-related | chr5:19899902-19900477 REVERSE no original description	-1.405	0.642562
11769884	glyma01g31830	weakly similar to ( 196)AT1G58170| Symbols: | disease resistance-responsive protein-related / dirigent protein-related | chr1:21539853-21540410 FORWARD no original description	2.781	0.116087
11769888	glyma01g31840	highly similar to ( 603)AT3G51670| Symbols: | SEC14 cytosolic factor family protein / phosphoglyceride transfer family protein | chr3:19179891-19181827 FORWARD no original description	1.165	0.587011
11769906	glyma01g31910	weakly similar to ( 140)AT2G38480| Symbols: | integral membrane protein, putative | chr2:16118038-16118772 REVERSE no original description	1.014	0.953584
11769916	glyma01g32010	weakly similar to ( 154)AT1G55170| Symbols: | similar to unknown protein [Arabidopsis thaliana] (TAIR:AT3G14750.1); similar to hypothetical protein [Vitis vinifera] (GB:CAN71449.1); contains InterPro domain Prefoldin (InterPro:IPR009053) | chr1:20584245-20585373 FORWARD no original description	-1.159	0.473833
11769924	glyma01g32040	moderately similar to ( 275)AT5G01750| Symbols: | Identical to Uncharacterized protein At5g01750 [Arabidopsis Thaliana] (GB:Q9LZX1;GB:Q8LEK9); similar to unknown protein [Arabidopsis thaliana] (TAIR:AT3G11740.1); similar to unnamed protein product [Vitis vinifera] (GB:CAO48825.1); contains InterPro domain Protein of unknown function DUF567 (InterPro:IPR007612) | chr5:290031-291106 FORWARD no orig…	-1.141	0.378303
11769942	glyma01g32070	moderately similar to ( 275)AT5G01750| Symbols: | Identical to Uncharacterized protein At5g01750 [Arabidopsis Thaliana] (GB:Q9LZX1;GB:Q8LEK9); similar to unknown protein [Arabidopsis thaliana] (TAIR:AT3G11740.1); similar to unnamed protein product [Vitis vinifera] (GB:CAO48825.1); contains InterPro domain Protein of unknown function DUF567 (InterPro:IPR007612) | chr5:290031-291106 FORWARD no orig…	1.422	0.653855
11769950	glyma01g32130	weakly similar to ( 124)AT2G40435| Symbols: | transcription regulator | chr2:16894126-16895485 FORWARD no original description	1.02	0.965068
11769965	glyma01g32220	moderately similar to ( 220)AT5G05340| Symbols: | peroxidase, putative | chr5:1579143-1580820 REVERSEmoderately similar to ( 276)PER1_ARAHY no original description	-1.158	0.698295
11769976	glyma01g32270	moderately similar to ( 355)AT5G05340| Symbols: | peroxidase, putative | chr5:1579143-1580820 REVERSEmoderately similar to ( 361)PER1_ARAHY no original description	-1.239	0.700049
11769982	glyma01g32310	moderately similar to ( 340)AT5G05340| Symbols: | peroxidase, putative | chr5:1579143-1580820 REVERSEmoderately similar to ( 364)PER1_ARAHY no original description	-1.029	0.938147
11769988	glyma01g32340	weakly similar to ( 150)AT3G27650| Symbols: LBD25 | LBD25 (LOB DOMAIN-CONTAINING PROTEIN 25) | chr3:10239968-10241583 FORWARD no original description	-1.23	0.523169
11769992	glyma01g32360	highly similar to ( 536)AT2G30970| Symbols: ASP1 | ASP1 (ASPARTATE AMINOTRANSFERASE 1) | chr2:13186089-13188763 FORWARDmoderately similar to ( 346)AATC_DAUCA no original description	1.09	0.768195
11770005	glyma01g32380	moderately similar to ( 236)AT2G38370| Symbols: | similar to unknown protein [Arabidopsis thaliana] (TAIR:AT3G51720.1); similar to unnamed protein product [Vitis vinifera] (GB:CAO48842.1); contains InterPro domain Protein of unknown function DUF827, plant (InterPro:IPR008545) | chr2:16079262-16081246 REVERSE no original description	1.044	0.938712
11770010	glyma01g32390	weakly similar to ( 172)AT3G51730| Symbols: | saposin B domain-containing protein | chr3:19197949-19199415 FORWARD no original description	-1.173	0.399259
11770022	glyma01g32400	highly similar to ( 621)AT5G58380| Symbols: SIP1, SNRK3.8, PKS2, CIPK10 | CIPK10 (CBL-INTERACTING PROTEIN KINASE 10); kinase | chr5:23614318-23615757 REVERSEmoderately similar to ( 459)CIPK1_ORYSA no original description	-1.708	0.143044
11770027	glyma01g32430	highly similar to ( 565)AT5G01830| Symbols: | armadillo/beta-catenin repeat family protein / U-box domain-containing protein | chr5:320980-323004 FORWARDweakly similar to ( 163)SPL11_ORYSA no original description	-1.185	0.587282
11770030	glyma01g32440	very weakly similar to (99.0)AT2G30400| Symbols: ATOFP2, OFP2 | ATOFP2/OFP2 (ARABIDOPSIS THALIANA OVATE FAMILY PROTEIN 2) | chr2:12963669-12964631 FORWARD no original description	2.1	0.101582
11770034	glyma01g32470	no original description	-1.235	0.800355
11770037	glyma01g32480	highly similar to ( 513)AT2G38510| Symbols: | MATE efflux protein-related | chr2:16131063-16132523 FORWARD no original description	-1.092	0.898994
11770039	glyma01g32680	highly similar to ( 506)AT5G01850| Symbols: | protein kinase, putative | chr5:332826-334177 FORWARDvery weakly similar to (97.4)NORK_MEDTR no original description	1.294	0.395168
11770047	glyma01g32690	highly similar to ( 694)AT1G29690| Symbols: CAD1 | CAD1 (CONSTITUTIVELY ACTIVATED CELL DEATH 1) | chr1:10379296-10381847 REVERSE no original description	1.104	0.233161
11770066	glyma01g32750	very weakly similar to (91.7)AT5G59310| Symbols: LTP4 | LTP4 (LIPID TRANSFER PROTEIN 4); lipid binding | chr5:23942522-23942998 REVERSEweakly similar to ( 111)NLTP_CICAR no original description	2.825	0.0183235
11770070	glyma01g32760	very weakly similar to (91.7)AT2G38540| Symbols: LTP1, ATLTP1, LP1 | LP1 (nonspecific lipid transfer protein 1) | chr2:16137496-16137971 FORWARDvery weakly similar to (96.3)NLTP2_GOSHI no original description	-1.085	0.657717
11770073	glyma01g32800	moderately similar to ( 347)AT3G08760| Symbols: ATSIK | ATSIK; kinase | chr3:2658135-2659990 REVERSEvery weakly similar to (94.0)NORK_MEDTR no original description	-1.139	0.848793
11770089	glyma01g32890	no original description	1.482	0.139389
11770095	glyma01g32900	no original description	1.021	0.981072
11770104	glyma01g32920	moderately similar to ( 296)AT2G45080| Symbols: CYCP3;1 | CYCP3;1 (cyclin p3;1); cyclin-dependent protein kinase | chr2:18598763-18599518 FORWARD no original description	-1.397	0.255086
11770109	glyma01g32960	weakly similar to ( 115)AT4G35280| Symbols: | zinc finger (C2H2 type) family protein | chr4:16787434-16788288 REVERSE no original description	1.184	0.595103
11770115	glyma01g32990	weakly similar to ( 106)AT2G45120| Symbols: | zinc finger (C2H2 type) family protein | chr2:18610755-18611699 FORWARD no original description	-1.111	0.855058
11770147	glyma01g33170	moderately similar to ( 235)AT2G45130| Symbols: | SPX (SYG1/Pho81/XPR1) domain-containing protein | chr2:18613564-18614829 FORWARD no original description	-1.067	0.86768
11770153	glyma01g33180	weakly similar to ( 162)AT1G71140| Symbols: | MATE efflux family protein | chr1:26828424-26830410 FORWARD no original description	1.165	0.687308
11770166	glyma01g33200	moderately similar to ( 332)AT3G60590| Symbols: | similar to unknown protein [Arabidopsis thaliana] (TAIR:AT1G48460.1); similar to unknown [Populus trichocarpa x Populus deltoides] (GB:ABK96523.1) | chr3:22410018-22410728 FORWARD no original description	1.056	0.852795
11770171	glyma01g33220	moderately similar to ( 281)AT3G60600| Symbols: VAP, (AT)VAP, VAP27, VAP27-1 | VAP27-1 (VAMP/SYNAPTOBREVIN-ASSOCIATED PROTEIN 27-1) | chr3:22411512-22412644 FORWARD no original description	-1.933	0.174815
11770181	glyma01g33240	highly similar to ( 767)AT3G28730| Symbols: SSRP1, NFD, ATHMG | ATHMG (HIGH MOBILITY GROUP); transcription factor | chr3:10786191-10789735 FORWARDhighly similar to ( 928)SSRP1_CATRO no original description	1.137	0.770052
11770200	glyma01g33290	highly similar to ( 932)AT1G79600| Symbols: | ABC1 family protein | chr1:29954998-29957409 REVERSE no original description	1.326	0.341178
11770212	glyma01g33300	no original description	-1.138	0.76036
11770227	glyma01g33340	moderately similar to ( 336)AT3G60660| Symbols: | similar to unknown protein [Arabidopsis thaliana] (TAIR:AT3G55860.1); similar to unnamed protein product [Vitis vinifera] (GB:CAO24503.1); contains InterPro domain Protein of unknown function DUF1395 (InterPro:IPR009829) | chr3:22432456-22434142 FORWARD no original description	-1.032	0.910744
11770239	glyma01g33350	weakly similar to ( 130)AT4G10490| Symbols: | oxidoreductase, 2OG-Fe(II) oxygenase family protein | chr4:6483896-6485175 FORWARDweakly similar to ( 109)ACCO2_MALDO no original description	-1.021	0.941121
11770254	glyma01g33420	weakly similar to ( 139)AT2G45210| Symbols: | auxin-responsive protein-related | chr2:18648958-18649446 FORWARDvery weakly similar to (83.2)AX10A_SOYBN no original description	2.609	0.148825
11770257	glyma01g33430	moderately similar to ( 236)AT3G60720| Symbols: | receptor-like protein kinase-related | chr3:22453010-22454583 FORWARD no original description	-1.072	0.887054
11770269	glyma01g33500	highly similar to ( 688)AT2G45220| Symbols: | pectinesterase family protein | chr2:18651355-18653468 REVERSEhighly similar to ( 711)PME2_CITSI no original description	1.055	0.881623
11770272	glyma01g33520	highly similar to ( 676)AT2G45240| Symbols: MAP1A | MAP1A (METHIONINE AMINOPEPTIDASE 1A); methionyl aminopeptidase | chr2:18663133-18665980 FORWARD no original description	1.252	0.17583
11770298	glyma01g33610	moderately similar to ( 454)AT3G05100| Symbols: | similar to hypothetical protein [Vitis vinifera] (GB:CAN76021.1); contains InterPro domain Methyltransferase type 12 (InterPro:IPR013217) | chr3:1424161-1425673 FORWARD no original description	-1.119	0.598996
11770304	glyma01g33620	weakly similar to ( 154)AT3G56830| Symbols: | similar to unknown protein [Arabidopsis thaliana] (TAIR:AT1G65420.1); similar to unnamed protein product [Vitis vinifera] (GB:CAO24523.1); contains InterPro domain Protein of unknown function DUF565 (InterPro:IPR007572) | chr3:21053760-21054819 REVERSE no original description	-1.047	0.903096
11770309	glyma01g33640	moderately similar to ( 360)AT4G08870| Symbols: | arginase, putative | chr4:5647414-5648690 REVERSEmoderately similar to ( 402)ARGI_SOYBN no original description	-1.127	0.670639
11770320	glyma01g33730	weakly similar to ( 179)AT3G16780| Symbols: | 60S ribosomal protein L19 (RPL19B) | chr3:5708988-5710255 FORWARDvery weakly similar to (80.9)RL19_MAIZE no original description	1.222	0.0889637
11770356	glyma01g33960	weakly similar to ( 179)AT2G45360| Symbols: | similar to unknown protein [Arabidopsis thaliana] (TAIR:AT3G60780.1); similar to unnamed protein product [Vitis vinifera] (GB:CAO24498.1); contains InterPro domain Protein of unknown function DUF1442 (InterPro:IPR009902) | chr2:18705693-18706434 FORWARD no original description	1.002	0.996304
11770380	glyma01g34160	no original description	1.505	0.523002
11770389	glyma01g34210	no original description	-1.048	0.835988
11770400	glyma01g34300	highly similar to ( 511)RUAP_SOYBN no original description	-1.52	0.153956
11770406	glyma01g34320	no original description	-1.02	0.944185
11770410	glyma01g34340	highly similar to ( 694)AT1G02010| Symbols: SEC1A | SEC1A; protein transporter | chr1:348046-352197 FORWARDhighly similar to ( 626)SEC1B_ORYSA no original description	1.106	0.668443
11770426	glyma01g34350	nearly identical (1031)AT1G33390| Symbols: | helicase domain-containing protein | chr1:12099718-12104088 REVERSE no original description	-1.086	0.818978
11770444	glyma01g34380	moderately similar to ( 239)AT3G60810| Symbols: | similar to unnamed protein product [Vitis vinifera] (GB:CAO24482.1); contains InterPro domain Protein of unknown function DUF1499 (InterPro:IPR010865) | chr3:22481554-22482731 FORWARD no original description	-1.021	0.971944
11770463	glyma01g34490	weakly similar to ( 120)AT5G62020| Symbols: HSFB2A, AT-HSFB2A | AT-HSFB2A (Arabidopsis thaliana heat shock transcription factor B2A); DNA binding / transcription factor | chr5:24933438-24934420 FORWARD no original description	1.182	0.419064
11770467	glyma01g34520	highly similar to ( 561)AT3G60850| Symbols: | similar to unnamed protein product [Vitis vinifera] (GB:CAO24486.1) | chr3:22493028-22494974 FORWARD no original description	1.341	0.175062
11770472	glyma01g34540	moderately similar to ( 223)AT2G45420| Symbols: LBD18 | LBD18 (LOB DOMAIN-CONTAINING PROTEIN 18) | chr2:18725675-18727519 FORWARD no original description	1.534	0.321346
11770476	glyma01g34560	nearly identical (2658)AT3G60860| Symbols: | guanine nucleotide exchange family protein | chr3:22495779-22502485 FORWARD no original description	1.047	0.886645
11770490	glyma01g34570	weakly similar to ( 105)AT1G24620| Symbols: | polcalcin, putative / calcium-binding pollen allergen, putative | chr1:8723879-8724439 REVERSEvery weakly similar to (85.9)CALM_CHLRE no original description	1.191	0.139713
11770494	glyma01g34580	weakly similar to ( 183)AT2G45430| Symbols: | DNA-binding protein-related | chr2:18734922-18735875 FORWARD no original description	-1.071	0.849232
11770500	glyma01g34650	weakly similar to ( 117)AT2G45480| Symbols: AtGRF9 | AtGRF9 (GROWTH-REGULATING FACTOR 9) | chr2:18752657-18754477 FORWARD no original description	1.187	0.773926
11770503	glyma01g34690	moderately similar to ( 258)AT4G28830| Symbols: | methyltransferase | chr4:14232496-14233702 FORWARD no original description	1.037	0.886691
11770516	glyma01g34740	no original description	1.266	0.391461
11770521	glyma01g34760	highly similar to ( 518)AT1G67290| Symbols: | glyoxal oxidase-related | chr1:25194831-25196823 REVERSE no original description	1.05	0.885377
11770526	glyma01g34770	moderately similar to ( 379)AT4G28850| Symbols: | xyloglucan:xyloglucosyl transferase, putative / xyloglucan endotransglycosylase, putative / endo-xyloglucan transferase, putative | chr4:14244342-14245787 FORWARDmoderately similar to ( 274)XTH_SOYBN no original description	-1.295	0.618877
11770532	glyma01g34780	highly similar to ( 644)AT4G28880| Symbols: CKL3 | CKL3 (Casein Kinase I-like 3); casein kinase I/ kinase | chr4:14251357-14254054 FORWARD no original description	-1.99	0.0229088
11770549	glyma01g34820	moderately similar to ( 244)AT4G28910| Symbols: | similar to nuclear transport factor 2 (NTF2) family protein / RNA recognition motif (RRM)-containing protein [Arabidopsis thaliana] (TAIR:AT3G07250.1); similar to unnamed protein product [Vitis vinifera] (GB:CAO65474.1); contains InterPro domain Protein of unknown function DUF1675 (InterPro:IPR012463) | chr4:14264336-14265686 REVERSE no original d…	1.325	0.352921
11770556	glyma01g34830	moderately similar to ( 310)AT4G28890| Symbols: | protein binding / ubiquitin-protein ligase/ zinc ion binding | chr4:14256443-14257741 REVERSE no original description	11.363	0.0259945
11770570	glyma01g34890	highly similar to ( 692)AT1G77210| Symbols: | sugar transporter, putative | chr1:29013930-29015874 REVERSEhighly similar to ( 523)STA_RICCO no original description	-1.294	0.725835
11770575	glyma01g34950	weakly similar to ( 114)AT3G55290| Symbols: | short-chain dehydrogenase/reductase (SDR) family protein | chr3:20513630-20514707 FORWARD no original description	-1.162	0.569956
11770579	glyma01g34970	moderately similar to ( 232)AT5G13960| Symbols: KYP, SUVH4 | SUVH4 (SU(VAR)3-9 HOMOLOG 4) | chr5:4501690-4505981 FORWARD no original description	1.107	0.650898
11770587	glyma01g34990	highly similar to ( 533)AT5G37000| Symbols: | exostosin family protein | chr5:14635337-14637512 FORWARD no original description	-1.314	0.0889698
11770601	glyma01g35010	weakly similar to ( 155)AT5G11590| Symbols: TINY2 | TINY2 (TINY2); DNA binding / transcription factor | chr5:3727790-3728500 REVERSE no original description	-1.007	0.982817
11770604	glyma01g35030	moderately similar to ( 416)AT5G48790| Symbols: | similar to unknown protein [Arabidopsis thaliana] (TAIR:AT1G73060.1); similar to unnamed protein product [Vitis vinifera] (GB:CAO49997.1) | chr5:19797236-19799203 REVERSE no original description	1.035	0.874318
11770616	glyma01g35060	highly similar to ( 679)AT1G32415| Symbols: | pentatricopeptide (PPR) repeat-containing protein | chr1:11695591-11697876 FORWARDweakly similar to ( 127)RF1_ORYSA no original description	-1.31	0.146941
11770621	glyma01g35070	weakly similar to ( 133)AT4G17030| Symbols: EXPR, AT-EXPR, ATEXPR1, ATHEXP BETA 3.1, ATEXLB1 | ATEXLB1 (ARABIDOPSIS THALIANA EXPANSIN-LIKE B1) | chr4:9581836-9583200 REVERSEmoderately similar to ( 230)EXLB1_ORYSA no original description	1.341	0.512053
11770638	glyma01g35110	moderately similar to ( 428)AT1G32120| Symbols: | similar to unknown protein [Arabidopsis thaliana] (TAIR:AT4G16050.1); similar to unknown protein [Arabidopsis thaliana] (TAIR:AT1G51538.1); similar to unnamed protein product [Vitis vinifera] (GB:CAO49973.1); similar to hypothetical protein [Vitis vinifera] (GB:CAN68559.1); contains InterPro domain Protein of unknown function DUF716 (InterPro:IPR0…	-1.067	0.761161
11770644	glyma01g35120	weakly similar to ( 151)AT3G07040| Symbols: RPS3, RPM1 | RPM1 (RESISTANCE TO P. SYRINGAE PV MACULICOLA 1); protein binding | chr3:2226250-2229030 REVERSE no original description	-1.148	0.526039
11770659	glyma01g35170	weakly similar to ( 141)AT4G19100| Symbols: | similar to unknown protein [Arabidopsis thaliana] (TAIR:AT5G52780.1); similar to hypothetical protein [Vitis vinifera] (GB:CAN79943.1) | chr4:10453464-10454370 FORWARD no original description	-1.26	0.585441
11770664	glyma01g35180	moderately similar to ( 340)AT1G31880| Symbols: NIP3;1, NLM9, BRX | BRX/NIP3;1/NLM9 (BREVIS RADIX); identical protein binding / water channel | chr1:11447784-11450033 FORWARD no original description	1.227	0.298879
11770673	glyma01g35230	moderately similar to ( 241)AT4G19140| Symbols: | similar to unnamed protein product [Vitis vinifera] (GB:CAO66715.1) | chr4:10469841-10471286 FORWARD no original description	1.02	0.954216
11770703	glyma01g35290	highly similar to ( 912)AT2G43040| Symbols: NPG1 | NPG1 (NO POLLEN GERMINATION 1); calmodulin binding | chr2:17903126-17905601 REVERSE no original description	1.087	0.841465
11770710	glyma01g35310	moderately similar to ( 308)AT1G24480| Symbols: | methyltransferase | chr1:8676428-8677147 REVERSE no original description	-1.07	0.927846
11770712	glyma01g35330	moderately similar to ( 301)AT1G31350| Symbols: | F-box family protein | chr1:11221500-11222687 REVERSE no original description	-3.945	0.00605899
11770722	glyma01g35370	weakly similar to ( 121)AT2G38250| Symbols: | DNA-binding protein-related | chr2:16025462-16026578 FORWARD no original description	1.104	0.71667
11770726	glyma01g35390	highly similar to ( 916)AT1G31420| Symbols: | leucine-rich repeat transmembrane protein kinase, putative | chr1:11250341-11253497 FORWARDmoderately similar to ( 324)PSKR_DAUCA no original description	-1.759	0.0994197
11770741	glyma01g35400	moderately similar to ( 325)AT1G31440| Symbols: | SH3 domain-containing protein 1 (SH3P1) | chr1:11256131-11258460 REVERSE no original description	-1.104	0.669965
11770752	glyma01g35420	no original description	-1.492	0.380163
11770754	glyma01g35430	highly similar to ( 615)AT1G61590| Symbols: | protein kinase, putative | chr1:22727356-22729687 REVERSEmoderately similar to ( 231)NORK_PEA no original description	1.025	0.915989
11770762	glyma01g35440	highly similar to ( 610)AT4G19460| Symbols: | glycosyl transferase family 1 protein | chr4:10610433-10611983 REVERSE no original description	-1.152	0.901254
11770764	glyma01g35460	no original description	-1.683	0.0867637
11770767	glyma01g35480	highly similar to ( 578)AT4G19420| Symbols: | pectinacetylesterase family protein | chr4:10587515-10589818 REVERSE no original description	-2.096	0.0896686
11770787	glyma01g35490	moderately similar to ( 267)AT5G45290| Symbols: | zinc finger (C3HC4-type RING finger) family protein | chr5:18367238-18369319 REVERSE no original description	-2.498	0.0254882
11770795	glyma01g35500	highly similar to ( 852)AT5G45300| Symbols: BMY2, BAM8 | BAM8/BMY2 (BETA-AMYLASE 8); beta-amylase | chr5:18370863-18373923 FORWARDmoderately similar to ( 387)AMYB_MEDSA no original description	1.213	0.72689
11770809	glyma01g35530	moderately similar to ( 387)AT5G17540| Symbols: | transferase family protein | chr5:5782063-5783684 REVERSEweakly similar to ( 156)HCBT1_DIACA no original description	1.084	0.914444
11770813	glyma01g35540	highly similar to ( 601)AT1G31650| Symbols: ATROPGEF14, ROPGEF14 | ATROPGEF14/ROPGEF14 (KINASE PARTNER PROTEIN-LIKE); Rho guanyl-nucleotide exchange factor/ | chr1:11326455-11329748 REVERSE no original description	-1.093	0.865681
11770824	glyma01g35600	weakly similar to ( 166)AT4G19390| Symbols: | similar to unknown protein [Arabidopsis thaliana] (TAIR:AT5G13720.1); similar to unnamed protein product [Vitis vinifera] (GB:CAO63752.1); contains InterPro domain Uncharacterised conserved protein UCP022348 (InterPro:IPR016804); contains InterPro domain Protein of unknown function UPF0114 (InterPro:IPR005134) | chr4:10574914-10576366 REVERSE no origi…	2.528	0.015025
11770837	glyma01g35620	highly similar to ( 810)AT4G19380| Symbols: | alcohol oxidase-related | chr4:10568438-10572299 REVERSE no original description	14.813	0.0130985
11770843	glyma01g35630	weakly similar to ( 132)AT1G31720| Symbols: | similar to unknown protein [Arabidopsis thaliana] (TAIR:AT4G19370.1); similar to unknown [Picea sitchensis] (GB:ABK21519.1); similar to Os02g0703300 [Oryza sativa (japonica cultivar-group)] (GB:NP_001047854.1); contains InterPro domain Protein of unknown function DUF1218 (InterPro:IPR009606) | chr1:11356150-11356941 FORWARD no original description	-1.119	0.743459
11770853	glyma01g35650	nearly identical (1167)AT1G31730| Symbols: | epsilon-adaptin, putative | chr1:11359888-11363897 FORWARD no original description	2.867	0.00619711
11770868	glyma01g35690	highly similar to ( 939)AT2G35610| Symbols: | similar to unknown protein [Arabidopsis thaliana] (TAIR:AT1G70630.1); similar to unnamed protein product [Vitis vinifera] (GB:CAO63742.1); similar to expressed protein [Oryza sativa (japonica cultivar-group)] (GB:ABF97349.1); similar to hypothetical protein OsI_012032 [Oryza sativa (indica cultivar-group)] (GB:EAY90799.1); contains InterPro domain Ret…	-1.001	0.996989
11770883	glyma01g35700	highly similar to ( 691)AT4G19220| Symbols: | pentatricopeptide (PPR) repeat-containing protein | chr4:10505277-10508132 REVERSE no original description	-1.403	0.0349457
11770885	glyma01g35720	weakly similar to ( 147)AT2G37960| Symbols: | similar to unknown protein [Arabidopsis thaliana] (TAIR:AT3G54060.1); similar to unknown protein [Arabidopsis thaliana] (TAIR:AT3G54060.2); similar to unnamed protein product [Vitis vinifera] (GB:CAO15756.1) | chr2:15894040-15896258 REVERSE no original description	-1.327	0.764711
11770891	glyma01g35760	no original description	-1.061	0.877411
11770901	glyma01g35780	no original description	1.043	0.814926
11770909	glyma01g35820	highly similar to ( 592)AT1G31780| Symbols: | similar to unknown [Populus trichocarpa] (GB:ABK94646.1); similar to unnamed protein product [Vitis vinifera] (GB:CAO63439.1); similar to Hypothetical protein [Oryza sativa (japonica cultivar-group)] (GB:AAN52749.1); contains InterPro domain Conserved oligomeric complex COG6 (InterPro:IPR010490) | chr1:11391322-11394591 FORWARD no original description	-1.01	0.981349
11770933	glyma01g35850	highly similar to ( 674)AT4G19180| Symbols: | nucleoside phosphatase family protein / GDA1/CD39 family protein | chr4:10485529-10487879 REVERSEvery weakly similar to (83.6)APY_SOLTU no original description	-1.102	0.607833
11770954	glyma01g35950	nearly identical (1623)AT5G65930| Symbols: PKCBP, KCBP, ZWI | ZWI (ZWICHEL); calmodulin binding / microtubule motor | chr5:26387595-26393620 REVERSEmoderately similar to ( 216)FLA10_CHLRE no original description	2.053	0.292832
11770981	glyma01g35960	moderately similar to ( 377)AT1G14130| Symbols: | 2-oxoglutarate-dependent dioxygenase, putative | chr1:4836038-4837037 REVERSEweakly similar to ( 120)FL3H_MALDO no original description	-1.091	0.597307
11770987	glyma01g35970	moderately similar to ( 280)AT1G14130| Symbols: | 2-oxoglutarate-dependent dioxygenase, putative | chr1:4836038-4837037 REVERSEvery weakly similar to (94.4)FL3H_DIACA no original description	1.051	0.931362
11770991	glyma01g35990	very weakly similar to (82.8)AT3G51500| Symbols: | unknown protein | chr3:19119332-19119682 FORWARD no original description	-1.002	0.995281
11770996	glyma01g36010	weakly similar to ( 190)AT3G51520| Symbols: | diacylglycerol acyltransferase family | chr3:19121718-19123497 FORWARD no original description	1.061	0.865276
11771004	glyma01g36040	moderately similar to ( 329)AT2G17410| Symbols: | ARID/BRIGHT DNA-binding domain-containing protein | chr2:7566951-7570556 FORWARD no original description	-1.191	0.371049
11771019	glyma01g36050	no original description	-1.079	0.741646
11771023	glyma01g36070	highly similar to ( 523)AT2G17420| Symbols: ATNTRA, NTR2, NTRA | NTRA (NADPH-dependent thioredoxin reductase 2) | chr2:7571439-7573301 FORWARD no original description	1.46	0.0519085
11771028	glyma01g36090	no original description	1.057	0.755624
11771034	glyma01g36110	highly similar to ( 627)AT4G35470| Symbols: | leucine-rich repeat family protein | chr4:16846536-16848453 FORWARDvery weakly similar to (88.6)RPK1_IPONI no original description	-1.443	0.139498
11771041	glyma01g36130	highly similar to ( 840)AT5G67360| Symbols: ARA12 | ARA12; subtilase | chr5:26889418-26891691 REVERSE no original description	1.071	0.613226
11771048	glyma01g36150	moderately similar to ( 305)AT4G35300| Symbols: TMT2 | TMT2 (TONOPLAST MONOSACCHARIDE TRANSPORTER2); carbohydrate transmembrane transporter/ sugar:hydrogen ion symporter | chr4:16796437-16799076 REVERSE no original description	12.172	0.00781723
11771055	glyma01g36180	weakly similar to ( 103)AT1G42960| Symbols: | expressed protein localized to the inner membrane of the chloroplast. | chr1:16128303-16129520 FORWARD no original description	1.384	0.0776886
11771064	glyma01g36190	moderately similar to ( 445)AT5G65980| Symbols: | auxin efflux carrier family protein | chr5:26409670-26411458 FORWARD no original description	1.019	0.971097
11771078	glyma01g36200	highly similar to ( 639)AT2G17520| Symbols: IRE1A | IRE1A (Yeast endoribonuclease/protein kinase IRE1-like gene); kinase | chr2:7624586-7628011 FORWARD no original description	-1.075	0.147961
11771085	glyma01g36230	moderately similar to ( 378)AT3G51470| Symbols: | protein phosphatase 2C, putative / PP2C, putative | chr3:19108903-19110223 REVERSE no original description	-1.182	0.390055
11771089	glyma01g36240	highly similar to ( 676)AT2G17525| Symbols: | pentatricopeptide (PPR) repeat-containing protein | chr2:7631260-7633140 FORWARDmoderately similar to ( 218)RF1_ORYSA no original description	-1.362	0.486688
11771092	glyma01g36250	weakly similar to ( 177)AT4G38250| Symbols: | amino acid transporter family protein | chr4:17935527-17936837 FORWARD no original description	1.139	0.667944
11771097	glyma01g36260	highly similar to ( 674)AT4G35500| Symbols: | protein kinase family protein | chr4:16857480-16859412 FORWARD no original description	1.529	0.0393406
11771104	glyma01g36280	moderately similar to ( 365)AT4G35520| Symbols: MLH3, ATMLH3 | ATMLH3/MLH3 (MUTL PROTEIN HOMOLOG 3); ATP binding | chr4:16865493-16871532 FORWARD no original description	1.218	0.250062
11771137	glyma01g36330	weakly similar to ( 144)AT4G16444| Symbols: | similar to unnamed protein product [Vitis vinifera] (GB:CAO14486.1); contains domain PTHR11615 (PTHR11615); contains domain PTHR11615:SF3 (PTHR11615:SF3) | chr4:9274813-9276078 REVERSE no original description	1.042	0.866544
11771147	glyma01g36340	highly similar to ( 555)AT3G06540| Symbols: | GDP dissociation inhibitor family protein / Rab GTPase activator family protein | chr3:2035207-2037668 REVERSE no original description	-1.034	0.80535
11771159	glyma01g36360	moderately similar to ( 239)AT4G35590| Symbols: | RWP-RK domain-containing protein | chr4:16892914-16894870 FORWARD no original description	-1.18	0.523741
11771170	glyma01g36380	weakly similar to ( 154)AT2G28930| Symbols: APK1B | APK1B (Arabidopsis protein kinase 1B); kinase | chr2:12431628-12433642 FORWARD no original description	-1.13	0.844172
11771180	glyma01g36420	moderately similar to ( 436)AT2G17580| Symbols: | polynucleotide adenylyltransferase family protein | chr2:7653589-7657148 FORWARD no original description	-1.182	0.487425
11771193	glyma01g36430	moderately similar to ( 423)AT1G20610| Symbols: CYCB2;3 | CYCB2;3 (CYCLIN B2;3); cyclin-dependent protein kinase regulator | chr1:7135063-7137263 REVERSEmoderately similar to ( 486)CCNB2_MEDSA no original description	1.073	0.930726
11771204	glyma01g36440	highly similar to ( 653)AT4G35630| Symbols: PSAT | PSAT (phosphoserine aminotransferase); phosphoserine transaminase | chr4:16904210-16905502 FORWARDhighly similar to ( 587)SERC_SPIOL no original description	-1.916	0.0850164
11771208	glyma01g36470	no original description	-1.068	0.876015
11771214	glyma01g36480	moderately similar to ( 317)AT3G12500| Symbols: PR3, PR-3, CHI-B, B-CHI, ATHCHIB | ATHCHIB (BASIC CHITINASE); chitinase | chr3:3962508-3963952 REVERSEmoderately similar to ( 344)CHIX_PEA no original description	-1.231	0.711416
11771220	glyma01g36490	weakly similar to ( 114)AT4G35680| Symbols: | similar to unknown protein [Arabidopsis thaliana] (TAIR:AT4G01590.1); similar to unknown protein [Arabidopsis thaliana] (TAIR:AT4G01590.2); similar to unnamed protein product [Vitis vinifera] (GB:CAO23714.1); contains InterPro domain Protein of unknown function DUF241, plant (InterPro:IPR004320) | chr4:16917943-16919754 FORWARD no original description	-1.031	0.940318
11771222	glyma01g36500	highly similar to ( 839)AT1G80740| Symbols: DMT4, CMT1 | CMT1 (CHROMOMETHYLASE 1); DNA binding | chr1:30347286-30351723 FORWARDhighly similar to ( 835)CMT1_MAIZE no original description	-1.024	0.976251
11771250	glyma01g36510	weakly similar to ( 133)AT4G35680| Symbols: | similar to unknown protein [Arabidopsis thaliana] (TAIR:AT4G01590.1); similar to unknown protein [Arabidopsis thaliana] (TAIR:AT4G01590.2); similar to unnamed protein product [Vitis vinifera] (GB:CAO23714.1); contains InterPro domain Protein of unknown function DUF241, plant (InterPro:IPR004320) | chr4:16917943-16919754 FORWARD no original description	-1.138	0.533785
11771253	glyma01g36520	weakly similar to ( 150)AT4G35690| Symbols: | similar to unknown protein [Arabidopsis thaliana] (TAIR:AT4G35710.1); similar to unnamed protein product [Vitis vinifera] (GB:CAO22786.1); contains InterPro domain Protein of unknown function DUF241, plant (InterPro:IPR004320) | chr4:16921891-16922745 FORWARD no original description	-1.338	0.175688
11771256	glyma01g36540	weakly similar to ( 151)AT4G35690| Symbols: | similar to unknown protein [Arabidopsis thaliana] (TAIR:AT4G35710.1); similar to unnamed protein product [Vitis vinifera] (GB:CAO22786.1); contains InterPro domain Protein of unknown function DUF241, plant (InterPro:IPR004320) | chr4:16921891-16922745 FORWARD no original description	-1.198	0.37646
11771259	glyma01g36550	weakly similar to ( 151)AT4G35690| Symbols: | similar to unknown protein [Arabidopsis thaliana] (TAIR:AT4G35710.1); similar to unnamed protein product [Vitis vinifera] (GB:CAO22786.1); contains InterPro domain Protein of unknown function DUF241, plant (InterPro:IPR004320) | chr4:16921891-16922745 FORWARD no original description	1.065	0.855201
11771261	glyma01g36560	weakly similar to ( 130)AT4G35690| Symbols: | similar to unknown protein [Arabidopsis thaliana] (TAIR:AT4G35710.1); similar to unnamed protein product [Vitis vinifera] (GB:CAO22786.1); contains InterPro domain Protein of unknown function DUF241, plant (InterPro:IPR004320) | chr4:16921891-16922745 FORWARD no original description	1.085	0.860216
11771265	glyma01g36570	weakly similar to ( 149)AT4G35690| Symbols: | similar to unknown protein [Arabidopsis thaliana] (TAIR:AT4G35710.1); similar to unnamed protein product [Vitis vinifera] (GB:CAO22786.1); contains InterPro domain Protein of unknown function DUF241, plant (InterPro:IPR004320) | chr4:16921891-16922745 FORWARD no original description	1.137	0.893453
11771267	glyma01g36590	highly similar to ( 529)AT1G47670| Symbols: | amino acid transporter family protein | chr1:17539274-17541926 REVERSE no original description	-1.867	0.0883418
11771275	glyma01g36620	weakly similar to ( 168)AT4G35770| Symbols: SEN1, ATSEN1, DIN1 | SEN1 (DARK INDUCIBLE 1) | chr4:16945078-16945969 FORWARDweakly similar to ( 160)DIN1_RAPSA no original description	-2.258	0.0389207
11771291	glyma01g36720	very weakly similar to (93.6)AT2G17710| Symbols: | similar to unnamed protein product [Vitis vinifera] (GB:CAO42932.1) | chr2:7700938-7701636 FORWARD no original description	-7.925	0.0148795
11771297	glyma01g36740	moderately similar to ( 404)AT1G20270| Symbols: | oxidoreductase, 2OG-Fe(II) oxygenase family protein | chr1:7021373-7022913 REVERSE no original description	1.867	0.129043
11771308	glyma01g36760	moderately similar to ( 337)AT4G35840| Symbols: | zinc finger (C3HC4-type RING finger) family protein | chr4:16981087-16982269 FORWARD no original description	1.303	0.25912
11771316	glyma01g36770	moderately similar to ( 380)AT2G17760| Symbols: | aspartyl protease family protein | chr2:7720570-7723351 FORWARD no original description	1.581	0.0934511
11771335	glyma01g36780	moderately similar to ( 436)AT5G42180| Symbols: | peroxidase 64 (PER64) (P64) (PRXR4) | chr5:16869930-16871249 FORWARDmoderately similar to ( 269)PER1_ORYSA no original description	-1.623	0.219867
11771343	glyma01g36800	weakly similar to ( 141)AT4G35890| Symbols: | La domain-containing protein | chr4:16997436-17000413 FORWARD no original description	1.044	0.819946
11771351	glyma01g36810	no original description	-1.233	0.462931
11771353	glyma01g36840	moderately similar to ( 490)AT3G51320| Symbols: | binding | chr3:19060832-19062424 REVERSE no original description	-1.291	0.515903
11771356	glyma01g36870	nearly identical (1208)AT2G17790| Symbols: | similar to unknown protein [Arabidopsis thaliana] (TAIR:AT3G51310.1); similar to binding [Arabidopsis thaliana] (TAIR:AT1G75850.1); similar to unnamed protein product [Vitis vinifera] (GB:CAO60958.1); similar to hypothetical protein OsI_013447 [Oryza sativa (indica cultivar-group)] (GB:EAY92214.1); similar to unnamed protein product [Vitis vinifera] (G…	1.223	0.382966
11771379	glyma01g36900	weakly similar to ( 107)AT2G24960| Symbols: | similar to unknown protein [Arabidopsis thaliana] (TAIR:AT4G02210.1); similar to hypothetical protein [Vitis vinifera] (GB:CAN61085.1) | chr2:10624342-10627113 FORWARD no original description	1.271	0.253824
11771383	glyma01g36930	weakly similar to ( 115)AT4G35970| Symbols: APX5 | APX5; L-ascorbate peroxidase/ peroxidase | chr4:17028654-17030208 FORWARDweakly similar to ( 116)APX4_ORYSA no original description	-1.021	0.967039
11771390	glyma01g36940	moderately similar to ( 284)AT4G35000| Symbols: APX3 | APX3 (ASCORBATE PEROXIDASE 3); L-ascorbate peroxidase | chr4:16665012-16667546 REVERSEmoderately similar to ( 279)APX4_ORYSA no original description	-1.076	0.90963
11771401	glyma01g37130	weakly similar to ( 170)AT5G66230| Symbols: | similar to unknown protein [Arabidopsis thaliana] (TAIR:AT3G51230.1); similar to unnamed protein product [Vitis vinifera] (GB:CAO48217.1) | chr5:26479930-26481099 FORWARD no original description	1.101	0.391549
11771407	glyma01g37150	no original description	-1.18	0.568885
11771414	glyma01g37190	weakly similar to ( 137)AT2G17950| Symbols: PGA6, WUS | WUS (WUSCHEL); DNA binding / transcription factor | chr2:7816182-7817753 REVERSEweakly similar to ( 199)WUS_PETHY no original description	1.064	0.887142
11771418	glyma01g37220	weakly similar to ( 159)AT2G21220| Symbols: | auxin-responsive protein, putative | chr2:9096461-9096775 FORWARDvery weakly similar to (85.1)AX15A_SOYBN no original description	1.201	0.669144
11771421	glyma01g37250	moderately similar to ( 432)AT4G36130| Symbols: | 60S ribosomal protein L8 (RPL8C) | chr4:17097616-17098659 FORWARDmoderately similar to ( 412)RL8_TOBAC no original description	1.267	0.0854176
11771426	glyma01g37260	weakly similar to ( 117)AT1G19860| Symbols: | zinc finger (CCCH-type) family protein | chr1:6891645-6894391 REVERSE no original description	1.013	0.986676
11771433	glyma01g37270	highly similar to ( 656)AT3G51160| Symbols: MUR_1, GMD2, MUR1 | MUR1 (MURUS 1) | chr3:19018211-19019332 REVERSE no original description	1.3	0.578629
11771440	glyma01g37320	weakly similar to ( 174)AT4G34720| Symbols: VHA-C1, ATVHA-C1, AVA-P1 | AVA-P1 (vacuolar H+-pumping ATPase 16 kDa proteolipid subunit 1); ATPase/ hydrogen ion transporting ATPase, rotational mechanism | chr4:16568228-16569170 REVERSEweakly similar to ( 176)VATL_PHAAU no original description	2.053	0.0241846
11771445	glyma01g37360	weakly similar to ( 168)AT1G80160| Symbols: | lactoylglutathione lyase family protein / glyoxalase I family protein | chr1:30156172-30156822 FORWARD no original description	1.007	0.987175
11771451	glyma01g37370	moderately similar to ( 207)AT4G38960| Symbols: | zinc finger (B-box type) family protein | chr4:18162294-18163039 FORWARD no original description	-1.199	0.726898
11771465	glyma01g37400	highly similar to ( 579)AT3G51120| Symbols: | zinc finger (CCCH-type) family protein | chr3:18997006-19002680 REVERSE no original description	1.383	0.289552
11771476	glyma01g37410	moderately similar to ( 260)AT2G18090| Symbols: | PHD finger family protein / SWIB complex BAF60b domain-containing protein / GYF domain-containing protein | chr2:7871583-7874399 FORWARD no original description	1.645	0.149471
11771483	glyma01g37420	highly similar to ( 634)AT4G36210| Symbols: | similar to unknown protein [Arabidopsis thaliana] (TAIR:AT2G18100.1); similar to unnamed protein product [Vitis vinifera] (GB:CAO48261.1); contains InterPro domain Protein of unknown function DUF726 (InterPro:IPR007941) | chr4:17130357-17134305 FORWARD no original description	1.069	0.723728
11771500	glyma01g37500	highly similar to ( 826)AT4G36390| Symbols: | radical SAM domain-containing protein / TRAM domain-containing protein | chr4:17194749-17197057 REVERSEhighly similar to ( 825)CK5P1_ORYSA no original description	-1.434	0.238055
11771505	glyma01g37510	highly similar to ( 518)AT4G36380| Symbols: ROT3 | ROT3 (ROTUNDIFOLIA 3); oxygen binding / steroid hydroxylase | chr4:17187976-17192205 REVERSEmoderately similar to ( 386)C90D2_ORYSA no original description	-1.174	0.697798
11771519	glyma01g37540	nearly identical (1439)AT4G36360| Symbols: BGAL3 | BGAL3 (beta-galactosidase 3); beta-galactosidase | chr4:17176843-17181146 REVERSEnearly identical (1109)BGAL_ASPOF no original description	-1.484	0.23065
11771541	glyma01g37580	nearly identical (1148)AT3G51050| Symbols: | FG-GAP repeat-containing protein | chr3:18965004-18968679 FORWARD no original description	-1.079	0.442087
11771557	glyma01g37600	highly similar to ( 907)AT3G51070| Symbols: | dehydration-responsive protein-related | chr3:18980048-18983271 FORWARD no original description	-1.121	0.806798
11771567	glyma01g37620	moderately similar to ( 383)AT5G35450| Symbols: | disease resistance protein (CC-NBS-LRR class), putative | chr5:13685039-13687915 FORWARD no original description	-1.364	0.110701
11771574	glyma01g37710	moderately similar to ( 205)AT5G66450| Symbols: | phosphatidic acid phosphatase-related / PAP2-related | chr5:26552204-26553177 FORWARD no original description	1.171	0.123013
11771592	glyma01g37860	moderately similar to ( 334)AT2G18245| Symbols: | similar to unknown protein [Arabidopsis thaliana] (TAIR:AT3G19970.1); similar to unnamed protein product [Vitis vinifera] (GB:CAO22826.1); contains InterPro domain Protein of unknown function DUF829, eukaryotic (InterPro:IPR008547) | chr2:7944435-7946464 FORWARD no original description	1.173	0.781315
11771599	glyma01g37870	weakly similar to ( 179)AT2G18250| Symbols: ATCOAD | ATCOAD (4-PHOSPHOPANTETHEINE ADENYLYLTRANSFERASE); nucleotidyltransferase/ pantetheine-phosphate adenylyltransferase | chr2:7947107-7948581 FORWARD no original description	-2.414	0.0650606
11771608	glyma01g37880	moderately similar to ( 333)AT2G18260| Symbols: ATSYP112, SYP112 | SYP112 (syntaxin 112); SNAP receptor | chr2:7949357-7950274 FORWARD no original description	-1.152	0.776301
11771610	glyma01g37890	highly similar to ( 603)AT5G66520| Symbols: | pentatricopeptide (PPR) repeat-containing protein | chr5:26569105-26570967 FORWARDweakly similar to ( 115)RF1_ORYSA no original description	-2.126	0.0251156
11771613	glyma01g37910	moderately similar to ( 422)AT5G48330| Symbols: | regulator of chromosome condensation (RCC1) family protein | chr5:19603215-19604955 FORWARD no original description	-1.11	0.832943
11771619	glyma01g37940	moderately similar to ( 497)AT2G18280| Symbols: AtTLP2 | AtTLP2 (TUBBY LIKE PROTEIN 2); phosphoric diester hydrolase/ transcription factor | chr2:7953836-7955258 FORWARD no original description	1.435	0.0998064
11771627	glyma01g37960	very weakly similar to (92.4)AT1G75250| Symbols: | myb family transcription factor | chr1:28248124-28249114 REVERSE no original description	1.231	0.523394
11771631	glyma01g37970	highly similar to ( 714)AT2G18330| Symbols: | AAA-type ATPase family protein | chr2:7972911-7975997 FORWARD no original description	-1.107	0.684285
11771642	glyma01g37980	no original description	-1.029	0.940011
11771654	glyma01g38040	moderately similar to ( 463)AT4G36670| Symbols: | mannitol transporter, putative | chr4:17287684-17289487 REVERSEweakly similar to ( 144)HEX6_RICCO no original description	-1.065	0.927507
11771662	glyma01g38060	moderately similar to ( 422)AT1G75160| Symbols: | similar to unknown protein [Arabidopsis thaliana] (TAIR:AT5G05840.1); similar to unnamed protein product [Vitis vinifera] (GB:CAO61175.1); contains InterPro domain Protein of unknown function DUF620 (InterPro:IPR006873) | chr1:28213195-28215285 FORWARD no original description	-1.111	0.800524
11771666	glyma01g38070	weakly similar to ( 191)AT5G65650| Symbols: | similar to unknown protein [Arabidopsis thaliana] (TAIR:AT4G36660.1); similar to unknown [Populus trichocarpa] (GB:ABK93535.1); contains InterPro domain Protein of unknown function DUF1195 (InterPro:IPR010608) | chr5:26256814-26258421 FORWARD no original description	1.232	0.314442
11771673	glyma01g38090	highly similar to ( 550)AT4G36650| Symbols: | transcription factor IIB (TFIIB) family protein | chr4:17283605-17285532 REVERSEvery weakly similar to (94.0)TF2B_ORYSA no original description	1.349	0.0846252
11771679	glyma01g38110	highly similar to ( 540)AT2G18470| Symbols: | protein kinase family protein | chr2:8012367-8014849 REVERSEmoderately similar to ( 254)PSKR_DAUCA no original description	1.055	0.949592
11771688	glyma01g38120	moderately similar to ( 253)AT3G50670| Symbols: U1SNRNP, U1-70K | U1-70K (SPLICEOSOMAL PROTEIN U1A); RNA binding | chr3:18839213-18840473 REVERSE no original description	1.037	0.276361
11771701	glyma01g38130	moderately similar to ( 396)AT2G25737| Symbols: | similar to unknown protein [Arabidopsis thaliana] (TAIR:AT2G36630.1); similar to unnamed protein product [Vitis vinifera] (GB:CAO44067.1); contains InterPro domain Protein of unknown function DUF81; (InterPro:IPR002781) | chr2:10984252-10986755 FORWARD no original description	-1.401	0.434641
11771716	glyma01g38140	weakly similar to ( 103)AT2G01050| Symbols: | nucleic acid binding / zinc ion binding | chr2:68337-69884 REVERSE no original description	-1.101	0.704072
11771721	glyma01g38150	highly similar to ( 988)AT5G66750| Symbols: SOM4, SOM1, CHR1, CHA1, DDM1, CHR01 | CHR01/DDM1 (DECREASED DNA METHYLATION 1); helicase | chr5:26666276-26670095 FORWARDmoderately similar to ( 427)ISW2_ORYSA no original description	-1.069	0.84307
11771748	glyma01g38180	highly similar to ( 746)AT3G50660| Symbols: CYP90B1, CLM, SNP2, DWF4 | DWF4 (DWARF 4) | chr3:18825243-18828149 REVERSEmoderately similar to ( 413)C724B_ORYSA no original description	2.936	0.0423036
11771758	glyma01g38200	nearly identical (1003)AT5G66760| Symbols: SDH1-1 | SDH1-1 (Succinate dehydrogenase 1-1) | chr5:26671002-26674450 FORWARDhighly similar to ( 981)DHSA_ORYSA no original description	1.399	0.285197
11771789	glyma01g38240	nearly identical (1358)AT4G36630| Symbols: EMB2754 | EMB2754 (EMBRYO DEFECTIVE 2754); binding / small GTPase regulator | chr4:17272094-17276528 REVERSE no original description	1.521	0.0368317
11771803	glyma01g38250	very weakly similar to (92.8)AT4G39250| Symbols: | DNA binding / transcription factor | chr4:18271451-18271851 REVERSE no original description	-1.074	0.916732
11771805	glyma01g38290	moderately similar to ( 389)AT3G50700| Symbols: ATIDD2 | ATIDD2 (ARABIDOPSIS THALIANA INDETERMINATE(ID)-DOMAIN 2); nucleic acid binding / transcription factor/ zinc ion binding | chr3:18851926-18853810 FORWARD no original description	1.596	0.0625478
11771812	glyma01g38300	highly similar to ( 687)AT5G39350| Symbols: | pentatricopeptide (PPR) repeat-containing protein | chr5:15768157-15770190 FORWARDweakly similar to ( 114)RF1_ORYSA no original description	1.198	0.392587
11771819	glyma01g38340	moderately similar to ( 283)AT2G18540| Symbols: | cupin family protein | chr2:8049464-8052090 REVERSE no original description	-1.186	0.516127
11771827	glyma01g38360	moderately similar to ( 469)AT4G36710| Symbols: | scarecrow transcription factor family protein | chr4:17306064-17307524 FORWARDweakly similar to ( 103)DWRF8_MAIZE no original description	-1.057	0.901559
11771831	glyma01g38370	moderately similar to ( 255)AT4G36720| Symbols: HVA22K | HVA22K (HVA22-LIKE PROTEIN K) | chr4:17307773-17309672 FORWARD no original description	1.274	0.531962
11771842	glyma01g38400	moderately similar to ( 291)AT4G36750| Symbols: | quinone reductase family protein | chr4:17324647-17326220 FORWARD no original description	1.095	0.857778
11771847	glyma01g38410	highly similar to ( 523)AT4G36760| Symbols: APP1, ATAPP1 | ATAPP1 (aminopeptidase P1) | chr4:17326727-17329461 FORWARD no original description	2.261	0.0504397
11771877	glyma01g38460	highly similar to ( 612)AT4G36790| Symbols: | transporter-related | chr4:17336365-17338309 FORWARD no original description	-1.258	0.103028
11771884	glyma01g38480	moderately similar to ( 252)AT2G18620| Symbols: | geranylgeranyl pyrophosphate synthase, putative / GGPP synthetase, putative / farnesyltranstransferase, putative | chr2:8085399-8086442 FORWARDmoderately similar to ( 267)GGPPS_HEVBR no original description	-1.177	0.702122
11771888	glyma01g38490	moderately similar to ( 312)AT2G18630| Symbols: | Identical to UPF0496 protein At2g18630 [Arabidopsis Thaliana] (GB:Q56XQ0;GB:Q9ZNR3); similar to unknown protein [Arabidopsis thaliana] (TAIR:AT5G66675.1); similar to unnamed protein product [Vitis vinifera] (GB:CAO22906.1); contains InterPro domain Protein of unknown function DUF677 (InterPro:IPR007749) | chr2:8088236-8089578 FORWARD no original d…	1.095	0.658207
11771893	glyma01g38500	moderately similar to ( 314)AT2G23790| Symbols: | similar to unknown protein [Arabidopsis thaliana] (TAIR:AT4G36820.1); similar to unnamed protein product [Vitis vinifera] (GB:CAO22909.1); contains InterPro domain Protein of unknown function DUF607 (InterPro:IPR006769) | chr2:10132772-10134535 REVERSE no original description	4.034	0.0159058
11771898	glyma01g38510	moderately similar to ( 261)AT2G23780| Symbols: | zinc finger (C3HC4-type RING finger) family protein | chr2:10130631-10131314 REVERSE no original description	1.024	0.907113
11771902	glyma01g38520	moderately similar to ( 438)AT3G50760| Symbols: GATL2 | GATL2 (Galacturonosyltransferase-like 2); polygalacturonate 4-alpha-galacturonosyltransferase/ transferase, transferring glycosyl groups / transferase, transferring hexosyl groups | chr3:18879055-18880080 FORWARD no original description	-1.363	0.226603
11771905	glyma01g38540	moderately similar to ( 380)AT5G09280| Symbols: | pectate lyase family protein | chr5:2880424-2881598 REVERSEmoderately similar to ( 249)PEL_TOBAC no original description	-1.118	0.614544
11771911	glyma01g38550	moderately similar to ( 471)AT2G23770| Symbols: | protein kinase family protein / peptidoglycan-binding LysM domain-containing protein | chr2:10127322-10129160 REVERSEweakly similar to ( 137)KPRO_MAIZE no original description	-1.081	0.713981
11771914	glyma01g38580	nearly identical (3007)AT3G11130| Symbols: | clathrin heavy chain, putative | chr3:3482581-3491673 REVERSE no original description	1.251	0.599777
11771946	glyma01g38650	moderately similar to ( 373)AT2G23760| Symbols: SAW2, BLH4 | BLH4 (SAWTOOTH 2); DNA binding | chr2:10115031-10119816 REVERSE no original description	-2.069	0.0193879
11771957	glyma01g38680	highly similar to ( 629)AT5G66600| Symbols: | similar to unknown protein [Arabidopsis thaliana] (TAIR:AT2G23700.1); similar to unnamed protein product [Vitis vinifera] (GB:CAO45439.1); similar to hypothetical protein [Vitis vinifera] (GB:CAN83308.1); contains InterPro domain Protein of unknown function DUF547 (InterPro:IPR006869) | chr5:26592331-26595541 REVERSE no original description	-2.201	0.316292
11771983	glyma01g38830	highly similar to ( 521)AT3G50420| Symbols: | pentatricopeptide (PPR) repeat-containing protein | chr3:18721852-18724630 REVERSE no original description	-1.046	0.867051
11771988	glyma01g38860	moderately similar to ( 291)AT2G23530| Symbols: | similar to protein binding / zinc ion binding [Arabidopsis thaliana] (TAIR:AT4G37110.1); similar to unnamed protein product [Vitis vinifera] (GB:CAO44617.1) | chr2:10027732-10029884 REVERSE no original description	-1.148	0.721554
11771996	glyma01g38870	moderately similar to ( 500)AT4G31940| Symbols: CYP82C4 | CYP82C4 (cytochrome P450, family 82, subfamily C, polypeptide 4); oxygen binding | chr4:15452046-15453972 FORWARDhighly similar to ( 513)C82A3_SOYBN no original description	-1.302	0.521211
11772001	glyma01g38880	highly similar to ( 536)AT4G31940| Symbols: CYP82C4 | CYP82C4 (cytochrome P450, family 82, subfamily C, polypeptide 4); oxygen binding | chr4:15452046-15453972 FORWARDhighly similar to ( 552)C82A3_SOYBN no original description	-13.189	0.0251474
11772005	glyma01g38920	highly similar to ( 714)AT2G23450| Symbols: | protein kinase family protein | chr2:9996006-9998324 REVERSEmoderately similar to ( 222)NORK_MEDTR no original description	1.575	0.399692
11772014	glyma01g38950	weakly similar to ( 113)AT2G23610| Symbols: | esterase, putative | chr2:10051490-10053483 REVERSE no original description	-2.03	0.0487524
11772020	glyma01g38970	weakly similar to ( 119)AT5G60850| Symbols: OBP4 | OBP4 (OBF BINDING PROTEIN 4); DNA binding / transcription factor | chr5:24497804-24498727 FORWARDweakly similar to ( 105)PBF_MAIZE no original description	1.638	0.0866606
11772024	glyma01g38990	very weakly similar to (84.7)AT2G23640| Symbols: | reticulon family protein (RTNLB13) | chr2:10064634-10066122 FORWARD no original description	1.689	0.132646
11772029	glyma01g39000	moderately similar to ( 428)AT5G66900| Symbols: | disease resistance protein (CC-NBS-LRR class), putative | chr5:26732157-26734983 REVERSE no original description	2.013	0.0352645
11772037	glyma01g39010	moderately similar to ( 422)AT5G66900| Symbols: | disease resistance protein (CC-NBS-LRR class), putative | chr5:26732157-26734983 REVERSE no original description	1.439	0.0577676
11772046	glyma01g39030	moderately similar to ( 219)AT3G19080| Symbols: | SWIB complex BAF60b domain-containing protein | chr3:6596088-6598673 FORWARD no original description	1.24	0.298632
11772056	glyma01g39040	weakly similar to ( 165)AT4G37180| Symbols: | myb family transcription factor | chr4:17504642-17506101 FORWARD no original description	1.428	0.324449
11772063	glyma01g39050	highly similar to ( 633)AT4G37190| Symbols: | similar to Os03g0240900 [Oryza sativa (japonica cultivar-group)] (GB:NP_001049512.1); similar to Os12g0586400 [Oryza sativa (japonica cultivar-group)] (GB:NP_001067157.1); similar to hypothetical protein OsI_037654 [Oryza sativa (indica cultivar-group)] (GB:EAY83695.1); contains InterPro domain Tubulin/FtsZ, GTPase; (InterPro:IPR003008) | chr4:1750744…	-1.031	0.93657
11772075	glyma01g39070	moderately similar to ( 473)AT5G66850| Symbols: MAPKKK5 | MAPKKK5 (Mitogen-activated protein kinase kinase kinase 5); kinase | chr5:26713191-26716385 REVERSEweakly similar to ( 120)M2K1_ORYSA no original description	-1.189	0.68318
11772088	glyma01g39080	moderately similar to ( 365)AT1G49570| Symbols: | peroxidase, putative | chr1:18350745-18352380 FORWARDmoderately similar to ( 283)PER1_ARAHY no original description	-1.059	0.896265
11772093	glyma01g39090	highly similar to ( 874)AT3G50530| Symbols: CRK | CRK (CDPK-RELATED KINASE); calcium ion binding / calcium-dependent protein serine/threonine phosphatase/ kinase | chr3:18764814-18767468 FORWARDhighly similar to ( 866)CRK_DAUCA no original description	-1.908	0.459084
11772106	glyma01g39100	moderately similar to ( 234)AT5G66840| Symbols: | SAP domain-containing protein | chr5:26710148-26712522 REVERSE no original description	1.106	0.506544
11772117	glyma01g39110	nearly identical (2126)AT3G50590| Symbols: | transducin family protein / WD-40 repeat family protein | chr3:18782273-18790201 FORWARD no original description	1.018	0.91716
11772147	glyma01g39220	no original description	-5.835	0.0419902
11772154	glyma01g39280	moderately similar to ( 399)AT4G36980| Symbols: | similar to unnamed protein product [Vitis vinifera] (GB:CAO71849.1); contains domain SPLICING FACTOR (SUPPRESSOR OF WHITE APRICOT) (PTHR13161) | chr4:17434277-17437006 REVERSE no original description	1.426	0.114666
11772170	glyma01g39290	moderately similar to ( 499)AT5G67020| Symbols: | similar to unknown protein [Arabidopsis thaliana] (TAIR:AT3G50340.1); similar to unknown protein [Oryza sativa (japonica cultivar-group)] (GB:BAD09363.1); contains domain DHS-like NAD/FAD-binding domain (SSF52467) | chr5:26767188-26768372 FORWARD no original description	-1.933	0.0550845
11772178	glyma01g39320	weakly similar to ( 149)AT4G36970| Symbols: | remorin family protein | chr4:17429821-17431454 REVERSE no original description	1.009	0.986168
11772185	glyma01g39340	no original description	-1.077	0.870507
11772190	glyma01g39370	weakly similar to ( 127)AT5G67070| Symbols: RALFL34 | RALFL34 (RALF-LIKE 34) | chr5:26785346-26785735 FORWARD no original description	-1.423	0.154894
11772194	glyma01g39380	moderately similar to ( 341)AT4G36950| Symbols: MAPKKK21 | MAPKKK21; ATP binding / protein kinase | chr4:17422830-17423840 REVERSEweakly similar to ( 101)M2K1_ORYSA no original description	-1.037	0.96428
11772197	glyma01g39390	no original description	-1.511	0.615696
11772205	glyma01g39410	moderately similar to ( 385)AT4G36945| Symbols: | phospholipase C | chr4:17420124-17422043 REVERSE no original description	1.214	0.529989
11772215	glyma01g39430	nearly identical (1639)AT5G67100| Symbols: ICU2 | ICU2 (INCURVATA2); DNA-directed DNA polymerase | chr5:26794220-26802330 FORWARDnearly identical (1538)DPOLA_ORYSA no original description	-1.331	0.172557
11772248	glyma01g39460	moderately similar to ( 407)AT4G34050| Symbols: | caffeoyl-CoA 3-O-methyltransferase, putative | chr4:16310849-16311978 FORWARDmoderately similar to ( 410)CAMT_MEDSA no original description	1.224	0.367625
11772256	glyma01g39470	moderately similar to ( 293)AT5G67140| Symbols: | F-box family protein | chr5:26811235-26812439 REVERSE no original description	-1.335	0.328978
11772264	glyma01g39500	moderately similar to ( 447)AT4G34090| Symbols: | similar to unknown protein [Arabidopsis thaliana] (TAIR:AT2G23370.1); similar to unnamed protein product [Vitis vinifera] (GB:CAO47838.1) | chr4:16328056-16330115 REVERSE no original description	1.405	0.261044
11772277	glyma01g39530	moderately similar to ( 213)AT4G36910| Symbols: LEJ2 | LEJ2 (LOSS OF THE TIMING OF ET AND JA BIOSYNTHESIS 2) | chr4:17391013-17393215 REVERSE no original description	-3.214	0.0206801
11772289	glyma01g39570	moderately similar to ( 276)AT2G36780| Symbols: | UDP-glucoronosyl/UDP-glucosyl transferase family protein | chr2:15424697-15426187 REVERSEweakly similar to ( 136)ZOX_PHAVU no original description	1.001	0.997142
11772292	glyma01g39590	moderately similar to ( 438)AT5G67210| Symbols: | nucleic acid binding / pancreatic ribonuclease | chr5:26836245-26837198 FORWARD no original description	1.136	0.734901
11772296	glyma01g39610	highly similar to ( 537)AT5G67230| Symbols: | glycosyl transferase family 43 protein | chr5:26839732-26841407 FORWARD no original description	1.435	0.198328
11772305	glyma01g39630	highly similar to ( 587)AT3G50120| Symbols: | similar to unknown protein [Arabidopsis thaliana] (TAIR:AT3G50150.1); similar to unknown protein [Arabidopsis thaliana] (TAIR:AT3G50130.1); similar to unknown protein [Arabidopsis thaliana] (TAIR:AT3G50170.1); similar to unnamed protein product [Vitis vinifera] (GB:CAO71911.1); similar to hypothetical protein [Vitis vinifera] (GB:CAN59797.1); contains…	-1.092	0.57903
11772309	glyma01g39650	highly similar to ( 603)AT3G19420| Symbols: | phosphoric monoester hydrolase | chr3:6731830-6735360 FORWARD no original description	1.07	0.877521
11772326	glyma01g39690	moderately similar to ( 287)AT5G67260| Symbols: CYCD3;2 | CYCD3;2 (CYCLIN D3;2); cyclin-dependent protein kinase | chr5:26853539-26854891 FORWARD no original description	1.116	0.800741
11772334	glyma01g39740	moderately similar to ( 265)AT4G37260| Symbols: MYB73, AtMYB73 | AtMYB73/MYB73 (myb domain protein 73); DNA binding / transcription factor | chr4:17540596-17541558 FORWARDweakly similar to ( 109)MYB1_HORVU no original description	-2.232	0.0555633
11772338	glyma01g39750	weakly similar to ( 125)AT4G37300| Symbols: MEE59 | MEE59 (maternal effect embryo arrest 59) | chr4:17554799-17555492 FORWARD no original description	1.096	0.846459
11772345	glyma01g39770	no original description	1.008	0.984596
11772350	glyma01g39780	highly similar to ( 922)AT2G14960| Symbols: GH3.1 | GH3.1 | chr2:6458741-6460752 REVERSEhighly similar to ( 869)GH38_ORYSA no original description	1.008	0.988223
11772355	glyma01g39790	highly similar to ( 753)AT2G23150| Symbols: ATNRAMP3, NRAMP3 | NRAMP3 (NRAMP metal ion transporter 3); manganese ion transmembrane transporter/ metal ion transmembrane transporter | chr2:9863502-9865645 REVERSE no original description	-1.651	0.121811
11772362	glyma01g39800	highly similar to ( 692)AT5G43100| Symbols: | aspartyl protease family protein | chr5:17316492-17319946 FORWARDvery weakly similar to (91.7)ASP1_ORYSA no original description	1.135	0.735375
11772378	glyma01g39820	moderately similar to ( 437)AT5G43120| Symbols: | tetratricopeptide repeat (TPR)-containing protein | chr5:17329830-17331596 FORWARD no original description	-1.335	0.664364
11772383	glyma01g39880	moderately similar to ( 375)AT4G37480| Symbols: | DNAJ heat shock N-terminal domain-containing protein | chr4:17619255-17621396 FORWARD no original description	-1.029	0.958208
11772388	glyma01g39900	moderately similar to ( 348)AT4G33910| Symbols: | oxidoreductase, 2OG-Fe(II) oxygenase family protein | chr4:16256948-16258619 REVERSE no original description	-1.186	0.771339
11772405	glyma01g39970	highly similar to ( 749)AT5G67385| Symbols: | signal transducer | chr5:26901980-26904309 FORWARDmoderately similar to ( 227)NPH3_ORYSA no original description	-3.065	0.024071
11772412	glyma01g39990	moderately similar to ( 432)AT4G37530| Symbols: | peroxidase, putative | chr4:17634780-17636002 FORWARDmoderately similar to ( 223)PER1_ORYSA no original description	-1.074	0.849449
11772426	glyma01g40050	highly similar to ( 548)AT2G23060| Symbols: | GCN5-related N-acetyltransferase (GNAT) family protein | chr2:9819919-9821279 REVERSE no original description	1.022	0.959768
11772432	glyma01g40080	highly similar to ( 549)AT5G67470| Symbols: | formin homology 2 domain-containing protein / FH2 domain-containing protein | chr5:26944061-26947438 FORWARD no original description	-1.087	0.885039
11772439	glyma01g40100	weakly similar to ( 123)AT4G37630| Symbols: CYCD5;1 | CYCD5;1 (CYCLIN D5;1); cyclin-dependent protein kinase | chr4:17679491-17680782 FORWARD no original description	-1.347	0.457604
11772445	glyma01g40110	highly similar to ( 828)AT1G64960| Symbols: | binding | chr1:24133581-24137712 FORWARD no original description	1.39	0.383824
11772455	glyma01g40140	moderately similar to ( 335)AT5G67500| Symbols: | porin, putative | chr5:26952449-26954349 FORWARDmoderately similar to ( 243)VDAC1_SOLTU no original description	1.061	0.869994
11772464	glyma01g40160	weakly similar to ( 195)AT3G49900| Symbols: | BTB/POZ domain-containing protein | chr3:18511620-18513599 REVERSE no original description	1.36	0.315902
11772470	glyma01g40170	highly similar to ( 771)AT5G67530| Symbols: | peptidyl-prolyl cis-trans isomerase cyclophilin-type family protein | chr5:26958486-26961104 FORWARDvery weakly similar to (85.5)CYPH_LUPLU no original description	-1.027	0.962015
11772484	glyma01g40180	highly similar to ( 551)AT4G37650| Symbols: SGR7, SHR | SHR (SHORT ROOT); transcription factor | chr4:17691865-17693460 FORWARDweakly similar to ( 176)CIGR2_ORYSA no original description	-1.588	0.0785557
11772488	glyma01g40210	moderately similar to ( 306)AT3G49870| Symbols: ATARLA1C | ATARLA1C (ADP-ribosylation factor-like A1C); GTP binding | chr3:18503659-18505006 REVERSEvery weakly similar to (99.8)ARF_MAIZE no original description	-2.562	0.0321405
11772500	glyma01g40260	highly similar to ( 582)AT4G37680| Symbols: HHP4 | HHP4 (heptahelical protein 4); receptor | chr4:17701225-17702562 FORWARD no original description	-1.029	0.888689
11772507	glyma01g40270	highly similar to ( 533)AT2G22900| Symbols: | galactosyl transferase GMA12/MNN10 family protein | chr2:9751439-9753273 REVERSE no original description	-1.229	0.701511
11772516	glyma01g40310	highly similar to ( 626)AT3G49810| Symbols: | U-box domain-containing protein | chr3:18485921-18487267 REVERSEweakly similar to ( 107)SPL11_ORYSA no original description	-1.289	0.279533
11772519	glyma01g40320	no original description	-1.613	0.323708
11772523	glyma01g40330	moderately similar to ( 270)AT3G49800| Symbols: | BSD domain-containing protein | chr3:18482942-18484661 REVERSE no original description	1.415	0.378599
11772529	glyma01g40350	moderately similar to ( 231)AT1G10150| Symbols: ATPP2-A10 | ATPP2-A10 (Phloem protein 2-A10); carbohydrate binding | chr1:3326162-3327406 FORWARD no original description	-1.483	0.104331
11772533	glyma01g40370	very weakly similar to (85.5)AT4G37730| Symbols: ATBZIP7 | ATBZIP7 (ARABIDOPSIS THALIANA BASIC LEUCINE-ZIPPER 7); DNA binding / transcription factor | chr4:17723794-17724711 FORWARD no original description	-1.026	0.964623
11772535	glyma01g40380	moderately similar to ( 358)AT4G37750| Symbols: DRG, CKC, CKC1, ANT | ANT (AINTEGUMENTA); DNA binding / transcription factor | chr4:17739776-17742183 FORWARDmoderately similar to ( 308)BBM1_BRANA no original description	-1.084	0.694664
11772544	glyma01g40390	moderately similar to ( 272)AT3G49750| Symbols: | leucine-rich repeat family protein | chr3:18461589-18462413 REVERSE no original description	1.004	0.988233
11772548	glyma01g40400	highly similar to ( 707)AT4G37770| Symbols: ACS8 | ACS8 (1-Amino-cyclopropane-1-carboxylate synthase 8) | chr4:17752216-17753919 FORWARDhighly similar to ( 728)1A12_CUCMA no original description	-1.184	0.50571
11772558	glyma01g40450	moderately similar to ( 219)AT4G37790| Symbols: HAT22 | HAT22 (homeobox-leucine zipper protein 22); transcription factor | chr4:17768235-17769266 FORWARD no original description	-1.092	0.860325
11772564	glyma01g40470	very weakly similar to (94.4)AT4G37810| Symbols: | similar to unknown protein [Arabidopsis thaliana] (TAIR:AT5G10310.1); similar to hypothetical protein [Vitis vinifera] (GB:CAN78177.1) | chr4:17780964-17781538 FORWARD no original description	-1.125	0.277234
11772575	glyma01g40520	no original description	-1.031	0.872821
11772586	glyma01g40580	moderately similar to ( 389)AT2G22780| Symbols: PMDH1 | PMDH1 (PEROXISOMAL NAD-MALATE DEHYDROGENASE 1); malate dehydrogenase | chr2:9697075-9699003 REVERSEmoderately similar to ( 430)MDHG_SOYBN no original description	1.17	0.80106
11772594	glyma01g40650	moderately similar to ( 306)AT2G35260| Symbols: | similar to unknown protein [Arabidopsis thaliana] (TAIR:AT4G17840.1); similar to hypothetical protein [Vitis vinifera] (GB:CAN74782.1); similar to unnamed protein product [Vitis vinifera] (GB:CAO63413.1) | chr2:14856721-14858680 FORWARD no original description	-4.682	0.0179834
11772608	glyma01g40680	moderately similar to ( 246)AT4G17800| Symbols: | DNA-binding protein-related | chr4:9895562-9896440 REVERSE no original description	-1.015	0.980105
11772610	glyma01g40700	highly similar to ( 811)AT5G46630| Symbols: | clathrin adaptor complexes medium subunit family protein | chr5:18937807-18940287 FORWARD no original description	1.16	0.414821
11772625	glyma01g40710	weakly similar to ( 120)AT4G17960| Symbols: | similar to unknown protein [Arabidopsis thaliana] (TAIR:AT5G46620.1); similar to unnamed protein product [Vitis vinifera] (GB:CAO63438.1) | chr4:9971166-9972239 FORWARD no original description	1.232	0.207245
11772639	glyma01g40760	highly similar to ( 551)AT4G17970| Symbols: | similar to unknown protein [Arabidopsis thaliana] (TAIR:AT5G46600.1); similar to unknown protein [Arabidopsis thaliana] (TAIR:AT5G46610.1); similar to unnamed protein product [Vitis vinifera] (GB:CAO63429.1); contains InterPro domain Protein of unknown function UPF0005 (InterPro:IPR006214) | chr4:9975494-9977734 FORWARD no original description	-2.95	0.0127381
11772647	glyma01g40770	moderately similar to ( 309)AT1G32500| Symbols: ATNAP6 | ATNAP6 (NON-INTRINSIC ABC PROTEIN 6); protein binding | chr1:11750071-11751974 REVERSE no original description	-1.242	0.416496
11772658	glyma01g40810	moderately similar to ( 251)AT2G35370| Symbols: GDCH | GDCH (Glycine decarboxylase complex H) | chr2:14898318-14899129 FORWARDmoderately similar to ( 268)GCSH_FLAPR no original description	-3.053	0.0590044
11772666	glyma01g40840	weakly similar to ( 195)AT5G64816| Symbols: | Identical to Uncharacterized protein At5g64816 precursor [Arabidopsis Thaliana] (GB:Q8L8Q8;GB:Q9LV96); similar to unnamed protein product [Vitis vinifera] (GB:CAO22147.1) | chr5:25930713-25931105 FORWARD no original description	1.268	0.535156
11772671	glyma01g40850	highly similar to ( 882)AT1G32450| Symbols: | proton-dependent oligopeptide transport (POT) family protein | chr1:11715317-11719787 REVERSE no original description	1.215	0.490416
11772679	glyma01g40920	moderately similar to ( 226)AT1G32990| Symbols: PRPL11 | PRPL11 (PLASTID RIBOSOMAL PROTEIN L11); structural constituent of ribosome | chr1:11955807-11957119 FORWARDmoderately similar to ( 221)RK11_SPIOL no original description	-1.014	0.960665
11772686	glyma01g40930	weakly similar to ( 173)AT1G32410| Symbols: | vacuolar protein sorting 55 family protein / VPS55 family protein | chr1:11694378-11695277 FORWARD no original description	-1.272	0.291995
11772694	glyma01g40950	highly similar to ( 559)AT5G18070| Symbols: | DRT101 (DNA-DAMAGE-REPAIR/TOLERATION 101); intramolecular transferase, phosphotransferases | chr5:5981119-5982789 FORWARDhighly similar to ( 511)AGM1_ORYSA no original description	-1.15	0.586304
11772705	glyma01g40960	weakly similar to ( 107)ATCG01250| Symbols: NDHB.2 | NADH dehydrogenase ND2 | chrC:141854-143708 FORWARDweakly similar to ( 113)NU2C_CUCSA no original description	-1.156	0.386516
11772709	glyma01g40970	very weakly similar to (80.9)ATCG01280| Symbols: YCF2.2 | hypothetical protein | chrC:145291-152175 REVERSEvery weakly similar to (90.1)YCF2_SOYBN no original description	1.777	0.0662067
11772716	glyma01g41010	highly similar to ( 512)AT1G32415| Symbols: | pentatricopeptide (PPR) repeat-containing protein | chr1:11695591-11697876 FORWARDvery weakly similar to (92.4)RF1_ORYSA no original description	-1.256	0.367811
11772730	glyma01g41050	weakly similar to ( 169)AT4G17030| Symbols: EXPR, AT-EXPR, ATEXPR1, ATHEXP BETA 3.1, ATEXLB1 | ATEXLB1 (ARABIDOPSIS THALIANA EXPANSIN-LIKE B1) | chr4:9581836-9583200 REVERSEmoderately similar to ( 291)EXLB1_ORYSA no original description	1.114	0.895978
11772738	glyma01g41110	nearly identical (1966)AT5G47010| Symbols: UPF1, LBA1 | LBA1/UPF1 (LOW-LEVEL BETA-AMYLASE 1); RNA helicase | chr5:19089236-19096083 FORWARD no original description	1.215	0.0494565
11772769	glyma01g41120	moderately similar to ( 242)AT2G22740| Symbols: SUVH6 | SUVH6 (SU(VAR)3-9 HOMOLOG 6) | chr2:9671336-9673708 REVERSE no original description	-1.033	0.955809
11772773	glyma01g41140	nearly identical (1520)AT5G47020| Symbols: | glycine-rich protein | chr5:19099232-19107027 FORWARD no original description	1.532	0.0184829
11772798	glyma01g41190	highly similar to ( 779)AT4G17090| Symbols: BMY8, BAM3, CT-BMY | CT-BMY (BETA-AMYLASE 3, BETA-AMYLASE 8); beta-amylase | chr4:9605282-9607266 REVERSEmoderately similar to ( 458)AMYB_MEDSA no original description	-1.195	0.806779
11772805	glyma01g41210	weakly similar to ( 139)AT3G60245| Symbols: | 60S ribosomal protein L37a (RPL37aC) | chr3:22279778-22280725 FORWARDweakly similar to ( 141)RL37A_ORYSA no original description	-1.129	0.648558
11772812	glyma01g41220	no original description	-1.262	0.274171
11772816	glyma01g41260	highly similar to ( 509)AT4G33950| Symbols: OST1, SNRK2-6, SRK2E, SNRK2.6, P44 | OST1/P44/SNRK2-6/SRK2E (OPEN STOMATA 1, SNF1-RELATED PROTEIN KINASE 2.6) | chr4:16272824-16274662 FORWARDhighly similar to ( 514)SAPK3_ORYSA no original description	-1.364	0.592095
11772829	glyma01g41270	moderately similar to ( 440)AT4G17070| Symbols: | peptidyl-prolyl cis-trans isomerase | chr4:9595542-9598157 REVERSE no original description	-1.323	0.575178
11772837	glyma01g41300	moderately similar to ( 218)AT5G41150| Symbols: ATRAD1, RAD1, UVH1 | UVH1 (ULTRAVIOLET HYPERSENSITIVE 1) | chr5:16491606-16494147 REVERSE no original description	1.085	0.527764
11772846	glyma01g41310	highly similar to ( 764)AT5G07440| Symbols: GDH2 | GDH2 (GLUTAMATE DEHYDROGENASE 2) | chr5:2356154-2357547 FORWARDhighly similar to ( 762)DHEA_NICPL no original description	1.034	0.849005
11772858	glyma01g41330	moderately similar to ( 327)AT4G17030| Symbols: EXPR, AT-EXPR, ATEXPR1, ATHEXP BETA 3.1, ATEXLB1 | ATEXLB1 (ARABIDOPSIS THALIANA EXPANSIN-LIKE B1) | chr4:9581836-9583200 REVERSEweakly similar to ( 191)EXLB1_ORYSA no original description	55.685	0.00341009
11772869	glyma01g41430	highly similar to ( 602)AT2G35660| Symbols: CTF2A | CTF2A; monooxygenase | chr2:14996090-14997399 FORWARDvery weakly similar to (95.9)ABA2_NICPL no original description	-1.878	0.121154
11772879	glyma01g41460	moderately similar to ( 384)AT4G16845| Symbols: VRN2 | VRN2 (REDUCED VERNALIZATION RESPONSE 2) | chr4:9477265-9479744 FORWARD no original description	-1.106	0.175737
11772897	glyma01g41470	no original description	-1.281	0.541779
11772900	glyma01g41480	moderately similar to ( 340)AT4G17510| Symbols: UCH3 | UCH3; ubiquitin thiolesterase | chr4:9767127-9768661 REVERSE no original description	2.105	0.0752773
11772911	glyma01g41510	moderately similar to ( 354)AT5G60900| Symbols: RLK1 | RLK1 (RECEPTOR-LIKE PROTEIN KINASE 1); carbohydrate binding / kinase | chr5:24515693-24518720 REVERSEmoderately similar to ( 293)KPRO_MAIZE no original description	1.182	0.800203
11772914	glyma01g41530	no original description	-1.246	0.257789
11772917	glyma01g41540	moderately similar to ( 269)AT5G47240| Symbols: ATNUDT8 | ATNUDT8 (Arabidopsis thaliana Nudix hydrolase homolog 8); hydrolase | chr5:19201033-19202694 FORWARD no original description	-1.15	0.546202
11772929	glyma01g41550	moderately similar to ( 289)AT5G47310| Symbols: | similar to unknown protein [Arabidopsis thaliana] (TAIR:AT4G17486.1); similar to hypothetical protein 25.t00041 [Brassica oleracea] (GB:ABD64953.1); contains InterPro domain Protein of unknown function DUF862, eukaryotic (InterPro:IPR008580) | chr5:19218552-19219901 FORWARD no original description	-1.092	0.72966
11772937	glyma01g41560	very weakly similar to (80.9)AT5G53110| Symbols: | similar to zinc finger (C3HC4-type RING finger) family protein [Arabidopsis thaliana] (TAIR:AT2G46495.1); similar to hypothetical protein [Vitis vinifera] (GB:CAN79324.1) | chr5:21546248-21546970 FORWARD no original description	5.157	0.107468
11772940	glyma01g41570	moderately similar to ( 437)AT3G60340| Symbols: | palmitoyl protein thioesterase family protein | chr3:22315370-22317364 FORWARD no original description	1.05	0.883039
11772954	glyma01g41580	weakly similar to ( 137)AT4G16780| Symbols: HAT4, ATHB2, ATHB-2 | ATHB-2 (ARABIDOPSIS THALIANA HOMEOBOX PROTEIN 2); DNA binding / transcription factor | chr4:9449310-9450623 FORWARD no original description	-2.046	0.0502028
11772961	glyma01g41590	highly similar to ( 796)AT2G39810| Symbols: HOS1 | HOS1 (High expression of osmotically responsive genes 1) | chr2:16620019-16624880 FORWARD no original description	1.15	0.582068
11772973	glyma01g41600	nearly identical (1109)AT2G35690| Symbols: ACX5 | ACX5 (ACYL-COA OXIDASE 5); acyl-CoA oxidase | chr2:15007041-15009971 FORWARDmoderately similar to ( 276)ACOX2_CUCMA no original description	1.13	0.853627
11772990	glyma01g41610	weakly similar to ( 161)AT3G13540| Symbols: ATM2, ATMYB5 | ATMYB5 (MYB DOMAIN PROTEIN 5); DNA binding / transcription factor | chr3:4420246-4421450 FORWARDweakly similar to ( 158)MYBC_MAIZE no original description	-1.118	0.900484
11772994	glyma01g41620	moderately similar to ( 281)AT4G16720| Symbols: | 60S ribosomal protein L15 (RPL15A) | chr4:9400178-9401337 REVERSEmoderately similar to ( 279)RL15_PETHY no original description	1.215	0.253046
11773003	glyma01g41630	highly similar to ( 561)AT4G16700| Symbols: PSD1 | PSD1 (PHOSPHATIDYLSERINE DECARBOXYLASE 1); phosphatidylserine decarboxylase | chr4:9395837-9398283 REVERSE no original description	1.188	0.385562
11773017	glyma01g41640	moderately similar to ( 285)AT4G17350| Symbols: | similar to unknown protein [Arabidopsis thaliana] (TAIR:AT5G47440.1); similar to hypothetical protein 31.t00035 [Brassica oleracea] (GB:ABD65121.1); contains InterPro domain Pleckstrin-like, plant (InterPro:IPR013666); contains InterPro domain Protein of unknown function DUF828, plant (InterPro:IPR008546); contains InterPro domain Pleckstrin-like …	1.933	0.140826
11773025	glyma01g41660	nearly identical (1623)AT1G09620| Symbols: | ATP binding / aminoacyl-tRNA ligase | chr1:3113079-3116457 REVERSE no original description	1.202	0.232097
11773030	glyma01g41680	highly similar to ( 542)AT5G47380| Symbols: | similar to unknown protein [Arabidopsis thaliana] (TAIR:AT5G66600.1); similar to unknown protein [Arabidopsis thaliana] (TAIR:AT5G66600.3); similar to hypothetical protein 24.t00022 [Brassica oleracea] (GB:ABD64944.1); contains InterPro domain Protein of unknown function DUF547 (InterPro:IPR006869) | chr5:19238699-19241698 REVERSE no original descript…	-1.181	0.625522
11773043	glyma01g41720	no original description	1.497	0.131686
11773047	glyma01g41730	highly similar to ( 553)AT4G17330| Symbols: ATG2484-1 | ATG2484-1 (Arabidopsis thaliana G2484-1 protein); RNA binding | chr4:9689275-9693384 REVERSE no original description	1.372	0.125714
11773061	glyma01g41750	moderately similar to ( 335)AT4G16640| Symbols: | matrix metalloproteinase, putative | chr4:9367418-9368512 REVERSEmoderately similar to ( 229)MEP1_SOYBN no original description	-2.135	0.058587
11773063	glyma01g41770	moderately similar to ( 350)AT5G47470| Symbols: | nodulin MtN21 family protein | chr5:19271825-19273605 FORWARD no original description	1.289	0.574392
11773071	glyma01g41780	weakly similar to ( 114)AT2G45120| Symbols: | zinc finger (C2H2 type) family protein | chr2:18610755-18611699 FORWARD no original description	-1.287	0.380502
11773074	glyma01g41790	nearly identical (1033)AT5G47490| Symbols: | similar to unknown protein [Arabidopsis thaliana] (TAIR:AT5G47480.1); similar to hypothetical protein 24.t00016 [Brassica oleracea] (GB:ABD64938.1); similar to hypothetical protein 24.t00015 [Brassica oleracea] (GB:ABD64937.1); similar to hypothetical protein 25.t00024 [Brassica oleracea] (GB:ABD64978.1); contains domain PTHR13402 (PTHR13402) | chr5:19…	1.713	0.0822433
11773092	glyma01g41800	nearly identical (1005)AT5G47490| Symbols: | similar to unknown protein [Arabidopsis thaliana] (TAIR:AT5G47480.1); similar to hypothetical protein 24.t00016 [Brassica oleracea] (GB:ABD64938.1); similar to hypothetical protein 24.t00015 [Brassica oleracea] (GB:ABD64937.1); similar to hypothetical protein 25.t00024 [Brassica oleracea] (GB:ABD64978.1); contains domain PTHR13402 (PTHR13402) | chr5:19…	1.032	0.744553
11773109	glyma01g41810	no original description	-1.018	0.961466
11773113	glyma01g41850	highly similar to ( 607)AT2G35720| Symbols: | DNAJ heat shock N-terminal domain-containing protein | chr2:15023962-15026945 FORWARD no original description	-1.389	0.302993
11773134	glyma01g41880	moderately similar to ( 391)AT5G47510| Symbols: | SEC14 cytosolic factor family protein / phosphoglyceride transfer family protein | chr5:19292275-19294226 FORWARD no original description	-1.137	0.672635
11773148	glyma01g41900	weakly similar to ( 179)AT3G60600| Symbols: VAP, (AT)VAP, VAP27, VAP27-1 | VAP27-1 (VAMP/SYNAPTOBREVIN-ASSOCIATED PROTEIN 27-1) | chr3:22411512-22412644 FORWARD no original description	-1.281	0.542604
11773154	glyma01g41910	weakly similar to ( 178)AT4G16520| Symbols: ATG8F | ATG8F (AUTOPHAGY 8F); microtubule binding | chr4:9306905-9308136 REVERSE no original description	2.073	0.141292
11773163	glyma01g41920	highly similar to ( 515)AT4G17260| Symbols: | L-lactate dehydrogenase, putative | chr4:9674070-9675322 FORWARDmoderately similar to ( 460)LDHA_HORVU no original description	-1.084	0.686683
11773168	glyma01g41930	highly similar to ( 622)AT1G12110| Symbols: CHL1-1, NRT1, B-1, ATNRT1, CHL1, NRT1.1 | NRT1.1 (NITRATE TRANSPORTER 1.1); transporter | chr1:4105339-4109288 FORWARD no original description	-1.082	0.797999
11773178	glyma01g41960	moderately similar to ( 245)AT1G62520| Symbols: | similar to unknown protein [Arabidopsis thaliana] (TAIR:AT4G22560.1); similar to AT1G62520 [Arabidopsis lyrata subsp. petraea] (GB:AAT72492.1); contains domain ADP-ribosylation (SSF56399) | chr1:23148171-23149013 FORWARD no original description	1.009	0.945413
11773182	glyma01g41990	highly similar to ( 818)AT1G12240| Symbols: ATBETAFRUCT4, VAC-INV | ATBETAFRUCT4/VAC-INV (VACUOLAR INVERTASE); beta-fructofuranosidase/ hydrolase, hydrolyzing O-glycosyl compounds | chr1:4153697-4157455 FORWARDhighly similar to ( 978)INVA_VICFA no original description	1.501	0.259512
11773191	glyma01g42000	weakly similar to ( 182)AT1G12250| Symbols: | thylakoid lumenal protein-related | chr1:4159621-4161267 FORWARD no original description	-1.156	0.533213
11773200	glyma01g42010	highly similar to ( 676)AT1G62740| Symbols: | stress-inducible protein, putative | chr1:23234691-23237045 FORWARDmoderately similar to ( 438)STIP_SOYBN no original description	1.01	0.977798
11773211	glyma01g42050	moderately similar to ( 287)AT4G22680| Symbols: AtMYB85, MYB85 | MYB85 (myb domain protein 85); DNA binding / transcription factor | chr4:11922800-11924091 REVERSEmoderately similar to ( 299)ODO1_PETHY no original description	-1.245	0.263826
11773215	glyma01g42060	no original description	-1.147	0.583687
11773225	glyma01g42100	highly similar to ( 757)AT4G22730| Symbols: | leucine-rich repeat transmembrane protein kinase, putative | chr4:11941395-11943707 FORWARDmoderately similar to ( 201)RPK1_IPONI no original description	-2.099	0.161089
11773232	glyma01g42110	weakly similar to ( 123)AT5G60440| Symbols: | MADS-box protein (AGL62) | chr5:24323555-24324746 FORWARD no original description	1.034	0.932182
11773235	glyma01g42130	moderately similar to ( 229)AT3G60780| Symbols: | similar to unknown protein [Arabidopsis thaliana] (TAIR:AT2G45360.1); similar to unnamed protein product [Vitis vinifera] (GB:CAO24498.1); contains InterPro domain Protein of unknown function DUF1442 (InterPro:IPR009902) | chr3:22473670-22474605 FORWARD no original description	1.036	0.886178
11773240	glyma01g42140	highly similar to ( 805)AT1G12360| Symbols: KEU | KEU (KEULE); protein transporter | chr1:4201170-4206142 FORWARDhighly similar to ( 684)SEC1A_ORYSA no original description	1.387	0.16825
11773260	glyma01g42170	weakly similar to ( 119)AT4G22760| Symbols: | pentatricopeptide (PPR) repeat-containing protein | chr4:11958488-11962881 FORWARD no original description	3.56	0.0494045
11773266	glyma01g42180	weakly similar to ( 101)AT2G27830| Symbols: | similar to pentatricopeptide (PPR) repeat-containing protein [Arabidopsis thaliana] (TAIR:AT4G22760.1); similar to hypothetical protein [Catharanthus roseus] (GB:CAC09928.1) | chr2:11867811-11868383 FORWARD no original description	1.152	0.683408
11773271	glyma01g42190	weakly similar to ( 162)AT1G12390| Symbols: | cornichon family protein | chr1:4220345-4221479 FORWARD no original description	-1.733	0.260408
11773276	glyma01g42210	moderately similar to ( 208)AT4G12060| Symbols: | Clp amino terminal domain-containing protein | chr4:7228263-7229892 REVERSE no original description	-1.085	0.758702
11773283	glyma01g42230	moderately similar to ( 201)AT2G45430| Symbols: | DNA-binding protein-related | chr2:18734922-18735875 FORWARD no original description	1.002	0.996379
11773287	glyma01g42270	moderately similar to ( 283)AT1G12450| Symbols: | similar to unknown protein [Arabidopsis thaliana] (TAIR:AT4G22850.1); similar to unnamed protein product [Vitis vinifera] (GB:CAO63604.1); contains InterPro domain SNARE associated Golgi protein (InterPro:IPR015414) | chr1:4244494-4245806 FORWARD no original description	-1.924	0.0282944
11773294	glyma01g42280	nearly identical (1086)AT1G12460| Symbols: | leucine-rich repeat transmembrane protein kinase, putative | chr1:4247701-4250442 FORWARDmoderately similar to ( 283)RPK1_IPONI no original description	1.476	0.0854829
11773298	glyma01g42300	moderately similar to ( 223)AT4G11990| Symbols: | similar to unknown protein [Arabidopsis thaliana] (TAIR:AT4G22860.1); similar to unnamed protein product [Vitis vinifera] (GB:CAO63610.1) | chr4:7186400-7189683 REVERSE no original description	-2.365	0.0896108
11773312	glyma01g42310	highly similar to ( 511)AT3G14067| Symbols: | subtilase family protein | chr3:4658428-4660761 REVERSE no original description	-1.049	0.931968
11773314	glyma01g42320	moderately similar to ( 455)AT1G04110| Symbols: SDD1 | SDD1 (STOMATAL DENSITY AND DISTRIBUTION); subtilase | chr1:1061456-1063783 REVERSE no original description	-1.035	0.943726
11773320	glyma01g42340	no original description	-1.096	0.751345
11773332	glyma01g42360	moderately similar to ( 434)AT4G22890| Symbols: PGR5-LIKE A | PGR5-LIKE A | chr4:12007168-12009186 FORWARD no original description	1.73	0.0563096
11773347	glyma01g42370	moderately similar to ( 330)AT1G12560| Symbols: EXP7, ATEXP7, ATHEXP ALPHA 1.26, EXPA7, ATEXPA7 | ATEXPA7 (ARABIDOPSIS THALIANA EXPANSIN A7) | chr1:4276555-4277691 FORWARDmoderately similar to ( 321)EXP30_ORYSA no original description	-1.127	0.629155
11773352	glyma01g42380	highly similar to ( 601)AT4G11920| Symbols: | WD-40 repeat family protein | chr4:7160612-7163251 REVERSE no original description	1.064	0.861896
11773364	glyma01g42400	highly similar to ( 531)AT4G11860| Symbols: | similar to unknown protein [Arabidopsis thaliana] (TAIR:AT4G22960.1); similar to unnamed protein product [Vitis vinifera] (GB:CAO63644.1); contains InterPro domain Protein of unknown function DUF544 (InterPro:IPR007518); contains InterPro domain Ubiquitin interacting motif (InterPro:IPR003903) | chr4:7134231-7138355 REVERSE no original description	-1.136	0.738067
11773380	glyma01g42410	moderately similar to ( 439)AT1G62990| Symbols: IXR11, KNAT7 | KNAT7 (Knotted-like Arabidopsis thaliana); DNA binding / transcription factor | chr1:23341133-23344013 FORWARDmoderately similar to ( 428)HD1_BRANA no original description	-3.329	0.0475433
11773388	glyma01g42420	nearly identical (1246)AT2G42010| Symbols: PLDBETA, PLDBETA1 | PLDBETA1 (PHOSPHOLIPASE D BETA 1); phospholipase D | chr2:17540096-17545068 REVERSEhighly similar to ( 707)PLDA1_TOBAC no original description	-4.588	0.0153091
11773401	glyma01g42430	moderately similar to ( 405)AT4G00240| Symbols: PLDBETA2 | PLDBETA2 (phospholipase D beta 2) | chr4:106380-110718 REVERSEmoderately similar to ( 236)PLDA1_TOBAC no original description	-3.877	0.0656541
11773414	glyma01g42440	moderately similar to ( 279)AT1G63000| Symbols: UER1, NRS/ER | NRS/ER (NUCLEOTIDE-RHAMNOSE SYNTHASE/EPIMERASE-REDUCTASE) | chr1:23346175-23347524 FORWARD no original description	2.505	0.217961
11773424	glyma01g42560	highly similar to ( 587)AT4G23030| Symbols: | MATE efflux protein-related | chr4:12072868-12074376 FORWARD no original description	2.805	0.15579
11773428	glyma01g42580	highly similar to ( 753)AT1G12740| Symbols: CYP87A2 | CYP87A2 (cytochrome P450, family 87, subfamily A, polypeptide 2); oxygen binding | chr1:4342460-4344567 FORWARDhighly similar to ( 645)C87A3_ORYSA no original description	1.258	0.61655
11773438	glyma01g42610	moderately similar to ( 419)AT4G23050| Symbols: | protein kinase, putative | chr4:12080123-12083719 FORWARDweakly similar to ( 119)CRI4_MAIZE no original description	1.024	0.942056
11773457	glyma01g42620	weakly similar to ( 135)AT4G23060| Symbols: IQD22 | IQD22 (IQ-domain 22); calmodulin binding | chr4:12087294-12090419 FORWARD no original description	1.046	0.871906
11773465	glyma01g42630	moderately similar to ( 395)AT1G12760| Symbols: | protein binding / zinc ion binding | chr1:4348939-4350510 FORWARD no original description	1.08	0.716605
11773473	glyma01g42660	moderately similar to ( 281)AT4G11650| Symbols: ATOSM34 | ATOSM34 (OSMOTIN 34) | chr4:7025121-7026107 REVERSEmoderately similar to ( 259)PRR1_TOBAC no original description	1.24	0.474368
11773477	glyma01g42670	moderately similar to ( 321)AT4G11650| Symbols: ATOSM34 | ATOSM34 (OSMOTIN 34) | chr4:7025121-7026107 REVERSEmoderately similar to ( 300)PRR1_TOBAC no original description	1.724	0.566744
11773481	glyma01g42680	moderately similar to ( 291)AT4G20330| Symbols: | transcription initiation factor-related | chr4:10982694-10984050 REVERSE no original description	2.13	0.048242
11773489	glyma01g42710	highly similar to ( 637)AT1G63300| Symbols: | similar to unknown protein [Arabidopsis thaliana] (TAIR:AT5G41140.1); similar to unnamed protein product [Vitis vinifera] (GB:CAO17243.1); contains domain PTHR23160 (PTHR23160) | chr1:23485858-23489732 FORWARD no original description	2.148	0.163986
11773500	glyma01g42730	weakly similar to ( 162)AT5G30495| Symbols: | similar to unknown protein [Arabidopsis thaliana] (TAIR:AT1G54770.1); similar to unnamed protein product [Vitis vinifera] (GB:CAO70928.1); contains InterPro domain Fcf2 pre-rRNA processing (InterPro:IPR014810) | chr5:11397420-11398621 FORWARD no original description	1.439	0.0482281
11773510	glyma01g42740	highly similar to ( 578)AT5G23850| Symbols: | similar to unknown protein [Arabidopsis thaliana] (TAIR:AT3G48980.1); similar to unnamed protein product [Vitis vinifera] (GB:CAO17250.1); contains InterPro domain Protein of unknown function DUF821, CAP10-like (InterPro:IPR008539); contains InterPro domain Lipopolysaccharide-modifying protein (InterPro:IPR006598) | chr5:8038129-8040744 FORWARD no ori…	3.7	0.0523204
11773518	glyma01g42770	highly similar to ( 848)AT1G63430| Symbols: | leucine-rich repeat transmembrane protein kinase, putative | chr1:23526561-23530116 FORWARDweakly similar to ( 160)PSKR_DAUCA no original description	1.167	0.830361
11773535	glyma01g42790	nearly identical (1102)AT1G63440| Symbols: HMA5 | HMA5 (HEAVY METAL ATPASE 5); ATPase, coupled to transmembrane movement of ions, phosphorylative mechanism | chr1:23531320-23534774 FORWARD no original description	1.037	0.927515
11773542	glyma01g42800	nearly identical (1268)AT1G63440| Symbols: HMA5 | HMA5 (HEAVY METAL ATPASE 5); ATPase, coupled to transmembrane movement of ions, phosphorylative mechanism | chr1:23531320-23534774 FORWARDvery weakly similar to (92.4)ACA1_ORYSA no original description	1.078	0.852036
11773549	glyma01g42820	nearly identical (1355)AT4G11610| Symbols: | C2 domain-containing protein | chr4:7013950-7017840 REVERSE no original description	-1.475	0.158474
11773552	glyma01g42830	moderately similar to ( 429)AT5G41250| Symbols: | exostosin family protein | chr5:16518445-16520130 REVERSEmoderately similar to ( 232)KATAM_ORYSA no original description	1.054	0.900618
11773558	glyma01g42840	moderately similar to ( 294)AT4G11600| Symbols: PHGPX, LSC803, ATGPX6 | ATGPX6 (GLUTATHIONE PEROXIDASE 6); glutathione peroxidase | chr4:7010015-7011324 REVERSEmoderately similar to ( 287)GPX4_CITSI no original description	29.508	0.0140481
11773574	glyma01g42900	highly similar to ( 535)AT4G23100| Symbols: GSH1, CAD2, PAD2, RML1 | RML1 (ROOT MERISTEMLESS 1) | chr4:12103790-12106762 REVERSEhighly similar to ( 543)GSH1_MEDTR no original description	9.518	0.0254006
11773586	glyma01g42910	weakly similar to ( 123)AT5G41270| Symbols: | similar to Os01g0541600 [Oryza sativa (japonica cultivar-group)] (GB:NP_001043269.1); similar to hypothetical protein OsI_002270 [Oryza sativa (indica cultivar-group)] (GB:EAY74423.1); contains InterPro domain RNAse P, Rpr2/Rpp21 subunit (InterPro:IPR007175) | chr5:16525025-16526041 FORWARD no original description	-1.076	0.765549
11773591	glyma01g42920	moderately similar to ( 394)AT4G11560| Symbols: | bromo-adjacent homology (BAH) domain-containing protein | chr4:7000089-7003439 REVERSE no original description	1.34	0.245363
11773604	glyma01g42930	moderately similar to ( 300)AT4G11450| Symbols: | similar to unknown protein [Arabidopsis thaliana] (TAIR:AT1G63520.1); similar to hypothetical protein [Vitis vinifera] (GB:CAN65660.1) | chr4:6959060-6961218 REVERSE no original description	1.053	0.877734
11773610	glyma01g42940	highly similar to ( 806)AT1G63690| Symbols: | protease-associated (PA) domain-containing protein | chr1:23622153-23625745 FORWARD no original description	-1.014	0.934799
11773627	glyma01g42950	moderately similar to ( 492)AT4G00430| Symbols: PIP1;4, PIP1E, TMP-C | TMP-C (PLASMA MEMBRANE INTRINSIC PROTEIN 1;4); water channel | chr4:186143-187531 REVERSEmoderately similar to ( 482)PIP11_ORYSA no original description	1.161	0.336415
11773634	glyma01g42980	nearly identical (1135)AT4G23440| Symbols: | nucleoside-triphosphatase/ nucleotide binding / transmembrane receptor | chr4:12237775-12240669 FORWARD no original description	-1.247	0.321429
11773640	glyma01g43010	moderately similar to ( 315)AT4G23470| Symbols: | hydroxyproline-rich glycoprotein family protein | chr4:12249299-12251089 FORWARD no original description	-3.867	0.00605899
11773648	glyma01g43040	moderately similar to ( 367)AT5G41410| Symbols: BEL1 | BEL1 (BELL 1); DNA binding / transcription factor | chr5:16597652-16600998 FORWARD no original description	-2.199	0.022073
11773656	glyma01g43060	weakly similar to ( 160)AT5G41470| Symbols: | similar to nuclear transport factor 2 (NTF2) family protein [Arabidopsis thaliana] (TAIR:AT1G71480.1); similar to hypothetical protein OsI_013923 [Oryza sativa (indica cultivar-group)] (GB:EAY92690.1); contains domain NTF2-like (SSF54427) | chr5:16611181-16612647 FORWARD no original description	-1.15	0.612822
11773661	glyma01g43080	no original description	-1.018	0.874495
11773669	glyma01g43130	very weakly similar to (87.8)AT5G52830| Symbols: ATWRKY27, WRKY27 | WRKY27 (WRKY DNA-binding protein 27); transcription factor | chr5:21428222-21429444 FORWARD no original description	1.01	0.988338
11773673	glyma01g43150	moderately similar to ( 385)AT4G11260| Symbols: ATSGT1B, ETA3, RPR1, EDM1, SGT1B | SGT1B (enhanced downy mildew 1b); protein binding | chr4:6851511-6853715 REVERSE no original description	1.629	0.0915585
11773684	glyma01g43190	nearly identical (1439)AT1G64060| Symbols: ATRBOHF, RBOHAP108, RBOHF, ATRBOH F | ATRBOH F (RESPIRATORY BURST OXIDASE PROTEIN F); NAD(P)H oxidase | chr1:23773929-23779980 FORWARD no original description	-1.486	0.417454
11773699	glyma01g43200	very weakly similar to (96.3)AT1G64065| Symbols: | similar to unknown protein [Arabidopsis thaliana] (TAIR:AT2G44000.1); similar to unnamed protein product [Vitis vinifera] (GB:CAO49537.1); contains InterPro domain Harpin-induced 1 (InterPro:IPR010847) | chr1:23782291-23782935 FORWARD no original description	-1.813	0.228392
11773702	glyma01g43210	very weakly similar to (84.3)AT1G64065| Symbols: | similar to unknown protein [Arabidopsis thaliana] (TAIR:AT2G44000.1); similar to unnamed protein product [Vitis vinifera] (GB:CAO49537.1); contains InterPro domain Harpin-induced 1 (InterPro:IPR010847) | chr1:23782291-23782935 FORWARD no original description	1.042	0.90757
11773704	glyma01g43250	moderately similar to ( 255)AT3G18440| Symbols: ATALMT9 | ATALMT9 (ALUMINUM-ACTIVATED MALATE TRANSPORTER 9); anion channel/ | chr3:6328187-6330658 FORWARD no original description	-1.091	0.723251
11773711	glyma01g43290	moderately similar to ( 412)AT5G41620| Symbols: | Identical to Uncharacterized protein At5g41620 [Arabidopsis Thaliana] (GB:Q66GQ2;GB:Q0WN78;GB:Q9FFR8); similar to intracellular protein transport protein USO1-related [Arabidopsis thaliana] (TAIR:AT1G64180.1); similar to unnamed protein product [Vitis vinifera] (GB:CAO65868.1) | chr5:16663558-16666004 FORWARD no original description	1.352	0.306017
11773716	glyma01g43300	weakly similar to ( 188)AT1G64185| Symbols: | lactoylglutathione lyase family protein / glyoxalase I family protein | chr1:23828190-23828815 FORWARD no original description	-1.242	0.689256
11773722	glyma01g43320	weakly similar to ( 143)AT5G53340| Symbols: | galactosyltransferase family protein | chr5:21658271-21660421 REVERSE no original description	-1.141	0.811747
11773729	glyma01g43330	moderately similar to ( 442)AT4G23730| Symbols: | aldose 1-epimerase family protein | chr4:12362965-12364802 FORWARD no original description	-1.659	0.289592
11773737	glyma01g43340	moderately similar to ( 478)AT4G23740| Symbols: | leucine-rich repeat transmembrane protein kinase, putative | chr4:12367073-12369169 FORWARDweakly similar to ( 190)PSKR_DAUCA no original description	-1.047	0.914886
11773742	glyma01g43350	weakly similar to ( 145)AT4G23750| Symbols: CRF2 | CRF2 (CYTOKININ RESPONSE FACTOR 2); DNA binding / transcription factor | chr4:12376761-12377792 FORWARDvery weakly similar to (90.5)ERF2_NICSY no original description	1.737	0.276882
11773747	glyma01g43370	nearly identical (1005)AT5G41770| Symbols: | crooked neck protein, putative / cell cycle protein, putative | chr5:16735249-16738164 FORWARD no original description	-1.012	0.976182
11773758	glyma01g43390	highly similar to ( 677)AT5G41800| Symbols: | amino acid transporter family protein | chr5:16751070-16753116 FORWARD no original description	-1.039	0.822185
11773767	glyma01g43400	very weakly similar to (91.7)AT5G41810| Symbols: | similar to unknown protein [Arabidopsis thaliana] (TAIR:AT1G64340.1); similar to Avr9/Cf-9 rapidly elicited protein 194 [Nicotiana tabacum] (GB:AAG43553.1) | chr5:16755530-16756702 FORWARD no original description	-1.101	0.651354
11773771	glyma01g43410	moderately similar to ( 424)AT1G64350| Symbols: SEH1H | SEH1H; nucleotide binding | chr1:23885245-23886736 FORWARD no original description	1.012	0.936345
11773781	glyma01g43500	no original description	-2.946	0.060361
11773785	glyma01g43540	moderately similar to ( 450)AT4G10960| Symbols: UGE5 | UGE5 (UDP-D-GLUCOSE/UDP-D-GALACTOSE 4-EPIMERASE 5); UDP-glucose 4-epimerase/ protein dimerization | chr4:6716079-6718468 REVERSEmoderately similar to ( 358)GALE1_PEA no original description	12.604	0.005019
11773799	glyma01g43550	nearly identical (1063)AT5G42080| Symbols: ADL1A, AG68, DRP1A | ADL1 (ARABIDOPSIS DYNAMIN-LIKE PROTEIN); GTP binding | chr5:16838792-16841764 REVERSE no original description	-1.454	0.117089
11773817	glyma01g43560	moderately similar to ( 452)AT4G10955| Symbols: | lipase class 3 family protein | chr4:6713774-6715368 REVERSE no original description	2.082	0.0325811
11773823	glyma01g43590	moderately similar to ( 478)AT4G10950| Symbols: | GDSL-motif lipase/hydrolase family protein | chr4:6711498-6713508 REVERSEweakly similar to ( 114)APG_BRANA no original description	1.237	0.683045
11773829	glyma01g43610	highly similar to ( 807)AT4G15110| Symbols: CYP97B3 | CYP97B3 (cytochrome P450, family 97, subfamily B, polypeptide 3); oxygen binding | chr4:8629919-8632990 REVERSEhighly similar to ( 941)C97B2_SOYBN no original description	1.442	0.296847
11773844	glyma01g43620	highly similar to ( 547)AT1G50420| Symbols: SCL-3, SCL3 | SCL3 (SCARECROW-LIKE 3); transcription factor | chr1:18681845-18683293 REVERSEweakly similar to ( 174)CIGR2_ORYSA no original description	-1.127	0.644445
11773848	glyma01g43630	highly similar to ( 922)AT1G08520| Symbols: PDE166, CHLD | CHLD/PDE166 (PIGMENT DEFECTIVE 166); magnesium chelatase/ nucleoside-triphosphatase/ nucleotide binding | chr1:2696541-2700822 FORWARDhighly similar to ( 974)CHLD_PEA no original description	-1.141	0.761039
11773871	glyma01g43680	nearly identical (1410)AT4G23460| Symbols: | beta-adaptin, putative | chr4:12243909-12248908 REVERSE no original description	1.019	0.925387
11773889	glyma01g43720	moderately similar to ( 478)AT5G08280| Symbols: HEMC | HEMC (HYDROXYMETHYLBILANE SYNTHASE); hydroxymethylbilane synthase | chr5:2663764-2665597 REVERSEmoderately similar to ( 496)HEM3_PEA no original description	-1.425	0.128046
11773898	glyma01g43730	no original description	-4.745	0.0547918
11773901	glyma01g43740	no original description	-3.328	0.0230132
11773909	glyma01g43780	highly similar to ( 504)AT4G10020| Symbols: ATHSD5 | ATHSD5 (HYDROXYSTEROID DEHYDROGENASE 5); oxidoreductase | chr4:6268360-6270176 FORWARD no original description	1.036	0.919248
11773918	glyma01g43790	highly similar to ( 750)AT4G20770| Symbols: | pentatricopeptide (PPR) repeat-containing protein | chr4:11130773-11132995 REVERSEweakly similar to ( 139)RF1_ORYSA no original description	-1.061	0.763977
11773924	glyma01g43820	no original description	-1.03	0.894223
11773928	glyma01g43830	no original description	-1.049	0.78212
11773934	glyma01g43840	no original description	1.036	0.903243
11773944	glyma01g43860	highly similar to ( 587)AT3G16090| Symbols: | zinc finger (C3HC4-type RING finger) family protein | chr3:5456519-5458700 FORWARD no original description	-1.248	0.135157
11773954	glyma01g43880	highly similar to ( 681)AT5G13930| Symbols: CHS, TT4, ATCHS | ATCHS/CHS/TT4 (CHALCONE SYNTHASE); naringenin-chalcone synthase | chr5:4488764-4490037 FORWARDhighly similar to ( 813)CHS7_SOYBN no original description	1.202	0.748144
11773959	glyma01g43890	highly similar to ( 544)AT1G52640| Symbols: | pentatricopeptide (PPR) repeat-containing protein | chr1:19612525-19614096 REVERSEweakly similar to ( 163)RF1_ORYSA no original description	-1.046	0.822186
11773963	glyma01g43900	nearly identical (1802)AT5G17020| Symbols: ATCRM1, ATXPO1, XPO1, XPO1A | XPO1A (exportin 1A); protein transporter | chr5:5594907-5602470 FORWARD no original description	1.253	0.163289
11773997	glyma01g43910	moderately similar to ( 337)AT3G03120| Symbols: ATARFB1C | ATARFB1C (ADP-ribosylation factor B1C); GTP binding | chr3:717352-718921 FORWARDmoderately similar to ( 226)ARF1_SOLTU no original description	1.057	0.90954
11774008	glyma01g43930	weakly similar to ( 163)AT1G54130| Symbols: AT-RSH3, RSH3 | RSH3 (RELA/SPOT HOMOLOG 3); catalytic | chr1:20214845-20217429 FORWARD no original description	-1.232	0.3886
11774018	glyma01g43940	very weakly similar to (94.7)AT3G14050| Symbols: AT-RSH2, RSH2 | RSH2 (RELA-SPOT HOMOLOG); catalytic | chr3:4650909-4653521 REVERSE no original description	-2.617	0.152789
11774027	glyma01g43980	highly similar to ( 684)AT4G33270| Symbols: CDC20.1 | CDC20.1; signal transducer | chr4:16044549-16046594 REVERSE no original description	1.038	0.912275
11774035	glyma01g44000	moderately similar to ( 322)AT5G17170| Symbols: ENH1 | ENH1 (ENHANCER OF SOS3-1) | chr5:5649337-5650837 FORWARD no original description	-1.519	0.282553
11774044	glyma01g44010	highly similar to ( 647)AT1G33250| Symbols: | fringe-related protein | chr1:12057504-12059326 REVERSE no original description	2.059	0.0457665
11774051	glyma01g44040	no original description	1.829	0.109513
11774056	glyma01g44060	moderately similar to ( 218)AT2G40935| Symbols: | similar to unknown protein [Arabidopsis thaliana] (TAIR:AT3G18470.1); similar to hypothetical protein [Vitis vinifera] (GB:CAN70759.1); contains InterPro domain Protein of unknown function Cys-rich (InterPro:IPR006461) | chr2:17090277-17091294 FORWARD no original description	1.083	0.903226
11774061	glyma01g44110	moderately similar to ( 299)AT4G10050| Symbols: | hydrolase, alpha/beta fold family protein | chr4:6284617-6287183 REVERSE no original description	-1.232	0.781087
11774069	glyma01g44120	moderately similar to ( 201)AT4G10040| Symbols: CYTC-2 | CYTC-2 (CYTOCHROME C-2); electron carrier | chr4:6277080-6278278 FORWARDweakly similar to ( 199)CYC_PHAAU no original description	1.354	0.668225
11774075	glyma01g44140	weakly similar to ( 172)AT1G71450| Symbols: | AP2 domain-containing transcription factor, putative | chr1:26930750-26931301 FORWARDvery weakly similar to (83.6)ERF4_NICSY no original description	2.331	0.315921
11774077	glyma01g44150	moderately similar to ( 208)AT1G71480| Symbols: | nuclear transport factor 2 (NTF2) family protein | chr1:26935741-26936748 FORWARD no original description	1.103	0.164811
11774085	glyma01g44160	moderately similar to ( 259)AT4G25340| Symbols: | immunophilin-related / FKBP-type peptidyl-prolyl cis-trans isomerase-related | chr4:12959667-12962642 REVERSE no original description	1.273	0.222012
11774097	glyma01g44190	moderately similar to ( 472)AT4G10030| Symbols: | hydrolase, alpha/beta fold family protein | chr4:6270487-6273095 REVERSE no original description	-1.337	0.322164
11774113	glyma01g44200	highly similar to ( 570)AT4G10180| Symbols: FUS2, DET1 | DET1 (DE-ETIOLATED 1); catalytic | chr4:6346539-6349142 FORWARD no original description	-1.21	0.117998
11774128	glyma01g44220	moderately similar to ( 317)AT1G71500| Symbols: | Rieske (2Fe-2S) domain-containing protein | chr1:26939746-26940993 FORWARD no original description	-1.849	0.102548
11774134	glyma01g44230	weakly similar to ( 121)AT1G22810| Symbols: | AP2 domain-containing transcription factor, putative | chr1:8074524-8074958 REVERSE no original description	1.038	0.968081
11774137	glyma01g44310	highly similar to ( 777)AT3G22790| Symbols: | kinase interacting family protein | chr3:8052453-8057895 REVERSE no original description	-1.074	0.824179
11774147	glyma01g44340	moderately similar to ( 308)AT5G16810| Symbols: | ATP binding / protein kinase | chr5:5526863-5529881 REVERSE no original description	-1.097	0.784331
11774155	glyma01g44350	moderately similar to ( 335)AT5G16800| Symbols: | GCN5-related N-acetyltransferase (GNAT) family protein | chr5:5524723-5526298 REVERSE no original description	-1.039	0.909007
11774166	glyma01g44360	nearly identical (1811)AT5G42390| Symbols: | metalloendopeptidase | chr5:16962536-16969875 FORWARD no original description	1.169	0.509678
11774194	glyma01g44370	moderately similar to ( 209)AT1G34670| Symbols: AtMYB93 | AtMYB93 (myb domain protein 93); DNA binding / transcription factor | chr1:12709106-12710401 FORWARDweakly similar to ( 184)ODO1_PETHY no original description	1.361	0.110538
11774201	glyma01g44440	highly similar to ( 873)AT5G13270| Symbols: | pentatricopeptide (PPR) repeat-containing protein | chr5:4246957-4249215 REVERSEweakly similar to ( 127)RF1_ORYSA no original description	-1.936	0.15107
11774203	glyma01g44480	moderately similar to ( 449)AT1G64980| Symbols: | similar to unnamed protein product [Vitis vinifera] (GB:CAO62125.1); contains domain SSF53448 (SSF53448) | chr1:24141503-24142282 REVERSE no original description	-2.009	0.389206
11774209	glyma01g44510	weakly similar to ( 104)AT3G04620| Symbols: | nucleic acid binding | chr3:1255666-1256745 REVERSE no original description	1.026	0.845231
11774221	glyma01g44540	very weakly similar to (95.5)AT3G22620| Symbols: | protease inhibitor/seed storage/lipid transfer protein (LTP) family protein | chr3:8008622-8009422 FORWARD no original description	1.119	0.0237921
11774227	glyma01g44550	no original description	1.42	0.271731
11774231	glyma01g44610	highly similar to ( 582)AT4G14790| Symbols: EDA15, ATSUV3 | ATSUV3 (embryo sac development arrest 15) | chr4:8496346-8499824 REVERSE no original description	-1.063	0.78075
11774249	glyma01g44630	weakly similar to ( 184)AT3G22680| Symbols: | Identical to Uncharacterized protein At3g22680 [Arabidopsis Thaliana] (GB:Q9LUJ3;GB:Q84MD0); similar to unnamed protein product [Vitis vinifera] (GB:CAO71208.1); similar to Os06g0630300 [Oryza sativa (japonica cultivar-group)] (GB:NP_001058122.1); contains InterPro domain Protein of unknown function DUF1950 (InterPro:IPR015270) | chr3:8019792-8020381 …	-1.118	0.784529
11774255	glyma01g44660	very weakly similar to (98.6)AT1G63060| Symbols: | similar to unknown protein [Arabidopsis thaliana] (TAIR:AT5G07330.1); similar to unknown [Xerophyta humilis] (GB:AAT45004.1) | chr1:23387770-23388552 FORWARD no original description	1.208	0.519193
11774259	glyma01g44670	moderately similar to ( 305)AT3G22780| Symbols: TSO1 | TSO1 (CHINESE FOR 'UGLY'); transcription factor | chr3:8048934-8052065 FORWARD no original description	-1.029	0.942056
11774273	glyma01g44680	highly similar to ( 881)AT3G22790| Symbols: | kinase interacting family protein | chr3:8052453-8057895 REVERSE no original description	1.23	0.628637
11774278	glyma01g44690	weakly similar to ( 157)AT2G32020| Symbols: | GCN5-related N-acetyltransferase (GNAT) family protein | chr2:13638270-13638821 REVERSE no original description	-1.008	0.983716
11774284	glyma01g44720	weakly similar to ( 194)AT3G22560| Symbols: | GCN5-related N-acetyltransferase (GNAT) family protein | chr3:7998922-7999449 REVERSE no original description	-1.279	0.545624
11774286	glyma01g44730	weakly similar to ( 137)AT3G22550| Symbols: | senescence-associated protein-related | chr3:7991834-7992812 REVERSE no original description	-5.085	0.0292317
11774295	glyma01g44750	weakly similar to ( 122)AT3G22540| Symbols: | similar to unknown protein [Arabidopsis thaliana] (TAIR:AT4G14819.1); similar to unnamed protein product [Vitis vinifera] (GB:CAO71190.1); contains InterPro domain Protein of unknown function DUF1677, plant (InterPro:IPR012876) | chr3:7984240-7984572 REVERSE no original description	-1.451	0.110278
11774298	glyma01g44770	very weakly similar to (81.3)AT1G05430| Symbols: | similar to unnamed protein product [Vitis vinifera] (GB:CAO71187.1) | chr1:1594226-1595730 REVERSE no original description	1.085	0.807967
11774311	glyma01g44780	weakly similar to ( 127)AT4G14830| Symbols: | similar to unknown protein [Arabidopsis thaliana] (TAIR:AT3G22530.1); similar to unnamed protein product [Vitis vinifera] (GB:CAO71186.1); contains InterPro domain HSP20-like chaperone (InterPro:IPR008978) | chr4:8510978-8511436 FORWARD no original description	-1.191	0.404663
11774314	glyma01g44820	no original description	-1.235	0.362098
11774321	glyma01g44850	weakly similar to ( 175)AT4G14890| Symbols: | ferredoxin family protein | chr4:8520882-8521346 FORWARDvery weakly similar to (85.1)FER2_RAPSA no original description	-1.125	0.679605
11774325	glyma01g44900	moderately similar to ( 337)AT4G14930| Symbols: | acid phosphatase survival protein SurE, putative | chr4:8538827-8541201 FORWARD no original description	-1.012	0.978737
11774339	glyma01g44920	highly similar to ( 521)AT4G14950| Symbols: | similar to unknown protein [Arabidopsis thaliana] (TAIR:AT1G05360.1); similar to unnamed protein product [Vitis vinifera] (GB:CAO71145.1); contains domain PTHR10281:SF1 (PTHR10281:SF1); contains domain PTHR10281 (PTHR10281) | chr4:8545513-8547718 FORWARD no original description	1.43	0.0172289
11774350	glyma01g44930	highly similar to ( 820)AT5G26340| Symbols: STP13, MSS1 | MSS1 (SUGAR TRANSPORT PROTEIN 13); carbohydrate transmembrane transporter/ hexose:hydrogen symporter/ high-affinity hydrogen:glucose symporter/ sugar:hydrogen ion symporter | chr5:9243854-9246997 REVERSEhighly similar to ( 540)STC_RICCO no original description	34.307	0.0050947
11774358	glyma01g44940	weakly similar to ( 168)AT5G26330| Symbols: | plastocyanin-like domain-containing protein / mavicyanin, putative | chr5:9241617-9242638 REVERSEvery weakly similar to (99.8)BCP_PEA no original description	-1.118	0.219289
11774363	glyma01g44960	very weakly similar to (81.3)AT3G54200| Symbols: | similar to unknown protein [Arabidopsis thaliana] (TAIR:AT3G05975.1); similar to Harpin-induced 1 [Medicago truncatula] (GB:ABE93043.1); contains InterPro domain Harpin-induced 1 (InterPro:IPR010847) | chr3:20076709-20077416 FORWARD no original description	-1.072	0.802742
11774365	glyma01g44970	nearly identical (1027)AT5G19330| Symbols: | armadillo/beta-catenin repeat family protein / BTB/POZ domain-containing protein | chr5:6508302-6512703 REVERSE no original description	1.207	0.624137
11774387	glyma01g45000	moderately similar to ( 243)AT1G47480| Symbols: | hydrolase | chr1:17420063-17421736 FORWARDweakly similar to ( 120)GID1_ORYSA no original description	1.334	0.345785
11774391	glyma01g45010	no original description	1.049	0.915231
11774399	glyma01g45020	moderately similar to ( 247)AT1G47480| Symbols: | hydrolase | chr1:17420063-17421736 FORWARDvery weakly similar to (99.8)GID1_ORYSA no original description	1.327	0.418616
11774403	glyma01g45040	very weakly similar to (90.5)AT5G19260| Symbols: | similar to unknown protein [Arabidopsis thaliana] (TAIR:AT3G06020.1); similar to hypothetical protein [Vitis vinifera] (GB:CAN75990.1) | chr5:6479496-6480362 REVERSE no original description	-1.452	0.339025
11774409	glyma01g45140	no original description	1.408	0.422851
11774412	glyma01g45160	moderately similar to ( 488)AT4G23180| Symbols: RLK4, CRK10 | CRK10 (CYSTEINE-RICH RLK10); kinase | chr4:12138182-12140791 FORWARDmoderately similar to ( 206)NORK_PEA no original description	-1.198	0.078837
11774422	glyma01g45170	moderately similar to ( 322)AT4G05200| Symbols: | protein kinase family protein | chr4:2679791-2682307 REVERSEvery weakly similar to (94.4)NORK_PEA no original description	1.027	0.917579
11774448	glyma01g45220	nearly identical (3964)AT1G50030| Symbols: TOR | TOR (TARGET OF RAPAMYCIN) | chr1:18526294-18543287 REVERSEweakly similar to ( 181)ATR_ORYSA no original description	-1.119	0.568566
11774506	glyma01g45250	weakly similar to ( 187)AT2G14660| Symbols: | similar to hypothetical protein [Vitis vinifera] (GB:CAN83372.1); contains InterPro domain Protein of unknown function DUF55 (InterPro:IPR002740) | chr2:6279588-6280064 FORWARD no original description	-1.583	0.00633588
11774509	glyma01g45260	no original description	1.771	0.0590044
11774513	glyma01g45270	weakly similar to ( 149)AT5G62300| Symbols: | 40S ribosomal protein S20 (RPS20C) | chr5:25038614-25039461 REVERSEweakly similar to ( 141)RS20_ORYSA no original description	1.169	0.775211
11774516	glyma01g45280	no original description	1.148	0.71401
11774520	glyma01g45290	moderately similar to ( 457)AT3G19640| Symbols: | magnesium transporter CorA-like family protein (MRS2-3) | chr3:6820975-6823110 FORWARD no original description	1.505	0.381375
11774528	glyma01g45320	no original description	-1.444	0.0934511
11774534	glyma01g45330	highly similar to ( 513)AT2G14680| Symbols: MEE13 | MEE13 (maternal effect embryo arrest 13) | chr2:6285338-6290848 FORWARD no original description	-1.077	0.785659
11774553	glyma01g45340	highly similar to ( 607)AT1G49980| Symbols: | similar to REV1 (Reversionless 1), damaged DNA binding / magnesium ion binding / nucleotidyltransferase [Arabidopsis thaliana] (TAIR:AT5G44750.2); similar to REV1 (Reversionless 1), damaged DNA binding / magnesium ion binding / nucleotidyltransferase [Arabidopsis thaliana] (TAIR:AT5G44750.1); similar to hypothetical protein OsJ_011272 [Oryza sativa (j…	-1.04	0.927223
11774569	glyma01g45350	no original description	-1.087	0.68617
11774578	glyma01g45380	nearly identical (1102)AT2G14740| Symbols: | vacuolar sorting receptor, putative | chr2:6315977-6319385 FORWARDnearly identical (1155)VSR1_PEA no original description	1.058	0.894464
11774592	glyma01g45400	no original description	1.32	0.0908432
11774598	glyma01g45410	highly similar to ( 568)AT3G19553| Symbols: | amino acid permease family protein | chr3:6790994-6792513 REVERSE no original description	-1.15	0.0803378
11774603	glyma01g45440	no original description	1.594	0.179232
11774613	glyma01g45490	nearly identical (1015)AT5G44750| Symbols: REV1 | REV1 (Reversionless 1); damaged DNA binding / magnesium ion binding / nucleotidyltransferase | chr5:18069896-18076808 FORWARD no original description	1.284	0.113528
11774643	glyma01g45510	weakly similar to ( 162)AT2G15220| Symbols: | secretory protein, putative | chr2:6615771-6616448 FORWARD no original description	1.038	0.826287
11774647	glyma01g45530	moderately similar to ( 385)AT3G19440| Symbols: | pseudouridine synthase family protein | chr3:6740784-6743138 FORWARD no original description	-1.017	0.964028
11774658	glyma01g45540	highly similar to ( 625)AT3G43610| Symbols: | tubulin binding | chr3:15528760-15534915 REVERSE no original description	1.188	0.162484
11774681	glyma01g45570	moderately similar to ( 333)AT3G19320| Symbols: | leucine-rich repeat family protein | chr3:6696401-6698079 REVERSEweakly similar to ( 115)RPK1_IPONI no original description	-1.02	0.967903
11774684	glyma01g45590	highly similar to ( 803)AT3G19210| Symbols: ATRAD54, CHR25 | ATRAD54/CHR25 (ARABIDOPSIS HOMOLOG OF RAD54); ATP binding / DNA binding / helicase | chr3:6652805-6658882 REVERSEweakly similar to ( 112)ISW2_ORYSA no original description	1.324	0.212653
11774699	glyma01g45630	moderately similar to ( 422)AT3G19210| Symbols: ATRAD54, CHR25 | ATRAD54/CHR25 (ARABIDOPSIS HOMOLOG OF RAD54); ATP binding / DNA binding / helicase | chr3:6652805-6658882 REVERSEweakly similar to ( 104)ISW2_ORYSA no original description	-1.041	0.702114
11774710	glyma01g45670	nearly identical (1142)AT1G76630| Symbols: | tetratricopeptide repeat (TPR)-containing protein | chr1:28764593-28769680 FORWARD no original description	1.407	0.0174954
11774738	glyma01g00270	weakly similar to ( 118)AT1G68890| Symbols: | 2-oxoglutarate decarboxylase/ hydro-lyase/ magnesium ion binding / thiamin pyrophosphate binding | chr1:25900651-25910216 FORWARD no original description	-1.788	0.206008	a: Description was derived from the Mapman file for Glycine max
11774761	glyma01g00300	highly similar to ( 652)AT4G38170| Symbols: FRS9 | FRS9 (FAR1-related sequence 9); zinc ion binding | chr4:17904607-17906433 FORWARD no original description	-1.563	0.0860421	b: Benjamini-Hochberg false discovery rate
11774781	glyma01g00420	highly similar to ( 548)AT2G07170| Symbols: | binding | chr2:2975562-2978689 FORWARD no original description	-1.062	0.785046
11774789	glyma01g00430	nearly identical (1321)AT2G07050| Symbols: CAS1 | CAS1 (CYCLOARTENOL SYNTHASE 1); cycloartenol synthase | chr2:2924626-2930292 FORWARD no original description	-1.643	0.0629348
11774811	glyma01g00460	nearly identical (1347)AT4G04940| Symbols: | transducin family protein / WD-40 repeat family protein | chr4:2511210-2517050 REVERSE no original description	1.155	0.654871
11774831	glyma01g00510	highly similar to ( 582)AT1G19220| Symbols: IAA22, ARF11, ARF19 | ARF19 (AUXIN RESPONSE FACTOR 11); transcription factor | chr1:6628386-6632770 REVERSE no original description	-1.134	0.303529
11774848	glyma01g00520	moderately similar to ( 250)AT5G35330| Symbols: MBD2, MBD02 | MBD02 (methyl-CpG-binding domain 2); DNA binding | chr5:13540955-13542500 REVERSE no original description	1.197	0.572401
11774856	glyma01g00550	weakly similar to ( 108)AT4G20010| Symbols: PTAC9, OSB2 | OSB2/PTAC9 (PLASTID TRANSCRIPTIONALLY ACTIVE9); single-stranded DNA binding | chr4:10842138-10843999 FORWARD no original description	-1.074	0.824367
11774864	glyma01g00600	weakly similar to ( 157)AT5G56840| Symbols: | DNA-binding family protein | chr5:22998015-22999378 FORWARD no original description	-1.984	0.104085
11774870	glyma01g00620	moderately similar to ( 318)AT4G29540| Symbols: | bacterial transferase hexapeptide repeat-containing protein | chr4:14497781-14499771 FORWARD no original description	-1.659	0.0301704
11774879	glyma01g00650	moderately similar to ( 285)AT4G26180| Symbols: | mitochondrial substrate carrier family protein | chr4:13260272-13261896 REVERSE no original description	-1.061	0.806798
11774890	glyma01g00670	weakly similar to ( 122)AT5G11780| Symbols: | similar to hypothetical protein [Vitis vinifera] (GB:CAN67286.1) | chr5:3793929-3795984 FORWARD no original description	-1.439	0.206818
11774898	glyma01g00690	highly similar to ( 556)AT4G29510| Symbols: ATPRMT11, PRMT11 | ATPRMT11/PRMT11 (ARABIDOPSIS ARGININE METHYLTRANSFERASE 11); protein-arginine N-methyltransferase | chr4:14491745-14493758 FORWARD no original description	-1.269	0.684054
11774909	glyma01g00750	highly similar to ( 528)AT3G14330| Symbols: | pentatricopeptide (PPR) repeat-containing protein | chr3:4779695-4782458 REVERSE no original description	-1.171	0.781451
11774916	glyma01g00770	no original description	2.15	0.204459
11774919	glyma01g00780	moderately similar to ( 275)AT4G29170| Symbols: ATMND1 | ATMND1 | chr4:14383600-14385134 FORWARD no original description	1.073	0.678743
11774931	glyma01g00810	weakly similar to ( 166)AT3G49690| Symbols: RAX3, MYB84, ATMYB84 | ATMYB84/MYB84/RAX3 (myb domain protein 84); DNA binding / transcription factor | chr3:18438926-18440085 FORWARDweakly similar to ( 122)MYB4_ORYSA no original description	-1.342	0.582163
11774935	glyma01g00820	moderately similar to ( 366)AT2G19810| Symbols: | zinc finger (CCCH-type) family protein | chr2:8557501-8558580 FORWARD no original description	1.166	0.50431
11774939	glyma01g00830	moderately similar to ( 224)AT1G64255| Symbols: | SWIM zinc finger family protein | chr1:23848617-23850869 FORWARD no original description	1.102	0.704815
11774943	glyma01g00860	weakly similar to ( 147)AT2G19790| Symbols: | clathrin adaptor complex small chain family protein | chr2:8534384-8535477 FORWARD no original description	1.631	0.203377
11774954	glyma01g00870	highly similar to ( 609)AT4G26270| Symbols: | phosphofructokinase family protein | chr4:13301103-13304039 REVERSE no original description	2.47	0.0456532
11774972	glyma01g00900	weakly similar to ( 122)AT4G29260| Symbols: | acid phosphatase class B family protein | chr4:14422316-14423415 REVERSEvery weakly similar to (88.6)VSPA_SOYBN no original description	-1.15	0.746624
11774978	glyma01g00910	moderately similar to ( 486)AT4G29310| Symbols: | similar to unknown protein [Arabidopsis thaliana] (TAIR:AT1G10020.1); similar to unnamed protein product [Vitis vinifera] (GB:CAO65427.1); contains InterPro domain Protein of unknown function DUF1005 (InterPro:IPR010410) | chr4:14437898-14439615 REVERSE no original description	-1.361	0.632296
11774981	glyma01g00940	highly similar to ( 928)AT4G26300| Symbols: EMB1027 | EMB1027 (EMBRYO DEFECTIVE 1027); ATP binding / arginine-tRNA ligase | chr4:13308409-13313118 REVERSE no original description	-1.093	0.577222
11775001	glyma01g01000	highly similar to ( 759)AT5G19740| Symbols: | peptidase M28 family protein | chr5:6673988-6676769 FORWARD no original description	-4.229	0.00925026
11775017	glyma01g01030	moderately similar to ( 215)AT3G16490| Symbols: IQD26 | IQD26 (IQ-domain 26); calmodulin binding | chr3:5603968-5605495 REVERSE no original description	-1.177	0.357666
11775022	glyma01g01050	moderately similar to ( 403)AT4G29140| Symbols: | MATE efflux protein-related | chr4:14369154-14370752 FORWARD no original description	-1.148	0.720526
11775024	glyma01g01080	highly similar to ( 884)AT5G25930| Symbols: | leucine-rich repeat family protein / protein kinase family protein | chr5:9050883-9053981 FORWARDmoderately similar to ( 366)RPK1_IPONI no original description	-2.504	0.117188
11775028	glyma01g01090	highly similar to ( 855)AT5G25930| Symbols: | leucine-rich repeat family protein / protein kinase family protein | chr5:9050883-9053981 FORWARDmoderately similar to ( 357)RPK1_IPONI no original description	-1.353	0.380892
11775034	glyma01g01110	moderately similar to ( 234)AT2G37410| Symbols: TIM17, ATTIM17-2 | ATTIM17-2 (Arabidopsis thaliana translocase inner membrane subunit 17-2); P-P-bond-hydrolysis-driven protein transmembrane transporter | chr2:15705198-15705929 REVERSE no original description	1.246	0.262955
11775038	glyma01g01140	weakly similar to ( 140)AT1G60660| Symbols: B5 #5 | B5 #5 (cytochrome b5 family protein #5); heme binding / transition metal ion binding | chr1:22346254-22346619 REVERSE no original description	1.01	0.980477
11775048	glyma01g01180	highly similar to ( 932)AT1G79750| Symbols: ATNADP-ME4 | ATNADP-ME4 (NADP-MALIC ENZYME 4); malate dehydrogenase (oxaloacetate-decarboxylating) (NADP+)/ malic enzyme/ oxidoreductase, acting on NADH or NADPH, NAD or NADP as acceptor | chr1:30012548-30016072 REVERSEnearly identical (1004)MAOX_VITVI no original description	-2.466	0.033233
11775072	glyma01g01190	highly similar to ( 577)AT1G77180| Symbols: | chromatin protein family | chr1:29004685-29006526 REVERSE no original description	1.174	0.664827
11775075	glyma01g01210	highly similar to ( 728)AT2G19930| Symbols: | RNA-dependent RNA polymerase family protein | chr2:8614615-8619523 REVERSE no original description	-1.324	0.361317
11775093	glyma01g01230	moderately similar to ( 480)AT2G19950| Symbols: GC1 | This gene is predicted to encode a protein that functions as a Golgi apparatus structural component known as a golgin in mammals and yeast. A fluorescently-tagged version of GC1 co-localizes with Golgi markers, and this localization appears to be replicated using the C-terminal (558-715 aa) portion of the protein. | chr2:8623422-8628300 REVERS…	1.586	0.267392
11775118	glyma01g01240	weakly similar to ( 102)AT1G52140| Symbols: | similar to unknown protein [Arabidopsis thaliana] (TAIR:AT3G16330.1); similar to hypothetical protein [Vitis vinifera] (GB:CAN64915.1) | chr1:19411228-19411854 REVERSE no original description	-1.085	0.83216
11775121	glyma01g01280	nearly identical (1101)AT2G20010| Symbols: | similar to unknown protein [Arabidopsis thaliana] (TAIR:AT2G25800.1); similar to unnamed protein product [Vitis vinifera] (GB:CAO65466.1); similar to unnamed protein product [Vitis vinifera] (GB:CAO44019.1); similar to unknown protein [Oryza sativa (japonica cultivar-group)] (GB:BAD28473.1); contains InterPro domain Munc13 homology 2 (InterPro:IPR01477…	1.07	0.739341
11775130	glyma01g01300	moderately similar to ( 213)AT5G45580| Symbols: | transcription factor | chr5:18498319-18499825 REVERSE no original description	-1.179	0.586579
11775141	glyma01g01340	highly similar to ( 549)AT1G32080| Symbols: | membrane protein, putative | chr1:11537552-11539736 REVERSE no original description	2.326	0.0118439
11775151	glyma01g01350	highly similar to ( 630)AT4G19010| Symbols: | 4-coumarate--CoA ligase family protein / 4-coumaroyl-CoA synthase family protein | chr4:10411726-10414232 REVERSEmoderately similar to ( 333)4CL1_TOBAC no original description	1.188	0.58234
11775159	glyma01g01360	highly similar to ( 981)AT1G32090| Symbols: | early-responsive to dehydration protein-related / ERD protein-related | chr1:11540224-11544021 REVERSE no original description	-1.932	0.0851338
11775173	glyma01g01370	highly similar to ( 687)AT1G32060| Symbols: PRK | PRK (PHOSPHORIBULOKINASE); ATP binding / phosphoribulokinase/ protein binding | chr1:11532648-11534386 FORWARDhighly similar to ( 701)KPPR_MESCR no original description	-2.325	0.0152564
11775181	glyma01g01380	moderately similar to ( 392)AT1G32050| Symbols: | secretory carrier membrane protein (SCAMP) family protein | chr1:11528596-11530954 FORWARD no original description	2.406	0.0931626
11775198	glyma01g01430	moderately similar to ( 227)AT5G45610| Symbols: | binding | chr5:18513624-18516900 REVERSE no original description	-1.077	0.830938
11775205	glyma01g01450	no original description	1.878	0.115027
11775208	glyma01g01470	nearly identical (1145)AT1G31930| Symbols: XLG3 | XLG3 (EXTRA-LARGE GTP-BINDING PROTEIN 3); signal transducer | chr1:11465812-11468941 FORWARDweakly similar to ( 189)GPA2_SOYBN no original description	1.366	0.0434217
11775220	glyma01g01500	moderately similar to ( 245)AT4G16070| Symbols: | lipase class 3 family protein | chr4:9096820-9100608 REVERSE no original description	1.036	0.860092
11775231	glyma01g01510	moderately similar to ( 203)AT4G16070| Symbols: | lipase class 3 family protein | chr4:9096820-9100608 REVERSE no original description	-1.141	0.906573
11775247	glyma01g01550	moderately similar to ( 275)AT3G18670| Symbols: | ankyrin repeat family protein | chr3:6424141-6426477 REVERSE no original description	-1.137	0.783528
11775258	glyma01g01570	moderately similar to ( 294)AT4G16070| Symbols: | lipase class 3 family protein | chr4:9096820-9100608 REVERSE no original description	-1.108	0.770217
11775268	glyma01g01580	moderately similar to ( 230)AT4G16070| Symbols: | lipase class 3 family protein | chr4:9096820-9100608 REVERSE no original description	-1.014	0.967159
11775278	glyma01g01590	weakly similar to ( 192)AT1G68310| Symbols: | Identical to UPF0195 protein At1g68310 [Arabidopsis Thaliana] (GB:Q9C9G6); similar to unknown protein [Arabidopsis thaliana] (TAIR:AT3G50845.1); similar to predicted protein [Physcomitrella patens subsp. patens] (GB:EDQ68557.1); similar to hypothetical protein [Vitis vinifera] (GB:CAN82886.1); similar to Os04g0595200 [Oryza sativa (japonica cultivar-g…	2.113	0.0390902
11775295	glyma01g01680	weakly similar to ( 178)AT3G14470| Symbols: | disease resistance protein (NBS-LRR class), putative | chr3:4857947-4861111 FORWARD no original description	-1.011	0.975985
11775302	glyma01g01690	moderately similar to ( 265)AT4G16070| Symbols: | lipase class 3 family protein | chr4:9096820-9100608 REVERSE no original description	1.023	0.967462
11775318	glyma01g01730	moderately similar to ( 449)AT4G23180| Symbols: RLK4, CRK10 | CRK10 (CYSTEINE-RICH RLK10); kinase | chr4:12138182-12140791 FORWARDmoderately similar to ( 203)NORK_PEA no original description	-1.725	0.34394
11775327	glyma01g01740	moderately similar to ( 328)AT2G35530| Symbols: | bZIP transcription factor family protein | chr2:14930359-14933104 REVERSEweakly similar to ( 152)HBP1A_WHEAT no original description	-1.214	0.545517
11775349	glyma01g01780	nearly identical (1656)AT3G03050| Symbols: KJK, ATCSLD3, CSLD3 | CSLD3 (CELLULOSE SYNTHASE-LIKE 3); cellulose synthase/ transferase, transferring glycosyl groups | chr3:687880-691636 FORWARD no original description	1.677	0.215239
11775357	glyma01g01790	moderately similar to ( 285)AT1G32190| Symbols: | similar to unknown protein [Arabidopsis thaliana] (TAIR:AT2G24320.1); similar to unnamed protein product [Vitis vinifera] (GB:CAO63335.1); contains domain PTHR12277:SF8 (PTHR12277:SF8); contains domain PTHR12277 (PTHR12277); contains domain SSF53474 (SSF53474); contains domain G3DSA:3.40.50.1820 (G3DSA:3.40.50.1820) | chr1:11593039-11595461 REVERS…	-3.202	0.0688769
11775368	glyma01g01800	moderately similar to ( 379)AT1G32200| Symbols: ACT1, ATS1 | ATS1 (ACYLTRANSFERASE 1) | chr1:11602203-11604981 REVERSEmoderately similar to ( 473)PLSB_PHAVU no original description	-1.07	0.883576
11775384	glyma01g01820	weakly similar to ( 122)AT2G35520| Symbols: DAD2 | DAD2 (DEFENDER AGAINST CELL DEATH 2) | chr2:14928666-14929736 FORWARDweakly similar to ( 127)DAD1_MALDO no original description	1.19	0.387573
11775388	glyma01g01840	no original description	-1.034	0.925416
11775397	glyma01g01900	moderately similar to ( 341)AT1G32230| Symbols: CEO, ATP8, CEO1, RCD1 | RCD1 (RADICAL-INDUCED CELL DEATH1) | chr1:11613407-11615874 FORWARD no original description	-1.327	0.485993
11775414	glyma01g01920	weakly similar to ( 194)AT1G32230| Symbols: CEO, ATP8, CEO1, RCD1 | RCD1 (RADICAL-INDUCED CELL DEATH1) | chr1:11613407-11615874 FORWARD no original description	-1.115	0.862774
11775418	glyma01g01930	weakly similar to ( 185)AT1G32260| Symbols: | similar to unknown protein [Arabidopsis thaliana] (TAIR:AT2G35480.1); similar to unnamed protein product [Vitis vinifera] (GB:CAO63339.1) | chr1:11640740-11641764 REVERSE no original description	-1.113	0.612829
11775425	glyma01g01950	moderately similar to ( 290)AT4G17720| Symbols: | RNA recognition motif (RRM)-containing protein | chr4:9862673-9864511 REVERSE no original description	1.779	0.0982979
11775432	glyma01g01980	moderately similar to ( 325)AT1G32320| Symbols: ATMKK10 | ATMKK10 (Arabidopsis thaliana MAP kinase kinase 10); kinase | chr1:11655136-11656053 FORWARDweakly similar to ( 184)M2K1_ORYSA no original description	-1.047	0.866402
11775434	glyma01g01990	moderately similar to ( 341)AT1G32330| Symbols: HSFA1D, ATHSFA1D | ATHSFA1D (Arabidopsis thaliana heat shock transcription factor A1D); DNA binding / transcription factor | chr1:11657245-11660214 REVERSE no original description	1.162	0.110475
11775448	glyma01g02030	moderately similar to ( 280)AT1G05670| Symbols: | UDP-glucoronosyl/UDP-glucosyl transferase family protein | chr1:1698573-1702714 REVERSEmoderately similar to ( 241)RF1_ORYSA no original description	-1.087	0.635738
11775458	glyma01g02080	moderately similar to ( 336)AT5G16760| Symbols: | inositol 1,3,4-trisphosphate 5/6-kinase | chr5:5509893-5510852 FORWARDmoderately similar to ( 363)ITPK1_MAIZE no original description	1.046	0.85969
11775461	glyma01g02100	moderately similar to ( 303)AT5G46840| Symbols: | RNA recognition motif (RRM)-containing protein | chr5:19023289-19024836 FORWARD no original description	1.616	0.191997
11775470	glyma01g02110	weakly similar to ( 162)AT4G17940| Symbols: | binding | chr4:9965799-9966790 FORWARD no original description	3.217	0.0142892
11775476	glyma01g02140	moderately similar to ( 204)AT5G17600| Symbols: | zinc finger (C3HC4-type RING finger) family protein | chr5:5800031-5801119 REVERSE no original description	-1.199	0.419532
11775480	glyma01g02150	moderately similar to ( 210)AT2G35410| Symbols: | 33 kDa ribonucleoprotein, chloroplast, putative / RNA-binding protein cp33, putative | chr2:14905420-14906669 FORWARDweakly similar to ( 118)ROC5_NICSY no original description	-2.229	0.0200562
11775486	glyma01g02180	moderately similar to ( 317)AT4G17900| Symbols: | zinc-binding family protein | chr4:9946826-9947710 FORWARD no original description	-1.229	0.0677266
11775505	glyma01g02240	moderately similar to ( 345)AT4G17895| Symbols: UBP20 | UBP20 (UBIQUITIN-SPECIFIC PROTEASE 20); ubiquitin-specific protease | chr4:9939927-9942711 FORWARD no original description	1.454	0.159767
11775516	glyma01g02270	no original description	1.586	0.293532
11775522	glyma01g02290	moderately similar to ( 254)AT5G46790| Symbols: | similar to unknown protein [Arabidopsis thaliana] (TAIR:AT4G17870.1); similar to Streptomyces cyclase/dehydrase family protein [Brassica oleracea] (GB:ABD65631.1); contains InterPro domain Streptomyces cyclase/dehydrase (InterPro:IPR005031) | chr5:19001290-19001955 REVERSE no original description	-1.969	0.0679035
11775525	glyma01g02300	moderately similar to ( 417)AT5G46800| Symbols: BOU | BOU (A BOUT DE SOUFFLE); binding | chr5:19006006-19007037 REVERSE no original description	-1.642	0.0735452
11775534	glyma01g02320	no original description	4.292	0.0130766
11775544	glyma01g02330	nearly identical (1058)AT4G37870| Symbols: PCK1, PEPCK | PCK1/PEPCK (PHOSPHOENOLPYRUVATE CARBOXYKINASE 1); ATP binding / phosphoenolpyruvate carboxykinase (ATP) | chr4:17802968-17806326 REVERSEnearly identical (1020)PEPCK_MAIZE no original description	4.366	0.151485
11775559	glyma01g02340	moderately similar to ( 414)AT2G22680| Symbols: | zinc finger (C3HC4-type RING finger) family protein | chr2:9652513-9654564 FORWARD no original description	-3.263	0.0140547
11775563	glyma01g02350	moderately similar to ( 367)AT2G22670| Symbols: IAA8 | IAA8 (indoleacetic acid-induced protein 8) | chr2:9644216-9645539 FORWARDmoderately similar to ( 211)IAA30_ORYSA no original description	-1.539	0.0892321
11775577	glyma01g02390	moderately similar to ( 254)AT5G65640| Symbols: BHLH093 | BHLH093 (BETA HLH PROTEIN 93) | chr5:26254363-26255861 FORWARD no original description	-1.373	0.5143
11775585	glyma01g02400	highly similar to ( 763)AT2G22660| Symbols: | similar to glycine-rich protein [Arabidopsis thaliana] (TAIR:AT4G37900.1); similar to unnamed protein product [Vitis vinifera] (GB:CAO44607.1); similar to unnamed protein product [Vitis vinifera] (GB:CAO38708.1); similar to glycine-rich protein [Medicago truncatula] (GB:ABY48136.1); contains InterPro domain Protein of unknown function DUF1399 (InterPr…	-1.016	0.977128
11775597	glyma01g02420	moderately similar to ( 465)AT4G37920| Symbols: | similar to unknown protein [Arabidopsis thaliana] (TAIR:AT1G36320.1); similar to putative protein [Medicago truncatula] (GB:ABY48137.1) | chr4:17828532-17830311 REVERSE no original description	1.211	0.70407
11775606	glyma01g02470	weakly similar to ( 132)AT2G22640| Symbols: HSPC300, BRK1 | BRK1/HSPC300 (BRICK1) | chr2:9630363-9631018 FORWARDweakly similar to ( 121)BRK1_MAIZE no original description	1.369	0.0338972
11775613	glyma01g02480	nearly identical (1177)AT5G65620| Symbols: | peptidase M3 family protein / thimet oligopeptidase family protein | chr5:26239177-26243010 FORWARD no original description	1.078	0.81324
11775633	glyma01g02490	no original description	-2.295	0.0264391
11775639	glyma01g02520	no original description	1.098	0.733368
11775646	glyma01g02530	weakly similar to ( 112)AT4G37940| Symbols: AGL21 | AGL21 (AGAMOUS-LIKE 21); transcription factor | chr4:17835689-17838615 REVERSEweakly similar to ( 113)MAD27_ORYSA no original description	-1.002	0.995109
11775651	glyma01g02540	weakly similar to ( 135)AT5G10530| Symbols: | lectin protein kinase, putative | chr5:3324979-3326934 REVERSEweakly similar to ( 159)LEC_SOYBN no original description	-1.303	0.351605
11775655	glyma01g02570	moderately similar to ( 453)AT4G37980| Symbols: ELI3-1 | ELI3-1 (ELICITOR-ACTIVATED GENE 3); binding / catalytic/ oxidoreductase/ zinc ion binding | chr4:17852664-17853908 FORWARDhighly similar to ( 553)MTDH_FRAAN no original description	-1.495	0.0457485
11775666	glyma01g02620	nearly identical (1045)AT2G22610| Symbols: | kinesin motor protein-related | chr2:9606630-9611706 FORWARDmoderately similar to ( 218)FLA10_CHLRE no original description	1.013	0.977068
11775687	glyma01g02640	moderately similar to ( 254)AT2G22600| Symbols: | KH domain-containing protein | chr2:9603697-9606130 FORWARD no original description	1.398	0.198346
11775698	glyma01g02660	moderately similar to ( 278)AT5G65540| Symbols: | similar to unnamed protein product [Vitis vinifera] (GB:CAO23654.1) | chr5:26212936-26215338 FORWARD no original description	1.727	0.0821548
11775705	glyma01g02710	no original description	-1.031	0.66915
11775710	glyma01g02760	moderately similar to ( 476)AT5G10510| Symbols: AIL6 | AIL6 (AINTEGUMENTA-LIKE 6) | chr5:3315992-3320009 FORWARDmoderately similar to ( 306)BBM1_BRANA no original description	1.049	0.854529
11775725	glyma01g02790	highly similar to ( 790)AT4G38050| Symbols: | transmembrane transporter | chr4:17869523-17872455 REVERSE no original description	-1.248	0.328781
11775739	glyma01g02810	highly similar to ( 637)AT2G22560| Symbols: | kinase interacting protein-related | chr2:9592972-9595918 FORWARD no original description	-1.039	0.917936
11775745	glyma01g02820	no original description	3.369	0.0203402
11775751	glyma01g02850	highly similar to ( 773)AT5G65470| Symbols: | similar to unknown protein [Arabidopsis thaliana] (TAIR:AT4G24530.1); similar to unnamed protein product [Vitis vinifera] (GB:CAO61608.1); similar to unknown [Populus trichocarpa] (GB:ABK95421.1); similar to hypothetical protein [Vitis vinifera] (GB:CAN78778.1); contains InterPro domain Protein of unknown function DUF246, plant (InterPro:IPR004348) | …	2.768	0.0929892
11775765	glyma01g02880	moderately similar to ( 275)AT2G22540| Symbols: AGL22, SVP | SVP (SHORT VEGETATIVE PHASE); transcription factor | chr2:9587497-9590683 FORWARDweakly similar to ( 195)MAD47_ORYSA no original description	1.329	0.399209
11775775	glyma01g02940	moderately similar to ( 481)AT5G65450| Symbols: | ubiquitin carboxyl-terminal hydrolase family protein / zinc finger (MYND type) family protein | chr5:26175089-26178322 FORWARD no original description	1.234	0.0477366
11775792	glyma01g03020	weakly similar to ( 135)AT4G38100| Symbols: | threonine endopeptidase | chr4:17887027-17888171 REVERSE no original description	-1.272	0.232142
11775799	glyma01g03040	highly similar to ( 801)AT2G22480| Symbols: | phosphofructokinase family protein | chr2:9552750-9555494 FORWARD no original description	-1.078	0.850107
11775813	glyma01g03060	weakly similar to ( 196)AT4G24660| Symbols: ATHB22, MEE68 | ATHB22/MEE68 (ARABIDOPSIS THALIANA HOMEOBOX PROTEIN 22); DNA binding / transcription factor | chr4:12724861-12725523 REVERSE no original description	-1.082	0.825813
11775823	glyma01g03120	moderately similar to ( 238)AT4G10500| Symbols: | oxidoreductase, 2OG-Fe(II) oxygenase family protein | chr4:6491085-6492338 FORWARDweakly similar to ( 164)FLS_PETHY no original description	-1.319	0.0392346
11775831	glyma01g03130	moderately similar to ( 400)AT1G12970| Symbols: | leucine-rich repeat family protein | chr1:4423725-4425630 FORWARD no original description	1.195	0.696861
11775840	glyma01g03150	weakly similar to ( 148)AT3G26510| Symbols: | octicosapeptide/Phox/Bem1p (PB1) domain-containing protein | chr3:9713123-9713779 REVERSE no original description	-2.82	0.0376802
11775847	glyma01g03160	highly similar to ( 937)AT1G70610| Symbols: ATTAP1 | ATTAP1 (Arabidopsis thaliana transporter associated with antigen processing protein 1); ATPase, coupled to transmembrane movement of substances | chr1:26625749-26629994 FORWARDmoderately similar to ( 243)MDR_ORYSA no original description	-1.236	0.456729
11775870	glyma01g03190	moderately similar to ( 466)AT3G26590| Symbols: | MATE efflux family protein | chr3:9763164-9766496 REVERSE no original description	-3.623	0.0394775
11775879	glyma01g03220	moderately similar to ( 375)AT1G70590| Symbols: | F-box family protein | chr1:26622066-26623822 FORWARD no original description	-1.126	0.491652
11775887	glyma01g03240	no original description	-1.126	0.814862
11775890	glyma01g03260	highly similar to ( 874)AT1G70580| Symbols: GGT2, AOAT2 | AOAT2 (GLUTAMATE:GLYOXYLATE AMINOTRANSFERASE 2); alanine transaminase | chr1:26616885-26619508 FORWARDmoderately similar to ( 485)ALA2_HORVU no original description	-1.957	0.0479393
11775912	glyma01g03310	moderately similar to ( 215)AT4G08770| Symbols: | peroxidase, putative | chr4:5598256-5600259 REVERSEweakly similar to ( 194)PER2_ARAHY no original description	1.174	0.798755
11775917	glyma01g03340	moderately similar to ( 421)AT1G70560| Symbols: | alliinase C-terminal domain-containing protein | chr1:26608557-26610982 FORWARD no original description	1.205	0.734079
11775929	glyma01g03360	highly similar to ( 556)AT1G10740| Symbols: | similar to unknown protein [Arabidopsis thaliana] (TAIR:AT1G23330.1); similar to unnamed protein product [Vitis vinifera] (GB:CAO42648.1); contains domain SSF53474 (SSF53474); contains domain G3DSA:3.40.50.1820 (G3DSA:3.40.50.1820) | chr1:3568613-3570467 REVERSE no original description	2.419	0.0282192
11775944	glyma01g03380	very weakly similar to (88.2)AT2G44820| Symbols: | similar to unnamed protein product [Vitis vinifera] (GB:CAO67279.1) | chr2:18491765-18492592 FORWARD no original description	1.008	0.917928
11775951	glyma01g03390	highly similar to ( 621)AT1G70550| Symbols: | similar to unknown protein [Arabidopsis thaliana] (TAIR:AT1G23340.1); similar to unknown protein [Arabidopsis thaliana] (TAIR:AT1G10750.1); similar to unknown protein [Arabidopsis thaliana] (TAIR:AT1G23340.2); similar to hypothetical protein [Vitis vinifera] (GB:CAN78442.1); similar to putative carboxyl-terminal proteinase [Gossypium hirsutum] (GB:AAK…	-1.214	0.510737
11775962	glyma01g03400	highly similar to ( 539)AT3G26610| Symbols: | polygalacturonase, putative / pectinase, putative | chr3:9778262-9781504 FORWARDmoderately similar to ( 238)PGLR_ACTCH no original description	-1.195	0.63282
11775971	glyma01g03430	moderately similar to ( 340)AT1G23360| Symbols: | UbiE/COQ5 methyltransferase family protein | chr1:8295410-8296328 REVERSE no original description	-1.03	0.948445
11775981	glyma01g03450	moderately similar to ( 352)AT1G23380| Symbols: KNAT6L, KNAT6S, KNAT6 | KNAT6 (Knotted-like Arabidopsis thaliana 6); DNA binding / transcription factor | chr1:8297488-8302481 REVERSEmoderately similar to ( 229)HSBH1_SOYBN no original description	-1.053	0.794862
11775988	glyma01g03480	highly similar to ( 563)AT1G60790| Symbols: | similar to unknown protein [Arabidopsis thaliana] (TAIR:AT5G06700.1); similar to unnamed protein product [Vitis vinifera] (GB:CAO66110.1); contains InterPro domain Protein of unknown function DUF231, plant (InterPro:IPR004253) | chr1:22383858-22385881 REVERSE no original description	1.366	0.372185
11775996	glyma01g03490	highly similar to ( 906)AT1G60800| Symbols: NIK3 | NIK3 (NSP-INTERACTING KINASE 3); kinase | chr1:22387266-22390596 REVERSEmoderately similar to ( 266)PSKR_DAUCA no original description	-2.455	0.0861557
11776012	glyma01g03500	moderately similar to ( 236)AT1G23390| Symbols: | kelch repeat-containing F-box family protein | chr1:8309438-8310622 REVERSE no original description	-3.143	0.0694004
11776014	glyma01g03510	no original description	-1.034	0.931456
11776023	glyma01g03530	highly similar to ( 731)AT1G10670| Symbols: ACLA-1 | ACLA-1 (ATP-citrate lyase A-1) | chr1:3535788-3538099 FORWARD no original description	1.417	0.253824
11776038	glyma01g03550	moderately similar to ( 344)AT1G10660| Symbols: | similar to unknown protein [Arabidopsis thaliana] (TAIR:AT5G62960.1); similar to unnamed protein product [Vitis vinifera] (GB:CAO64308.1) | chr1:3533010-3534782 FORWARD no original description	-1.039	0.861717
11776050	glyma01g03590	weakly similar to ( 136)AT1G61700| Symbols: | DNA-directed RNA polymerase II, putative (RPB10) | chr1:22790770-22791777 FORWARDweakly similar to ( 127)RPB10_BRANA no original description	-1.048	0.664571
11776063	glyma01g03660	moderately similar to ( 224)AT1G60460| Symbols: | similar to hypothetical protein OsI_023542 [Oryza sativa (indica cultivar-group)] (GB:EAZ02310.1) | chr1:22279265-22282230 FORWARD no original description	1.262	0.593424
11776069	glyma01g03690	highly similar to ( 516)AT1G23540| Symbols: | protein kinase family protein | chr1:8346931-8349775 REVERSEmoderately similar to ( 253)NORK_MEDTR no original description	1.039	0.934662
11776080	glyma01g03710	moderately similar to ( 302)AT1G10600| Symbols: | similar to mov34 family protein [Arabidopsis thaliana] (TAIR:AT1G48790.1); similar to unnamed protein product [Vitis vinifera] (GB:CAO66068.1); contains InterPro domain Mov34/MPN/PAD-1 (InterPro:IPR000555) | chr1:3503766-3505191 FORWARD no original description	1.561	0.463306
11776093	glyma01g03730	moderately similar to ( 210)AT1G23750| Symbols: | DNA-binding protein-related | chr1:8400627-8401160 FORWARD no original description	1.371	0.331398
11776101	glyma01g03820	highly similar to ( 872)AT1G23800| Symbols: ALDH2B, ALDH2B7 | ALDH2B7 (Aldehyde dehydrogenase 2B7); 3-chloroallyl aldehyde dehydrogenase/ aldehyde dehydrogenase (NAD) | chr1:8412227-8414793 REVERSEmoderately similar to ( 367)BADH_SPIOL no original description	1.585	0.179492
11776118	glyma01g03900	moderately similar to ( 288)AT5G40250| Symbols: | zinc finger (C3HC4-type RING finger) family protein | chr5:16103284-16104414 FORWARD no original description	1.003	0.984219
11776123	glyma01g03910	no original description	1.188	0.68457
11776128	glyma01g03940	moderately similar to ( 418)AT1G60060| Symbols: | similar to unknown protein [Arabidopsis thaliana] (TAIR:AT5G53900.2); similar to unnamed protein product [Vitis vinifera] (GB:CAO40921.1); contains domain PTHR13902:SF3 (PTHR13902:SF3); contains domain PTHR13902 (PTHR13902) | chr1:22142947-22145250 FORWARD no original description	1.005	0.986924
11776141	glyma01g03960	moderately similar to ( 357)AT5G17680| Symbols: | disease resistance protein (TIR-NBS-LRR class), putative | chr5:5823001-5827155 FORWARD no original description	1.014	0.903604
11776152	glyma01g04070	weakly similar to ( 179)AT1G24020| Symbols: MLP423 | MLP423 (MLP-LIKE PROTEIN 423) | chr1:8500642-8501447 REVERSE no original description	-1.211	0.508944
11776157	glyma01g04090	moderately similar to ( 286)AT1G24040| Symbols: | GCN5-related N-acetyltransferase (GNAT) family protein | chr1:8505783-8506742 REVERSE no original description	-3.041	0.0290582
11776164	glyma01g04100	highly similar to ( 507)AT1G70230| Symbols: | similar to unknown protein [Arabidopsis thaliana] (TAIR:AT1G01430.1); similar to Os09g0375300 [Oryza sativa (japonica cultivar-group)] (GB:NP_001063036.1); similar to Os06g0235200 [Oryza sativa (japonica cultivar-group)] (GB:NP_001057240.1); similar to leaf senescence protein-like [Oryza sativa (japonica cultivar-group)] (GB:BAD26032.1); contains Inte…	1.402	0.402389
11776169	glyma01g04120	moderately similar to ( 342)AT1G70230| Symbols: | similar to unknown protein [Arabidopsis thaliana] (TAIR:AT1G01430.1); similar to Os09g0375300 [Oryza sativa (japonica cultivar-group)] (GB:NP_001063036.1); similar to Os06g0235200 [Oryza sativa (japonica cultivar-group)] (GB:NP_001057240.1); similar to leaf senescence protein-like [Oryza sativa (japonica cultivar-group)] (GB:BAD26032.1); contains …	1.192	0.598968
11776173	glyma01g04130	moderately similar to ( 353)AT1G70230| Symbols: | similar to unknown protein [Arabidopsis thaliana] (TAIR:AT1G01430.1); similar to Os09g0375300 [Oryza sativa (japonica cultivar-group)] (GB:NP_001063036.1); similar to Os06g0235200 [Oryza sativa (japonica cultivar-group)] (GB:NP_001057240.1); similar to leaf senescence protein-like [Oryza sativa (japonica cultivar-group)] (GB:BAD26032.1); contains …	-1.088	0.809197
11776178	glyma01g04140	moderately similar to ( 305)AT1G70230| Symbols: | similar to unknown protein [Arabidopsis thaliana] (TAIR:AT1G01430.1); similar to Os09g0375300 [Oryza sativa (japonica cultivar-group)] (GB:NP_001063036.1); similar to Os06g0235200 [Oryza sativa (japonica cultivar-group)] (GB:NP_001057240.1); similar to leaf senescence protein-like [Oryza sativa (japonica cultivar-group)] (GB:BAD26032.1); contains …	-1.189	0.420922
11776183	glyma01g04150	moderately similar to ( 309)AT1G70230| Symbols: | similar to unknown protein [Arabidopsis thaliana] (TAIR:AT1G01430.1); similar to Os09g0375300 [Oryza sativa (japonica cultivar-group)] (GB:NP_001063036.1); similar to Os06g0235200 [Oryza sativa (japonica cultivar-group)] (GB:NP_001057240.1); similar to leaf senescence protein-like [Oryza sativa (japonica cultivar-group)] (GB:BAD26032.1); contains …	-1.165	0.697844
11776191	glyma01g04220	moderately similar to ( 343)AT1G70210| Symbols: CYCD1;1 | CYCD1;1 (CYCLIN D1;1); cyclin-dependent protein kinase regulator | chr1:26443678-26445643 FORWARD no original description	-1.064	0.874695
11776199	glyma01g04250	moderately similar to ( 483)AT1G24100| Symbols: UGT74B1 | UGT74B1 (UDP-glucosyl transferase 74B1); UDP-glycosyltransferase/ thiohydroximate beta-D-glucosyltransferase/ transferase, transferring glycosyl groups | chr1:8525536-8526999 REVERSEmoderately similar to ( 325)IAAG_MAIZE no original description	7.746	0.135066
11776213	glyma01g04270	highly similar to ( 580)AT1G10510| Symbols: EMB2004 | EMB2004 (EMBRYO DEFECTIVE 2004); protein binding | chr1:3461772-3465591 FORWARD no original description	1.303	0.578765
11776236	glyma01g04300	highly similar to ( 539)AT1G24120| Symbols: ARL1 | ARL1 (ARG1-LIKE 1); heat shock protein binding / unfolded protein binding | chr1:8529272-8531935 REVERSE no original description	-1.119	0.568559
11776251	glyma01g04310	no original description	1.193	0.400684
11776255	glyma01g04320	no original description	1.236	0.221103
11776269	glyma01g04340	moderately similar to ( 370)AT1G24130| Symbols: | transducin family protein / WD-40 repeat family protein | chr1:8534172-8535419 REVERSE no original description	1.257	0.427705
11776273	glyma01g04350	weakly similar to ( 138)AT1G59970| Symbols: | matrixin family protein | chr1:22077266-22078348 FORWARDweakly similar to ( 114)MEP1_SOYBN no original description	-1.933	0.0470323
11776276	glyma01g04380	moderately similar to ( 329)AT1G24140| Symbols: | matrixin family protein | chr1:8536120-8537274 REVERSEmoderately similar to ( 278)MEP1_SOYBN no original description	1.142	0.634122
11776280	glyma01g04400	highly similar to ( 862)AT1G70160| Symbols: | similar to unknown protein [Arabidopsis thaliana] (TAIR:AT5G54870.1); similar to unknown protein [Arabidopsis thaliana] (TAIR:AT4G27020.1); similar to unknown [Picea sitchensis] (GB:ABK24649.1); similar to hypothetical protein OsI_030218 [Oryza sativa (indica cultivar-group)] (GB:EAZ08986.1); similar to unnamed protein product [Vitis vinifera] (GB:CAO…	-1.087	0.707812
11776289	glyma01g04410	moderately similar to ( 402)AT1G70150| Symbols: | zinc finger (MYND type) family protein | chr1:26420561-26422880 FORWARD no original description	1.269	0.228668
11776302	glyma01g04440	weakly similar to ( 144)AT1G70100| Symbols: | similar to unknown protein [Arabidopsis thaliana] (TAIR:AT1G24160.1); similar to unnamed protein product [Vitis vinifera] (GB:CAO40971.1) | chr1:26407399-26409433 FORWARD no original description	1.85	0.0123555
11776314	glyma01g04460	highly similar to ( 526)AT1G70090| Symbols: GATL9, LGT8 | GATL9/LGT8 (Galacturonosyltransferase-like 9) | chr1:26404590-26405762 FORWARD no original description	-1.033	0.94585
11776318	glyma01g04470	moderately similar to ( 210)AT1G59900| Symbols: AT-E1 ALPHA | AT-E1 ALPHA (pyruvate dehydrogenase complex E1 alpha subunit); pyruvate dehydrogenase (acetyl-transferring) | chr1:22055033-22057325 FORWARDmoderately similar to ( 232)ODPA_PEA no original description	1.237	0.584566
11776327	glyma01g04480	highly similar to ( 713)AT1G70070| Symbols: PDE317, ISE2, EMB25 | EMB25 (EMBRYO DEFECTIVE 25); ATP-dependent helicase/ RNA helicase | chr1:26393679-26397811 REVERSE no original description	1.026	0.92232
11776332	glyma01g04490	nearly identical (1231)AT1G70060| Symbols: | paired amphipathic helix repeat-containing protein | chr1:26387452-26393231 FORWARD no original description	1.228	0.291165
11776365	glyma01g04570	highly similar to ( 637)AT1G10430| Symbols: PP2A-2 | PP2A-2 (protein phosphatase 2a-2); protein serine/threonine phosphatase | chr1:3428706-3430438 REVERSEhighly similar to ( 642)PP2A_HEVBR no original description	-1.339	0.336092
11776375	glyma01g04580	no original description	-1.829	0.210607
11776380	glyma01g04610	moderately similar to ( 234)AT1G59640| Symbols: BPE, BPEUB, BPEP, ZCW32 | ZCW32 (BIGPETAL, BIGPETALUB); DNA binding / transcription factor | chr1:21913300-21914695 REVERSE no original description	-2.28	0.0268701
11776393	glyma01g04640	moderately similar to ( 210)AT4G08850| Symbols: | leucine-rich repeat family protein / protein kinase family protein | chr4:5637464-5640493 REVERSEweakly similar to ( 177)PSKR_DAUCA no original description	1.025	0.928388
11776400	glyma01g04650	highly similar to ( 777)AT1G10385| Symbols: | similar to unknown protein [Arabidopsis thaliana] (TAIR:AT5G49830.1); similar to unnamed protein product [Vitis vinifera] (GB:CAO40996.1); similar to hypothetical protein [Vitis vinifera] (GB:CAN69091.1); similar to unnamed protein product [Vitis vinifera] (GB:CAO23193.1); contains domain gb def: F14N23.28 (PTHR21426:SF4); contains domain FAMILY NOT N…	-1.003	0.993841
11776407	glyma01g04670	moderately similar to ( 290)AT1G10380| Symbols: | similar to unknown protein [Arabidopsis thaliana] (TAIR:AT3G17350.1); similar to unnamed protein product [Vitis vinifera] (GB:CAO40998.1); contains domain PROKAR_LIPOPROTEIN (PS51257) | chr1:3400707-3402111 FORWARD no original description	-1.648	0.405392
11776418	glyma01g04760	weakly similar to ( 127)AT5G39950| Symbols: ATH2, ATTRXH2, TRXH2, ATTRX2 | ATTRX2 (ARABIDOPSIS THIOREDOXIN H2); thiol-disulfide exchange intermediate | chr5:16008113-16009109 REVERSEweakly similar to ( 108)TRXH1_TOBAC no original description	-4.435	0.0140481
11776424	glyma01g04790	nearly identical (1138)AT1G32490| Symbols: EMB2733, ESP3 | EMB2733/ESP3 (EMBRYO DEFECTIVE 2733); ATP-dependent RNA helicase | chr1:11742336-11749266 REVERSE no original description	1.335	0.144509
11776429	glyma01g04800	weakly similar to ( 111)AT1G59730| Symbols: ATH7 | ATH7 (thioredoxin H-type 7); thiol-disulfide exchange intermediate | chr1:21956424-21957057 REVERSEvery weakly similar to (97.4)TRXH_BRAOL no original description	1.203	0.626155
11776434	glyma01g04810	weakly similar to ( 110)AT5G39950| Symbols: ATH2, ATTRXH2, TRXH2, ATTRX2 | ATTRX2 (ARABIDOPSIS THIOREDOXIN H2); thiol-disulfide exchange intermediate | chr5:16008113-16009109 REVERSEvery weakly similar to (93.2)TRXH_BRAOL no original description	-1.025	0.934593
11776440	glyma01g04820	moderately similar to ( 228)AT1G27090| Symbols: | glycine-rich protein | chr1:9404028-9406085 REVERSE no original description	1.379	0.0556618
11776447	glyma01g04830	moderately similar to ( 310)AT1G69870| Symbols: | proton-dependent oligopeptide transport (POT) family protein | chr1:26319871-26323760 FORWARD no original description	1.468	0.451232
11776456	glyma01g04850	moderately similar to ( 420)AT1G69870| Symbols: | proton-dependent oligopeptide transport (POT) family protein | chr1:26319871-26323760 FORWARD no original description	-1.058	0.744447
11776464	glyma01g04870	moderately similar to ( 406)AT1G27060| Symbols: | regulator of chromosome condensation (RCC1) family protein | chr1:9395010-9396660 FORWARD no original description	1.519	0.273114
11776473	glyma01g04880	weakly similar to ( 159)AT1G27050| Symbols: ATHB54 | ATHB54 (ARABIDOPSIS THALIANA HOMEOBOX PROTEIN 54); nucleic acid binding / transcription factor | chr1:9391880-9394395 FORWARD no original description	-1.03	0.90474
11776477	glyma01g04890	weakly similar to ( 138)AT3G01470| Symbols: ATHB1, HD-ZIP-1, HAT5, ATHB-1 | ATHB-1 (Homeobox-leucine zipper protein HAT5); transcription factor | chr3:182655-184041 REVERSE no original description	1.021	0.926988
11776484	glyma01g04920	moderately similar to ( 386)AT2G02710| Symbols: | PAC motif-containing protein | chr2:758811-760607 REVERSE no original description	-1.139	0.5143
11776494	glyma01g04940	moderately similar to ( 249)AT1G07040| Symbols: | similar to unknown protein [Arabidopsis thaliana] (TAIR:AT1G27030.1); similar to unnamed protein product [Vitis vinifera] (GB:CAO41035.1) | chr1:2161224-2163034 REVERSE no original description	1.129	0.738914
11776500	glyma01g04980	moderately similar to ( 209)AT1G27000| Symbols: | bZIP family transcription factor | chr1:9374055-9376409 FORWARD no original description	1.143	0.448422
11776522	glyma01g05010	no original description	-1.052	0.8056
11776524	glyma01g05070	moderately similar to ( 315)AT2G02750| Symbols: | pentatricopeptide (PPR) repeat-containing protein | chr2:771640-773481 REVERSE no original description	1.013	0.969684
11776532	glyma01g05090	highly similar to ( 501)AT1G14390| Symbols: | leucine-rich repeat transmembrane protein kinase, putative | chr1:4924272-4926789 FORWARDweakly similar to ( 116)NORK_MEDTR no original description	-1.068	0.848048
11776551	glyma01g05150	moderately similar to ( 273)AT1G17100| Symbols: | SOUL heme-binding family protein | chr1:5844759-5845532 FORWARD no original description	-2.076	0.033027
11776556	glyma01g05160	highly similar to ( 598)AT2G02800| Symbols: APK2B | APK2B (PROTEIN KINASE 2B); kinase | chr2:796888-799249 REVERSEmoderately similar to ( 228)NORK_MEDTR no original description	2.742	0.0383288
11776567	glyma01g05190	moderately similar to ( 435)AT2G02820| Symbols: AtMYB88, MYB88 | MYB88 (myb domain protein 88); DNA binding / transcription factor | chr2:804715-807138 REVERSE no original description	-1.693	0.0649736
11776584	glyma01g05220	weakly similar to ( 182)AT1G14345| Symbols: | oxidoreductase | chr1:4899171-4899761 FORWARD no original description	1.075	0.799973
11776587	glyma01g05230	moderately similar to ( 290)AT1G69780| Symbols: ATHB13 | ATHB13; DNA binding / transcription factor | chr1:26262829-26264128 FORWARD no original description	-2.948	0.0456129
11776603	glyma01g05250	very weakly similar to (85.9)AT3G13870| Symbols: RHD3 | RHD3 (ROOT HAIR DEFECTIVE 3) | chr3:4565769-4571116 REVERSE no original description	1.062	0.842397
11776632	glyma01g05310	very weakly similar to ( 100)AT1G26945| Symbols: | transcription regulator | chr1:9351558-9352461 FORWARD no original description	1.024	0.920202
11776636	glyma01g05320	moderately similar to ( 310)AT1G26940| Symbols: | peptidyl-prolyl cis-trans isomerase cyclophilin-type family protein | chr1:9343180-9344949 FORWARD no original description	-1.41	0.192228
11776645	glyma01g05370	moderately similar to ( 221)AT1G69700| Symbols: ATHVA22C | ATHVA22C (Arabidopsis thaliana HVA22 homologue C) | chr1:26224000-26225326 FORWARDvery weakly similar to (89.7)HVA22_HORVU no original description	-1.125	0.576308
11776663	glyma01g05410	weakly similar to ( 114)AT3G47620| Symbols: ATTCP14 | TCP family transcription factor, putative | chr3:17569989-17571458 FORWARD no original description	-1.288	0.353571
11776671	glyma01g05430	moderately similar to ( 262)AT1G69680| Symbols: | similar to unknown [Populus trichocarpa] (GB:ABK93471.1); contains InterPro domain Mog1/PsbP/DUF1795, alpha/beta/alpha sandwich (InterPro:IPR016124); contains InterPro domain Mog1/PsbP, alpha/beta/alpha sandwich (InterPro:IPR016123); contains InterPro domain Ran-interacting Mog1 protein (InterPro:IPR007681) | chr1:26208811-26210231 FORWARD no orig…	-1.21	0.303223
11776682	glyma01g05440	moderately similar to ( 416)AT3G05290| Symbols: | mitochondrial substrate carrier family protein | chr3:1506135-1507620 REVERSE no original description	3.337	0.0237921
11776690	glyma01g05450	no original description	-2.239	0.374523
11776696	glyma01g05490	moderately similar to ( 297)AT1G14310| Symbols: | haloacid dehalogenase-like hydrolase family protein | chr1:4885044-4886667 FORWARD no original description	1.091	0.722479
11776709	glyma01g05500	moderately similar to ( 330)AT2G15480| Symbols: UGT73B5 | UGT73B5 (UDP-GLUCOSYL TRANSFERASE 73B5); UDP-glycosyltransferase/ transferase, transferring glycosyl groups | chr2:6765899-6767534 FORWARDweakly similar to ( 134)ZOX_PHAVU no original description	-1.018	0.941179
11776712	glyma01g05560	weakly similar to ( 110)AT2G02950| Symbols: PKS1 | PKS1 (PHYTOCHROME KINASE SUBSTRATE 1) | chr2:855148-856467 REVERSE no original description	-3.068	0.0123417
11776715	glyma01g05580	nearly identical (1071)AT1G26850| Symbols: | dehydration-responsive family protein | chr1:9301133-9303419 REVERSE no original description	1.09	0.909885
11776741	glyma01g05710	moderately similar to ( 476)AT5G36930| Symbols: | disease resistance protein (TIR-NBS-LRR class), putative | chr5:14585001-14589146 REVERSE no original description	1.185	0.631395
11776756	glyma01g05740	weakly similar to ( 139)AT1G26880| Symbols: | 60S ribosomal protein L34 (RPL34A) | chr1:9315785-9316668 REVERSEweakly similar to ( 140)RL34_TOBAC no original description	-1.213	0.301824
11776767	glyma01g05870	very weakly similar to (80.9)AT1G14205| Symbols: | ribosomal protein L18 family protein | chr1:4855577-4856757 FORWARD no original description	-1.51	0.453184
11776774	glyma01g05890	highly similar to ( 629)AT1G14190| Symbols: | glucose-methanol-choline (GMC) oxidoreductase family protein | chr1:4852797-4854302 FORWARD no original description	1.048	0.854195
11776778	glyma01g05900	moderately similar to ( 412)AT1G14185| Symbols: | glucose-methanol-choline (GMC) oxidoreductase family protein | chr1:4850279-4851880 FORWARD no original description	-1.323	0.44518
11776789	glyma01g05920	weakly similar to ( 105)AT1G69580| Symbols: | similar to myb family transcription factor [Arabidopsis thaliana] (TAIR:AT3G04030.3); similar to unnamed protein product [Vitis vinifera] (GB:CAO48371.1); contains InterPro domain Homeodomain-related; (InterPro:IPR012287); contains InterPro domain Homeodomain-like (InterPro:IPR009057); contains InterPro domain Myb, DNA-binding (InterPro:IPR014778); co…	-1.698	0.065111
11776800	glyma01g05980	moderately similar to ( 226)AT1G69560| Symbols: AtMYB105, MYB105 | MYB105 (myb domain protein 105); DNA binding / transcription factor | chr1:26161418-26162569 FORWARDvery weakly similar to (99.4)MYB1_MAIZE no original description	-1.043	0.885372
11776809	glyma01g06010	moderately similar to ( 271)AT2G03050| Symbols: | mitochondrial transcription termination factor-related / mTERF-related | chr2:900093-900944 REVERSE no original description	-1.069	0.92345
11776812	glyma01g06030	moderately similar to ( 309)AT2G03090| Symbols: EXP15, ATEXP15, ATHEXP ALPHA 1.3, ATEXPA15 | ATEXPA15 (ARABIDOPSIS THALIANA EXPANSIN A15) | chr2:917360-918553 REVERSEmoderately similar to ( 283)EXPA2_ORYSA no original description	1.029	0.929248
11776821	glyma01g06060	very weakly similar to (83.2)AT5G18260| Symbols: | protein binding / zinc ion binding | chr5:6036228-6037297 REVERSE no original description	1.379	0.199299
11776830	glyma01g06080	weakly similar to ( 107)AT5G64130| Symbols: | similar to unknown protein [Arabidopsis thaliana] (TAIR:AT1G69510.2); similar to unknown protein [Arabidopsis thaliana] (TAIR:AT1G69510.1); similar to unknown protein [Arabidopsis thaliana] (TAIR:AT1G69510.3); similar to hypothetical protein [Vitis vinifera] (GB:CAN80447.1); contains InterPro domain Lg106-like (InterPro:IPR012482) | chr5:25681773-2568…	1.826	0.285292
11776839	glyma01g06110	weakly similar to ( 181)AT1G14150| Symbols: | oxygen evolving enhancer 3 (PsbQ) family protein | chr1:4839882-4840629 FORWARD no original description	-1.641	0.088326
11776857	glyma01g06150	moderately similar to ( 257)AT1G69490| Symbols: ANAC029, ATNAP, NAP | NAP (NAC-LIKE, ACTIVATED BY AP3/PI); transcription factor | chr1:26125896-26126885 FORWARDweakly similar to ( 193)NAC68_ORYSA no original description	1.377	0.816227
11776870	glyma01g06270	weakly similar to ( 176)AT3G52220| Symbols: | similar to unnamed protein product [Vitis vinifera] (GB:CAO62409.1); contains domain PTHR14580 (PTHR14580) | chr3:19380558-19381958 REVERSE no original description	-1.036	0.917071
11776877	glyma01g06280	moderately similar to ( 431)AT1G14020| Symbols: | similar to unknown protein [Arabidopsis thaliana] (TAIR:AT2G03280.1); similar to unknown protein [Arabidopsis thaliana] (TAIR:AT2G03280.2); similar to unknown [Populus trichocarpa] (GB:ABK94283.1); contains InterPro domain Protein of unknown function DUF246, plant (InterPro:IPR004348) | chr1:4802927-4805108 FORWARD no original description	1.433	0.0184119
11776889	glyma01g06290	highly similar to ( 696)AT1G14000| Symbols: | protein kinase family protein / ankyrin repeat family protein | chr1:4797603-4800040 FORWARDweakly similar to ( 108)PSKR_DAUCA no original description	-1.029	0.964843
11776903	glyma01g06300	moderately similar to ( 281)AT1G13990| Symbols: | similar to unnamed protein product [Vitis vinifera] (GB:CAO68469.1) | chr1:4794807-4796473 FORWARD no original description	-1.075	0.808146
11776910	glyma01g06320	moderately similar to ( 280)AT1G26670| Symbols: VTI12, ATVTI12, VTI1B | ATVTI12/VTI12/VTI1B (VESICAL TRANSPORT V-SNARE 12); SNARE binding / receptor/ soluble NSF attachment protein | chr1:9216090-9217780 FORWARD no original description	1.146	0.644187
11776918	glyma01g06380	weakly similar to ( 154)AT1G26660| Symbols: | c-myc binding protein, putative / prefoldin, putative | chr1:9212285-9213752 FORWARD no original description	-1.525	0.053149
11776936	glyma01g06440	no original description	-1.032	0.884716
11776942	glyma01g06450	highly similar to ( 593)AT1G69420| Symbols: | zinc finger (DHHC type) family protein | chr1:26097353-26100399 FORWARD no original description	-1.255	0.129712
11776973	glyma01g06550	moderately similar to ( 353)AT1G13960| Symbols: WRKY4 | WRKY4 (WRKY DNA-binding protein 4); transcription factor | chr1:4776619-4779040 FORWARD no original description	2.855	0.036072
11776980	glyma01g06560	weakly similar to ( 123)AT5G42560| Symbols: | abscisic acid-responsive HVA22 family protein | chr5:17032931-17034197 FORWARDvery weakly similar to (83.6)ACOC_CUCMA no original description	1.025	0.964964
11776987	glyma01g06600	weakly similar to ( 174)AT1G69410| Symbols: | eukaryotic translation initiation factor 5A, putative / eIF-5A, putative | chr1:26092964-26093857 FORWARDweakly similar to ( 196)IF5A2_NICPL no original description	1.242	0.24962
11776997	glyma01g06610	moderately similar to ( 335)AT1G69400| Symbols: | transducin family protein / WD-40 repeat family protein | chr1:26090690-26092469 FORWARD no original description	1.015	0.959112
11777007	glyma01g06620	moderately similar to ( 250)AT1G69390| Symbols: ATMINE1 | ATMINE1 (ARABIDOPSIS HOMOLOGUE OF BACTERIAL MINE 1); protein binding | chr1:26088384-26089947 FORWARD no original description	1.152	0.381966
11777012	glyma01g06640	moderately similar to ( 262)AT2G03350| Symbols: | similar to unknown protein [Arabidopsis thaliana] (TAIR:AT3G08890.1); similar to unknown protein [Arabidopsis thaliana] (TAIR:AT3G08890.2); similar to unnamed protein product [Vitis vinifera] (GB:CAO15324.1); contains InterPro domain Protein of unknown function DUF538 (InterPro:IPR007493) | chr2:1019730-1021068 REVERSE no original description	1.421	0.273895
11777018	glyma01g06660	moderately similar to ( 292)AT3G29200| Symbols: ATCM1, CM1 | CM1 (chorismate mutase 1); chorismate mutase | chr3:11165819-11167495 REVERSE no original description	-1.076	0.83745
11777029	glyma01g06690	highly similar to ( 764)AT1G69350| Symbols: | pentatricopeptide (PPR) repeat-containing protein | chr1:26073545-26075908 FORWARDvery weakly similar to (86.3)RF1_ORYSA no original description	-1.358	0.313759
11777031	glyma01g06700	moderately similar to ( 369)AT2G03390| Symbols: | uvrB/uvrC motif-containing protein | chr2:1030632-1032351 REVERSE no original description	1.383	0.16498
11777041	glyma01g06720	moderately similar to ( 341)AT5G24090| Symbols: | acidic endochitinase (CHIB1) | chr5:8143808-8145156 REVERSEmoderately similar to ( 349)CHLY_HEVBR no original description	1.017	0.978614
11777045	glyma01g06730	highly similar to ( 779)AT1G69340| Symbols: | appr-1-p processing enzyme family protein | chr1:26069961-26073307 FORWARD no original description	-1.263	0.348002
11777064	glyma01g06740	no original description	-2.691	0.0910868
11777074	glyma01g06750	weakly similar to ( 132)AT2G03430| Symbols: | ankyrin repeat family protein | chr2:1036189-1037533 REVERSE no original description	1	0.999088
11777097	glyma01g06810	no original description	-1.249	0.629491
11777105	glyma01g06820	moderately similar to ( 393)AT1G17020| Symbols: ATSRG1, SRG1 | SRG1 (SENESCENCE-RELATED GENE 1); oxidoreductase, acting on paired donors, with incorporation or reduction of molecular oxygen, 2-oxoglutarate as one donor, and incorporation of one atom each of oxygen into both donors | chr1:5820251-5821734 FORWARDweakly similar to ( 199)LDOX_MALDO no original description	-1.175	0.686798
11777112	glyma01g06840	highly similar to ( 513)AT5G61240| Symbols: | protein binding | chr5:24646711-24649184 FORWARDweakly similar to ( 138)RPK1_IPONI no original description	1.21	0.203032
11777126	glyma01g06850	no original description	1.205	0.604883
11777128	glyma01g06860	moderately similar to ( 298)AT1G13890| Symbols: ATSNAP30, SNAP30 | SNAP30 (synaptosomal-associated protein 30) | chr1:4751578-4752841 FORWARD no original description	-1.026	0.960323
11777135	glyma01g06880	weakly similar to ( 181)AT1G26610| Symbols: | zinc finger (C2H2 type) family protein | chr1:9193722-9195089 FORWARD no original description	1.159	0.632682
11777148	glyma01g06970	highly similar to ( 900)AT3G29360| Symbols: | UDP-glucose 6-dehydrogenase, putative | chr3:11268612-11270054 REVERSEhighly similar to ( 895)UGDH_SOYBN no original description	1.019	0.941395
11777152	glyma01g06980	highly similar to ( 639)AT1G26560| Symbols: | glycosyl hydrolase family 1 protein | chr1:9178500-9181713 FORWARDmoderately similar to ( 363)BGLC_MAIZE no original description	-1.117	0.774913
11777165	glyma01g07040	highly similar to ( 621)AT1G26500| Symbols: | pentatricopeptide (PPR) repeat-containing protein | chr1:9158367-9159884 FORWARDvery weakly similar to (97.1)RF1_ORYSA no original description	1.036	0.957597
11777167	glyma01g07060	highly similar to ( 582)AT3G45400| Symbols: | exostosin family protein | chr3:16662948-16664464 FORWARD no original description	-1.009	0.982191
11777172	glyma01g07090	highly similar to ( 729)AT1G26460| Symbols: | pentatricopeptide (PPR) repeat-containing protein | chr1:9151803-9154394 FORWARD no original description	1.42	0.0511792
11777184	glyma01g07110	moderately similar to ( 452)AT1G13820| Symbols: | hydrolase, alpha/beta fold family protein | chr1:4735619-4737614 FORWARD no original description	1.227	0.759979
11777196	glyma01g07120	highly similar to ( 527)AT2G03530| Symbols: ATUPS2, UPS2 | UPS2 (UREIDE PERMEASE 2) | chr2:1071948-1073519 FORWARDhighly similar to ( 572)UPSA3_VIGUN no original description	-2.183	0.0479649
11777204	glyma01g07130	moderately similar to ( 210)ATCG00720| Symbols: PETB | Encodes the cytochrome b(6) subunit of the cytochrome b6f complex. | chrC:74841-76292 FORWARDmoderately similar to ( 212)CYB6_ATRBE no original description	-1.221	0.0513732
11777206	glyma01g07140	moderately similar to ( 416)AT1G12700| Symbols: | helicase domain-containing protein / pentatricopeptide (PPR) repeat-containing protein | chr1:4322911-4326195 REVERSEmoderately similar to ( 285)RF1_ORYSA no original description	1.08	0.892182
11777209	glyma01g07160	moderately similar to ( 419)AT1G12700| Symbols: | helicase domain-containing protein / pentatricopeptide (PPR) repeat-containing protein | chr1:4322911-4326195 REVERSEmoderately similar to ( 287)RF1_ORYSA no original description	-1.148	0.104976
11777211	glyma01g07190	moderately similar to ( 408)AT1G13770| Symbols: | similar to unknown protein [Arabidopsis thaliana] (TAIR:AT3G45890.1); similar to unnamed protein product [Vitis vinifera] (GB:CAO41865.1); contains InterPro domain Protein of unknown function DUF647 (InterPro:IPR006968) | chr1:4722240-4724342 FORWARD no original description	-1.396	0.475459
11777254	glyma01g07400	moderately similar to ( 317)AT2G22070| Symbols: | pentatricopeptide (PPR) repeat-containing protein | chr2:9390682-9393042 FORWARD no original description	-1.147	0.589323
11777267	glyma01g07460	weakly similar to ( 151)AT3G05950| Symbols: | germin-like protein, putative | chr3:1781136-1781970 REVERSEweakly similar to ( 118)GLP1_MESCR no original description	1.099	0.888766
11777270	glyma01g07470	weakly similar to ( 155)AT4G11080| Symbols: | high mobility group (HMG1/2) family protein | chr4:6760894-6763268 REVERSE no original description	1.202	0.74867
11777288	glyma01g07560	weakly similar to ( 140)AT3G11945| Symbols: ATHST | ATHST; prenyltransferase | chr3:3780047-3782886 REVERSE no original description	-1.042	0.866638
11777305	glyma01g07630	no original description	-1.249	0.565666
11777311	glyma01g07690	highly similar to ( 738)AT5G13210| Symbols: | similar to unknown protein [Arabidopsis thaliana] (TAIR:AT3G24780.1); similar to unknown protein [Arabidopsis thaliana] (TAIR:AT5G43400.1); similar to unnamed protein product [Vitis vinifera] (GB:CAO70061.1); contains InterPro domain von Willebrand factor, type A (InterPro:IPR002035); contains InterPro domain Uncharacterized conserved protein UCP01541…	2.004	0.0409698
11777315	glyma01g07710	weakly similar to ( 146)AT5G07420| Symbols: | pectinesterase family protein | chr5:2349548-2351367 FORWARD no original description	-1.047	0.908057
11777323	glyma01g07740	weakly similar to ( 168)POLX_TOBAC no original description	-1.15	0.580872
11777329	glyma01g07750	very weakly similar to (83.2)AT2G13770| Symbols: | similar to ribosomal protein-like [Oryza sativa (japonica cultivar-group)] (GB:BAD37986.1); contains InterPro domain Protein of unknown function DUF635 (InterPro:IPR006912) | chr2:5743685-5744929 FORWARD no original description	1.05	0.883854
11777337	glyma01g07780	highly similar to ( 611)AT1G69200| Symbols: | kinase | chr1:26019681-26022028 FORWARDweakly similar to ( 172)SCRK1_ORYSA no original description	-1.169	0.731681
11777343	glyma01g07800	moderately similar to ( 239)AT1G13690| Symbols: ATE1 | ATE1 (ATPase E1); nucleic acid binding | chr1:4693377-4694176 FORWARD no original description	-1.025	0.94279
11777351	glyma01g07850	no original description	-1.072	0.895377
11777367	glyma01g07940	moderately similar to ( 465)AT4G36470| Symbols: | S-adenosyl-L-methionine:carboxyl methyltransferase family protein | chr4:17215131-17216478 REVERSEmoderately similar to ( 221)BAMT_ANTMA no original description	-2.007	0.183543
11777384	glyma01g08040	highly similar to ( 929)AT4G38440| Symbols: | similar to hypothetical protein [Vitis vinifera] (GB:CAN83259.1); similar to hypothetical protein [Oryza sativa (japonica cultivar-group)] (GB:BAD61853.1); similar to hypothetical protein OsI_022655 [Oryza sativa (indica cultivar-group)] (GB:EAZ01423.1); contains InterPro domain RNA polymerase II-associated protein 1, N-terminal (InterPro:IPR013930); …	-1.108	0.47587
11777401	glyma01g08060	weakly similar to ( 181)AT1G69170| Symbols: | squamosa promoter-binding protein-like 6 (SPL6) | chr1:26009289-26010704 FORWARDweakly similar to ( 112)LG1_MAIZE no original description	9.123	0.0269891
11777408	glyma01g08070	moderately similar to ( 323)AT5G60570| Symbols: | kelch repeat-containing F-box family protein | chr5:24365939-24367120 FORWARD no original description	-1.128	0.772372
11777414	glyma01g08080	no original description	2.048	0.0708951
11777442	glyma01g08230	weakly similar to ( 183)AT1G69060| Symbols: | heat shock protein binding | chr1:25968718-25970936 FORWARD no original description	-1.091	0.619854
11777451	glyma01g08250	no original description	1.628	0.253789
11777453	glyma01g08260	highly similar to ( 656)AT1G69040| Symbols: ACR4 | ACR4 (ACT REPEAT 4); amino acid binding | chr1:25961506-25963742 FORWARD no original description	1.049	0.701111
11777488	glyma01g08600	highly similar to ( 520)AT5G22860| Symbols: | serine carboxypeptidase S28 family protein | chr5:7639910-7642948 REVERSE no original description	-2.261	0.214906
11777501	glyma01g08690	moderately similar to ( 428)AT1G69940| Symbols: ATPPME1 | ATPPME1; pectinesterase | chr1:26347212-26348634 REVERSEweakly similar to ( 151)PME3_CITSI no original description	-1.144	0.538395
11777518	glyma01g08730	moderately similar to ( 426)AT1G69940| Symbols: ATPPME1 | ATPPME1; pectinesterase | chr1:26347212-26348634 REVERSEweakly similar to ( 151)PME3_CITSI no original description	1.18	0.749117
11777526	glyma01g08760	moderately similar to ( 429)AT1G69940| Symbols: ATPPME1 | ATPPME1; pectinesterase | chr1:26347212-26348634 REVERSEweakly similar to ( 149)PME3_CITSI no original description	1.035	0.954277
11777546	glyma01g09010	moderately similar to ( 284)AT1G69010| Symbols: BIM2 | BIM2 (BES1-INTERACTING MYC-LIKE PROTEIN 2); DNA binding / transcription factor | chr1:25945467-25947262 FORWARD no original description	-1.194	0.217002
11777585	glyma01g09190	moderately similar to ( 271)AT2G03980| Symbols: | GDSL-motif lipase/hydrolase family protein | chr2:1260904-1262405 FORWARDweakly similar to ( 147)APG_BRANA no original description	-1.356	0.626831
11777600	glyma01g09220	highly similar to ( 621)AT1G11260| Symbols: STP1 | STP1 (SUGAR TRANSPORTER 1); carbohydrate transmembrane transporter/ sugar:hydrogen ion symporter | chr1:3777460-3780133 FORWARDhighly similar to ( 620)STC_RICCO no original description	-1.13	0.786652
11777606	glyma01g09270	no original description	-1.06	0.83312
11777612	glyma01g09290	highly similar to ( 605)AT1G80670| Symbols: | transducin family protein / WD-40 repeat family protein | chr1:30325701-30328435 REVERSE no original description	-1.173	0.504539
11777626	glyma01g09300	no original description	-1.37	0.385486
11777636	glyma01g09350	moderately similar to ( 407)AT1G69940| Symbols: ATPPME1 | ATPPME1; pectinesterase | chr1:26347212-26348634 REVERSEweakly similar to ( 145)PME_PRUPE no original description	-1.241	0.444729
11777644	glyma01g09400	moderately similar to ( 305)AT1G68920| Symbols: | basic helix-loop-helix (bHLH) family protein | chr1:25919283-25921338 FORWARD no original description	1.036	0.912229
11777669	glyma01g09570	very weakly similar to (82.0)AT3G01410| Symbols: | RNase H domain-containing protein | chr3:153657-155446 REVERSEvery weakly similar to (84.0)RRPO_OENBE no original description	1.067	0.874909
11777777	glyma01g10160	moderately similar to ( 475)AT1G13570| Symbols: | F-box family protein | chr1:4642525-4643927 REVERSE no original description	2.476	0.0120335
11777819	glyma01g10390	weakly similar to ( 105)AT5G25830| Symbols: | zinc finger (GATA type) family protein | chr5:9004401-9005505 REVERSE no original description	-1.112	0.803659
11777823	glyma01g10600	weakly similar to ( 176)AT4G17920| Symbols: | zinc finger (C3HC4-type RING finger) family protein | chr4:9963233-9964102 REVERSE no original description	-1.088	0.818499
11777826	glyma01g10610	moderately similar to ( 300)AT1G32360| Symbols: | zinc finger (CCCH-type) family protein | chr1:11673305-11675142 FORWARD no original description	1.201	0.162818
11777848	glyma01g11110	weakly similar to ( 176)AT3G03550| Symbols: | zinc finger (C3HC4-type RING finger) family protein | chr3:850398-851468 REVERSE no original description	-1.139	0.615601
11777861	glyma01g11390	moderately similar to ( 286)AT4G17900| Symbols: | zinc-binding family protein | chr4:9946826-9947710 FORWARD no original description	-2.257	0.219147
11777876	glyma01g11670	very weakly similar to (91.3)AT3G18990| Symbols: REM39, VRN1 | VRN1 (REDUCED VERNALIZATION RESPONSE 1) | chr3:6549083-6551574 REVERSE no original description	1.033	0.898784
11777880	glyma01g11870	weakly similar to ( 142)ITRA_SOYBN no original description	-1.094	0.835852
11777893	glyma01g12110	weakly similar to ( 147)AT4G30610| Symbols: SCPL24, BRS1 | BRS1 (BRI1 SUPPRESSOR 1) | chr4:14944225-14948397 FORWARDvery weakly similar to (94.4)CBP21_HORVU no original description	-1.321	0.443387
11777905	glyma01g12340	moderately similar to ( 452)AT4G17890| Symbols: AGD8 | AGD8 (ARF-GAP DOMAIN 8); DNA binding | chr4:9937134-9939001 FORWARD no original description	1.016	0.983594
11777916	glyma01g12950	no original description	-1.439	0.129091
11777929	glyma01g12970	moderately similar to ( 244)AT4G17870| Symbols: | similar to unknown protein [Arabidopsis thaliana] (TAIR:AT5G46790.1); similar to Streptomyces cyclase/dehydrase family protein [Brassica oleracea] (GB:ABD65175.1); contains InterPro domain Streptomyces cyclase/dehydrase (InterPro:IPR005031) | chr4:9928805-9929380 FORWARD no original description	1.125	0.6975
11777933	glyma01g13170	moderately similar to ( 415)AT5G46800| Symbols: BOU | BOU (A BOUT DE SOUFFLE); binding | chr5:19006006-19007037 REVERSE no original description	1.391	0.439409
11777950	glyma01g13400	weakly similar to ( 172)AT5G16800| Symbols: | GCN5-related N-acetyltransferase (GNAT) family protein | chr5:5524723-5526298 REVERSE no original description	-1.168	0.577138
11777955	glyma01g13430	highly similar to ( 521)AT2G44950| Symbols: HUB1 | HUB1 (HISTONE MONO-UBIQUITINATION 1); protein binding / ubiquitin-protein ligase/ zinc ion binding | chr2:18549677-18555322 REVERSE no original description	1.071	0.747474
11777972	glyma01g13450	no original description	-1.069	0.594902
11777993	glyma01g13930	highly similar to ( 607)AT1G02060| Symbols: | pentatricopeptide (PPR) repeat-containing protein | chr1:360918-363050 REVERSEweakly similar to ( 155)RF1_ORYSA no original description	-1.127	0.807503
11777997	glyma01g13960	very weakly similar to (90.5)AT5G20570| Symbols: HRT1, ROC1, RBX1 | RBX1 (RING-BOX 1) | chr5:6956907-6958223 REVERSE no original description	1.05	0.879332
11778014	glyma01g14480	no original description	-1.398	0.279308
11778021	glyma01g14490	very weakly similar to (90.1)AT5G33406| Symbols: | hAT dimerisation domain-containing protein | chr5:12693688-12695633 REVERSE no original description	-1.201	0.578023
11778032	glyma01g15840	weakly similar to ( 156)AT1G22910| Symbols: | RNA recognition motif (RRM)-containing protein | chr1:8105797-8107938 FORWARD no original description	-1.091	0.874955
11778040	glyma01g15910	no original description	3.633	0.0452607
11778043	glyma01g16360	weakly similar to ( 141)AT5G54980| Symbols: | integral membrane family protein | chr5:22333025-22333786 FORWARD no original description	7.828	0.00633588
11778056	glyma01g16600	weakly similar to ( 119)AT1G43760| Symbols: | similar to unknown protein [Arabidopsis thaliana] (TAIR:AT1G40390.1); similar to putative AP endonuclease/reverse transcriptase [Brassica napus] (GB:AAM82604.1); contains InterPro domain RNA-directed DNA polymerase (reverse transcriptase), related (InterPro:IPR015706); contains InterPro domain Endonuclease/exonuclease/phosphatase (InterPro:IPR005135) …	-1.271	0.321794
11778086	glyma01g16610	highly similar to ( 937)AT3G01380| Symbols: | phosphatidylinositolglycan class N (PIG-N) family protein | chr3:144295-149835 REVERSE no original description	-1.344	0.106658
11778097	glyma01g17230	no original description	1.031	0.829482
11778101	glyma01g17240	moderately similar to ( 253)AT3G60720| Symbols: | receptor-like protein kinase-related | chr3:22453010-22454583 FORWARD no original description	-1.434	0.115593
11778112	glyma01g17300	weakly similar to ( 125)AT3G60690| Symbols: | auxin-responsive family protein | chr3:22446237-22446749 FORWARD no original description	-1.286	0.194702
11778116	glyma01g17340	no original description	-1.102	0.785551
11778121	glyma01g17350	moderately similar to ( 400)AT3G60680| Symbols: | similar to unknown protein [Arabidopsis thaliana] (TAIR:AT2G45260.1); similar to unnamed protein product [Vitis vinifera] (GB:CAO24509.1); contains InterPro domain Protein of unknown function DUF641, plant (InterPro:IPR006943) | chr3:22441221-22442720 FORWARD no original description	1.105	0.603065
11778124	glyma01g17360	weakly similar to ( 159)AT3G51690| Symbols: | DNA helicase homolog PIF1. | chr3:19187710-19189086 REVERSE no original description	-1.304	0.347193
11778145	glyma01g17850	highly similar to ( 947)AT1G79600| Symbols: | ABC1 family protein | chr1:29954998-29957409 REVERSE no original description	-1.469	0.124016
11778159	glyma01g17870	moderately similar to ( 305)AT5G51170| Symbols: | similar to hypothetical protein [Vitis vinifera] (GB:CAN70131.1); contains domain PTHR13522 (PTHR13522) | chr5:20811272-20812556 REVERSE no original description	1.106	0.560372
11778174	glyma01g18100	moderately similar to ( 395)AT4G00150| Symbols: | scarecrow-like transcription factor 6 (SCL6) | chr4:57429-59105 REVERSEweakly similar to ( 127)GAI1_VITVI no original description	-1.469	0.0494565
11778181	glyma01g18300	no original description	1.186	0.392282
11778196	glyma01g18760	weakly similar to ( 166)AT4G38180| Symbols: FRS5 | FRS5 (FAR1-RELATED SEQUENCE 5); zinc ion binding | chr4:17906696-17909398 REVERSE no original description	-1.056	0.548833
11778201	glyma01g18780	weakly similar to ( 184)AT1G17880| Symbols: | nascent polypeptide-associated complex (NAC) domain-containing protein / BTF3b-like transcription factor, putative | chr1:6152565-6153418 REVERSE no original description	-1.493	0.112625
11778206	glyma01g18980	moderately similar to ( 240)AT3G12160| Symbols: AtRABA4d | AtRABA4d (Arabidopsis Rab GTPase homolog A4d); GTP binding | chr3:3879502-3880444 REVERSEmoderately similar to ( 214)RGP1_ORYSA no original description	1.023	0.961355
11778210	glyma01g19400	no original description	1.201	0.708979
11778224	glyma01g20230	moderately similar to ( 204)AT1G13380| Symbols: | similar to unknown protein [Arabidopsis thaliana] (TAIR:AT4G27435.1); similar to unnamed protein product [Vitis vinifera] (GB:CAO42142.1); contains InterPro domain Protein of unknown function DUF1218 (InterPro:IPR009606) | chr1:4589215-4590359 REVERSE no original description	1.1	0.841336
11778230	glyma01g20430	very weakly similar to (94.4)AT4G23160| Symbols: | protein kinase family protein | chr4:12129496-12134097 FORWARDweakly similar to ( 111)POLX_TOBAC no original description	-1.06	0.919484
11778240	glyma01g20460	nearly identical (1298)AT1G68560| Symbols: ATXYL1, XYL1 | ATXYL1/XYL1 (ALPHA-XYLOSIDASE 1); alpha-N-arabinofuranosidase/ hydrolase, hydrolyzing O-glycosyl compounds / xylan 1,4-beta-xylosidase | chr1:25738098-25741560 REVERSEhighly similar to ( 759)AGLU_ORYSA no original description	1.151	0.765549
11778247	glyma01g20680	weakly similar to ( 113)ATMG00860| Symbols: ORF158 | hypothetical protein | chrM:235916-236392 FORWARDweakly similar to ( 141)RRPO_OENBE no original description	1	0.999871
11778254	glyma01g20740	moderately similar to ( 366)AT1G13635| Symbols: | methyladenine glycosylase family protein | chr1:4674245-4675781 FORWARD no original description	-1.715	0.397748
11778271	glyma01g20840	moderately similar to ( 300)AT2G25760| Symbols: | protein kinase family protein | chr2:10992196-10995730 REVERSE no original description	-1.082	0.754113
11778288	glyma01g20870	moderately similar to ( 257)AT1G13330| Symbols: | similar to unnamed protein product [Vitis vinifera] (GB:CAO42122.1); contains InterPro domain Tat binding protein 1-interacting (InterPro:IPR010776) | chr1:4568005-4569407 FORWARD no original description	-1.271	0.485962
11778299	glyma01g20900	moderately similar to ( 217)AT1G68290| Symbols: ENDO 2 | ENDO 2 (ENDONUCLEASE 2); T/G mismatch-specific endonuclease/ endonuclease/ nucleic acid binding / single-stranded DNA specific endodeoxyribonuclease | chr1:25600381-25601927 FORWARD no original description	1.219	0.131287
11778318	glyma01g20970	no original description	1.032	0.939049
11778328	glyma01g21010	moderately similar to ( 217)AT1G68640| Symbols: PAN | PAN (PERIANTHIA); DNA binding / transcription factor | chr1:25773402-25775966 REVERSEmoderately similar to ( 202)HBP1C_WHEAT no original description	1.036	0.916689
11778334	glyma01g21020	no original description	-1.107	0.781408
11778342	glyma01g21220	no original description	-1.092	0.84226
11778356	glyma01g21270	moderately similar to ( 425)AT1G25500| Symbols: | choline transporter-related | chr1:8955424-8957281 REVERSE no original description	-1.216	0.342917
11778377	glyma01g21480	highly similar to ( 536)AT1G25510| Symbols: | aspartyl protease family protein | chr1:8959359-8960810 REVERSE no original description	-1.053	0.767643
11778382	glyma01g21500	moderately similar to ( 226)AT1G68660| Symbols: | similar to unknown [Populus trichocarpa] (GB:ABK92624.1); contains InterPro domain Ribosomal protein L7/L12, C-terminal/adaptor protein ClpS-like (InterPro:IPR014719); contains InterPro domain Adaptor protein ClpS, core (InterPro:IPR003769) | chr1:25781721-25782746 REVERSE no original description	-2.002	0.0212653
11778387	glyma01g21510	moderately similar to ( 351)AT1G25530| Symbols: | lysine and histidine specific transporter, putative | chr1:8964814-8967378 REVERSE no original description	-2.36	0.0409577
11778401	glyma01g21530	no original description	1.009	0.969287
11778415	glyma01g21660	highly similar to ( 617)AT5G15550| Symbols: | transducin family protein / WD-40 repeat family protein | chr5:5059318-5062006 REVERSE no original description	-1.247	0.353098
11778434	glyma01g21680	very weakly similar to (80.5)AT4G29090| Symbols: | reverse transcriptase, putative / RNA-dependent DNA polymerase, putative | chr4:14333534-14335261 FORWARD no original description	-1.255	0.306595
11778445	glyma01g21710	weakly similar to ( 128)AT1G43760| Symbols: | similar to unknown protein [Arabidopsis thaliana] (TAIR:AT1G40390.1); similar to putative AP endonuclease/reverse transcriptase [Brassica napus] (GB:AAM82604.1); contains InterPro domain RNA-directed DNA polymerase (reverse transcriptase), related (InterPro:IPR015706); contains InterPro domain Endonuclease/exonuclease/phosphatase (InterPro:IPR005135) …	-1.253	0.435799
11778479	glyma01g21900	moderately similar to ( 217)AT1G68670| Symbols: | myb family transcription factor | chr1:25786007-25787536 FORWARD no original description	3.459	0.0605041
11778496	glyma01g22160	moderately similar to ( 236)AT1G13280| Symbols: AOC4 | AOC4 (ALLENE OXIDE CYCLASE 4) | chr1:4547621-4548549 FORWARD no original description	1.356	0.24322
11778501	glyma01g22170	moderately similar to ( 365)AT1G13270| Symbols: MAP1B, MAP1C | MAP1C (METHIONINE AMINOPEPTIDASE 1B); metalloexopeptidase | chr1:4544996-4547152 FORWARD no original description	-1.174	0.383817
11778511	glyma01g22180	weakly similar to ( 143)AT1G13270| Symbols: MAP1B, MAP1C | MAP1C (METHIONINE AMINOPEPTIDASE 1B); metalloexopeptidase | chr1:4544996-4547152 FORWARD no original description	-1.728	0.0349457
11778521	glyma01g22200	no original description	-1.039	0.929969
11778544	glyma01g22250	very weakly similar to (94.4)AT4G23160| Symbols: | protein kinase family protein | chr4:12129496-12134097 FORWARDweakly similar to ( 112)POLX_TOBAC no original description	-2.497	0.183339
11778546	glyma01g22260	moderately similar to ( 372)AT1G25560| Symbols: | AP2 domain-containing transcription factor, putative | chr1:8981878-8982963 REVERSE no original description	-2.825	0.0310028
11778550	glyma01g22470	moderately similar to ( 399)AT1G25570| Symbols: | leucine-rich repeat protein-related | chr1:8992170-8995417 REVERSE no original description	-2.264	0.0164938
11778562	glyma01g22510	moderately similar to ( 451)AT1G25580| Symbols: ANAC008 | ANAC008 (Arabidopsis NAC domain containing protein 8); transcription factor | chr1:8997051-8999587 REVERSE no original description	-1.557	0.234531
11778569	glyma01g22530	moderately similar to ( 238)AT1G68810| Symbols: | basic helix-loop-helix (bHLH) family protein | chr1:25864952-25866545 FORWARD no original description	1.023	0.868489
11778589	glyma01g22580	weakly similar to ( 196)AT5G63690| Symbols: | similar to hypothetical protein [Vitis vinifera] (GB:CAN67844.1); similar to unnamed protein product [Vitis vinifera] (GB:CAO22434.1); contains InterPro domain Nucleic acid-binding, OB-fold (InterPro:IPR012340); contains InterPro domain Nucleic acid-binding, OB-fold-like (InterPro:IPR016027) | chr5:25510090-25510509 REVERSE no original description	1.227	0.870514
11778597	glyma01g22620	highly similar to ( 976)AT3G25690| Symbols: CHUP1 | CHUP1 (CHLOROPLAST UNUSUAL POSITIONING 1) | chr3:9355298-9358994 FORWARD no original description	-2.562	0.0159233
11778608	glyma01g22630	moderately similar to ( 325)AT3G25680| Symbols: | similar to unknown protein [Arabidopsis thaliana] (TAIR:AT5G23890.1); similar to unnamed protein product [Vitis vinifera] (GB:CAO42077.1); contains InterPro domain S-layer homology region (InterPro:IPR001119) | chr3:9350930-9353495 FORWARD no original description	-1.085	0.74046
11778629	glyma01g22650	moderately similar to ( 245)AT1G26100| Symbols: | cytochrome B561 family protein | chr1:9022703-9024068 REVERSE no original description	1.201	0.712552
11778634	glyma01g22680	moderately similar to ( 207)AT1G26110| Symbols: | similar to unknown protein [Arabidopsis thaliana] (TAIR:AT5G45330.1); similar to hypothetical protein [Glycine max] (GB:BAB41197.1); contains domain PTHR13586 (PTHR13586) | chr1:9024603-9027543 REVERSE no original description	-1.048	0.86105
11778644	glyma01g22690	no original description	-1.175	0.585624
11778660	glyma01g22800	moderately similar to ( 241)AT3G25640| Symbols: | similar to unknown protein [Arabidopsis thaliana] (TAIR:AT5G23100.1); similar to unnamed protein product [Vitis vinifera] (GB:CAO42071.1); contains InterPro domain Protein of unknown function DUF617, plant (InterPro:IPR006460) | chr3:9335012-9335815 FORWARD no original description	-1.094	0.787944
11778662	glyma01g22830	weakly similar to ( 155)AT1G68760| Symbols: ATNUDT1 | ATNUDT1 (Arabidopsis thaliana Nudix hydrolase homolog 1); dihydroneopterin triphosphate pyrophosphohydrolase/ hydrolase | chr1:25832753-25833270 FORWARD no original description	-1.041	0.757965
11778670	glyma01g22880	highly similar to ( 657)AT5G13930| Symbols: CHS, TT4, ATCHS | ATCHS/CHS/TT4 (CHALCONE SYNTHASE); naringenin-chalcone synthase | chr5:4488764-4490037 FORWARDhighly similar to ( 774)CHS6_SOYBN no original description	1.283	0.426528
11778692	glyma01g23000	very weakly similar to (90.1)AT2G01050| Symbols: | nucleic acid binding / zinc ion binding | chr2:68337-69884 REVERSE no original description	-1.047	0.811396
11778704	glyma01g23040	no original description	1.168	0.673854
11778708	glyma01g23060	moderately similar to ( 385)AT1G68720| Symbols: | cytidine/deoxycytidylate deaminase family protein | chr1:25808210-25812483 FORWARD no original description	-1.228	0.0781491
11778726	glyma01g23180	highly similar to ( 613)AT1G26150| Symbols: | protein kinase | chr1:9039777-9042860 REVERSEmoderately similar to ( 269)PSKR_DAUCA no original description	1.091	0.656924
11778739	glyma01g23210	weakly similar to ( 193)AT1G26160| Symbols: | metal-dependent phosphohydrolase HD domain-containing protein | chr1:9044771-9046932 REVERSE no original description	-1.037	0.963774
11778748	glyma01g23230	moderately similar to ( 360)AT3G24140| Symbols: FMA | FMA (FAMA); DNA binding / transcription activator/ transcription factor | chr3:8715532-8717779 REVERSE no original description	-1.723	0.138796
11778753	glyma01g23240	no original description	1.13	0.743871
11778782	glyma01g23350	weakly similar to ( 198)AT1G26170| Symbols: | protein transporter | chr1:9047526-9054425 REVERSE no original description	-1.182	0.508736
11778799	glyma01g23390	moderately similar to ( 364)AT1G26170| Symbols: | protein transporter | chr1:9047526-9054425 REVERSE no original description	-1.439	0.417495
11778812	glyma01g23410	weakly similar to ( 167)AT1G26170| Symbols: | protein transporter | chr1:9047526-9054425 REVERSE no original description	-1.001	0.997722
11778827	glyma01g23470	weakly similar to ( 167)AT1G24620| Symbols: | polcalcin, putative / calcium-binding pollen allergen, putative | chr1:8723879-8724439 REVERSEweakly similar to ( 110)CALM3_PETHY no original description	-1.062	0.634452
11778854	glyma01g23730	weakly similar to ( 102)AT3G10130| Symbols: | SOUL heme-binding family protein | chr3:3131127-3133163 REVERSE no original description	1.007	0.991275
11778860	glyma01g23740	very weakly similar to (83.6)AT3G01410| Symbols: | RNase H domain-containing protein | chr3:153657-155446 REVERSEvery weakly similar to (82.8)RRPO_OENBE no original description	-1.148	0.632885
11778870	glyma01g23760	weakly similar to ( 119)AT2G22720| Symbols: | similar to unknown protein [Arabidopsis thaliana] (TAIR:AT4G37860.1); similar to unnamed protein product [Vitis vinifera] (GB:CAO41059.1); contains InterPro domain Chromatin SPT2 (InterPro:IPR013256) | chr2:9665262-9667612 FORWARD no original description	1.05	0.503468
11778896	glyma01g23790	nearly identical (1050)AT4G37870| Symbols: PCK1, PEPCK | PCK1/PEPCK (PHOSPHOENOLPYRUVATE CARBOXYKINASE 1); ATP binding / phosphoenolpyruvate carboxykinase (ATP) | chr4:17802968-17806326 REVERSEnearly identical (1012)PEPCK_MAIZE no original description	-1.282	0.615045
11778909	glyma01g23820	highly similar to ( 510)AT3G49640| Symbols: | FAD binding / catalytic/ tRNA dihydrouridine synthase | chr3:18411465-18413578 REVERSE no original description	-1.139	0.723337
11778926	glyma01g23870	moderately similar to ( 389)AT2G22680| Symbols: | zinc finger (C3HC4-type RING finger) family protein | chr2:9652513-9654564 FORWARD no original description	-1.638	0.457997
11778931	glyma01g23880	weakly similar to ( 126)AT4G00230| Symbols: XSP1 | XSP1 (XYLEM SERINE PEPTIDASE 1); subtilase | chr4:93935-97289 FORWARD no original description	1.238	0.499088
11778939	glyma01g24090	moderately similar to ( 228)AT4G23160| Symbols: | protein kinase family protein | chr4:12129496-12134097 FORWARDmoderately similar to ( 286)POLX_TOBAC no original description	1.222	0.282026
11778943	glyma01g24100	moderately similar to ( 387)AT5G65670| Symbols: IAA9 | IAA9 (indoleacetic acid-induced protein 9); transcription factor | chr5:26271689-26273360 FORWARDmoderately similar to ( 210)IAA30_ORYSA no original description	-1.733	0.111514
11778958	glyma01g24150	highly similar to ( 546)AT2G28930| Symbols: APK1B | APK1B (Arabidopsis protein kinase 1B); kinase | chr2:12431628-12433642 FORWARDmoderately similar to ( 237)NORK_MEDTR no original description	-1.202	0.170481
11778972	glyma01g24360	moderately similar to ( 392)AT5G02230| Symbols: | haloacid dehalogenase-like hydrolase family protein | chr5:449130-450505 FORWARD no original description	10.36	0.0239954
11778997	glyma01g24510	highly similar to ( 800)AT2G37840| Symbols: | protein kinase family protein | chr2:15860186-15863125 FORWARDweakly similar to ( 156)CIPK1_ORYSA no original description	-1.057	0.797752
11779014	glyma01g24550	very weakly similar to (92.0)AT4G09550| Symbols: | similar to unknown protein [Arabidopsis thaliana] (TAIR:AT1G73790.1); similar to unknown [Populus trichocarpa] (GB:ABK92804.1) | chr4:6039703-6039918 FORWARD no original description	1.095	0.115046
11779019	glyma01g24570	moderately similar to ( 362)AT2G37680| Symbols: | similar to hypothetical protein [Vitis vinifera] (GB:CAN77671.1) | chr2:15810578-15812593 REVERSE no original description	-1.026	0.960203
11779041	glyma01g24670	highly similar to ( 686)AT3G55550| Symbols: | lectin protein kinase, putative | chr3:20610998-20613052 REVERSEmoderately similar to ( 203)PSKR_DAUCA no original description	1.776	0.0688488
11779103	glyma01g24900	weakly similar to ( 187)AT3G53850| Symbols: | Identical to UPF0497 membrane protein At3g53850 [Arabidopsis Thaliana] (GB:Q945M8;GB:Q9M341); similar to integral membrane protein, putative [Arabidopsis thaliana] (TAIR:AT5G02060.1); similar to unnamed protein product [Vitis vinifera] (GB:CAO15702.1); contains InterPro domain Protein of unknown function DUF588 (InterPro:IPR006702) | chr3:19959240-199…	-1.562	0.173907
11779119	glyma01g24980	very weakly similar to (84.3)AT5G13160| Symbols: PBS1 | PBS1 (AVRPPHB SUSCEPTIBLE 1); kinase | chr5:4176857-4179685 FORWARD no original description	-1.051	0.903083
11779132	glyma01g25010	highly similar to ( 640)AT1G55510| Symbols: BCDH BETA1 | BCDH BETA1 (BRANCHED-CHAIN ALPHA-KETO ACID DECARBOXYLASE E1 BETA SUBUNIT); 3-methyl-2-oxobutanoate dehydrogenase (2-methylpropanoyl-transferring) | chr1:20727148-20729171 FORWARDmoderately similar to ( 202)ODPB_PEA no original description	-1.495	0.407168
11779148	glyma01g25040	moderately similar to ( 493)AT3G09350| Symbols: | armadillo/beta-catenin repeat family protein | chr3:2871716-2873115 FORWARD no original description	1.352	0.212674
11779161	glyma01g25270	highly similar to ( 629)AT4G23980| Symbols: ARF9 | ARF9 (AUXIN RESPONSE FACTOR 9) | chr4:12451602-12454747 FORWARD no original description	-1.4	0.0433768
11779182	glyma01g25690	highly similar to ( 597)AT1G18870| Symbols: ICS2 | ICS2; isochorismate synthase | chr1:6515737-6519167 FORWARDhighly similar to ( 612)ICS_CATRO no original description	1.245	0.633451
11779203	glyma01g25710	moderately similar to ( 333)AT5G02030| Symbols: HB-6, RPL, PNY, BLR, BLH9, VAN, LSN | LSN (LARSON); DNA binding / transcription factor | chr5:395751-398869 FORWARD no original description	-1.664	0.15314
11779218	glyma01g25750	weakly similar to ( 122)AT3G56870| Symbols: | similar to unnamed protein product [Vitis vinifera] (GB:CAO61177.1) | chr3:21064056-21066497 FORWARD no original description	-1.039	0.853645
11779258	glyma01g25890	highly similar to ( 803)AT3G53960| Symbols: | proton-dependent oligopeptide transport (POT) family protein | chr3:19989284-19991864 REVERSE no original description	-1.195	0.693559
11779272	glyma01g25970	no original description	-1.372	0.580612
11779274	glyma01g25980	no original description	-1.039	0.873691
11779278	glyma01g26010	highly similar to ( 534)AT5G02010| Symbols: ATROPGEF7, ROPGEF7 | ATROPGEF7/ROPGEF7 (KINASE PARTNER PROTEIN-LIKE); Rho guanyl-nucleotide exchange factor/ | chr5:383490-385695 FORWARD no original description	1.1	0.854645
11779299	glyma01g26300	moderately similar to ( 249)AT3G53990| Symbols: | universal stress protein (USP) family protein | chr3:20000636-20001997 REVERSE no original description	3.589	0.0116122
11779311	glyma01g26360	weakly similar to ( 105)AT2G26975| Symbols: | copper transporter, putative | chr2:11520070-11520507 FORWARD no original description	-3.026	0.0526928
11779315	glyma01g26570	weakly similar to ( 144)AT5G59720| Symbols: | HSP18.2 (HEAT SHOCK PROTEIN 18.2) | chr5:24079858-24080343 FORWARDweakly similar to ( 147)HSP11_SOYBN no original description	-1.003	0.99482
11779319	glyma01g26580	highly similar to ( 516)AT5G33370| Symbols: | GDSL-motif lipase/hydrolase family protein | chr5:12620094-12621900 REVERSEweakly similar to ( 139)APG_BRANA no original description	1.095	0.898994
11779326	glyma01g26600	moderately similar to ( 264)AT3G09250| Symbols: | DNA binding / nuclease | chr3:2839086-2840300 FORWARD no original description	1.229	0.602193
11779338	glyma01g26690	moderately similar to ( 399)AT3G54030| Symbols: | protein kinase family protein | chr3:20022140-20024468 FORWARD no original description	1.102	0.903248
11779356	glyma01g26700	highly similar to ( 508)AT3G54020| Symbols: | phosphatidic acid phosphatase-related / PAP2-related | chr3:20017076-20018998 FORWARD no original description	1.272	0.195833
11779378	glyma01g26740	moderately similar to ( 276)AT3G23330| Symbols: | pentatricopeptide (PPR) repeat-containing protein | chr3:8347207-8349354 FORWARD no original description	-1.104	0.447394
11779386	glyma01g26750	highly similar to ( 666)AT3G09220| Symbols: LAC7 | LAC7 (laccase 7); copper ion binding / oxidoreductase | chr3:2827440-2830483 REVERSEmoderately similar to ( 212)ASO_CUCSA no original description	-1.023	0.959053
11779409	glyma01g26830	very weakly similar to (96.7)AT1G11755| Symbols: | transferase | chr1:3969987-3971488 REVERSE no original description	1.156	0.246617
11779414	glyma01g26840	weakly similar to ( 188)AT3G54040| Symbols: | photoassimilate-responsive protein-related | chr3:20025010-20026277 REVERSE no original description	1.423	0.172899
11779425	glyma01g26950	highly similar to ( 868)AT5G62700| Symbols: ATGCP3, TUB3 | TUB3 (TUBULIN BETA-3); structural molecule | chr5:25201727-25203652 FORWARDhighly similar to ( 872)TBB2_SOYBN no original description	1.083	0.784769
11779434	glyma01g26980	very weakly similar to (90.1)AT2G37975| Symbols: | similar to unknown protein [Arabidopsis thaliana] (TAIR:AT3G54085.1); similar to hypothetical protein [Oryza sativa (indica cultivar-group)] (GB:ABR25323.1); contains InterPro domain Yos1-like (InterPro:IPR013880) | chr2:15898978-15899214 REVERSE no original description	1.001	0.997142
11779438	glyma01g27000	highly similar to ( 702)AT2G37980| Symbols: | similar to unknown protein [Arabidopsis thaliana] (TAIR:AT5G01100.1); similar to unknown protein [Arabidopsis thaliana] (TAIR:AT3G54100.1); similar to unnamed protein product [Vitis vinifera] (GB:CAO15763.1); similar to hypothetical protein [Vitis vinifera] (GB:CAN72579.1); contains InterPro domain Protein of unknown function DUF246, plant (InterPro:I…	2.808	0.0266895
11779452	glyma01g27020	weakly similar to ( 140)AT2G29880| Symbols: | Identical to Uncharacterized protein At2g29880 [Arabidopsis Thaliana] (GB:O82368;GB:Q1PEY9); similar to unknown protein [Arabidopsis thaliana] (TAIR:AT5G27260.1); similar to hypothetical protein [Vitis vinifera] (GB:CAN74698.1) | chr2:12749613-12750622 FORWARD no original description	-1.543	0.475136
11779455	glyma01g27040	moderately similar to ( 246)AT5G01150| Symbols: | similar to unknown protein [Arabidopsis thaliana] (TAIR:AT5G01130.1); similar to unnamed protein product [Vitis vinifera] (GB:CAO64803.1); contains InterPro domain Protein of unknown function DUF674 (InterPro:IPR007750) | chr5:51987-53648 FORWARD no original description	-1.392	0.0735851
11779463	glyma01g27060	moderately similar to ( 464)AT1G76340| Symbols: | integral membrane family protein | chr1:28640082-28641200 REVERSE no original description	1.284	0.45079
11779474	glyma01g27130	weakly similar to ( 148)AT3G54120| Symbols: | reticulon family protein (RTNLB12) | chr3:20052247-20053111 REVERSE no original description	-1.123	0.43357
11779481	glyma01g27170	moderately similar to ( 213)AT5G57230| Symbols: | similar to unknown [Populus trichocarpa x Populus deltoides] (GB:ABK96632.1); contains InterPro domain Thioredoxin-like fold (InterPro:IPR012336) | chr5:23207798-23208711 FORWARD no original description	-1.247	0.53057
11779489	glyma01g27200	moderately similar to ( 325)AT3G54130| Symbols: | josephin family protein | chr3:20053873-20055407 REVERSEmoderately similar to ( 311)ATX3_ORYSA no original description	1.328	0.0621444
11779494	glyma01g27210	weakly similar to ( 162)AT2G38025| Symbols: | similar to OTU-like cysteine protease family protein [Arabidopsis thaliana] (TAIR:AT3G57810.1); similar to OTU-like cysteine protease family protein [Arabidopsis thaliana] (TAIR:AT3G57810.3); similar to OTU-like cysteine protease family protein [Arabidopsis thaliana] (TAIR:AT3G57810.2); similar to unnamed protein product [Vitis vinifera] (GB:CAO15771.…	1.085	0.858124
11779502	glyma01g27280	weakly similar to ( 116)AT3G09085| Symbols: | similar to unnamed protein product [Vitis vinifera] (GB:CAO15778.1) | chr3:2782243-2782581 FORWARD no original description	-1.675	0.122515
11779506	glyma01g27300	weakly similar to ( 103)AT3G01820| Symbols: | adenylate kinase family protein | chr3:293988-295364 REVERSEvery weakly similar to (82.0)KADC_SOLTU no original description	1.029	0.93164
11779530	glyma01g27410	very weakly similar to (86.3)AT2G24940| Symbols: ATMAPR2 | ATMAPR2 (ARABIDOPSIS THALIANA MEMBRANE-ASSOCIATED PROGESTERONE BINDING PROTEIN 2); heme binding / transition metal ion binding | chr2:10616526-10616828 FORWARD no original description	-1.122	0.654319
11779538	glyma01g27470	highly similar to ( 584)AT3G48520| Symbols: CYP94B3 | CYP94B3 (cytochrome P450, family 94, subfamily B, polypeptide 3); oxygen binding | chr3:17986089-17987609 REVERSEvery weakly similar to (95.5)C72A1_CATRO no original description	-1.07	0.890341
11779540	glyma01g27480	no original description	-1.227	0.361244
11779573	glyma01g27840	highly similar to ( 705)AT5G01220| Symbols: SQD2 | SQD2 (SULFOQUINOVOSYLDIACYLGLYCEROL 2); UDP-sulfoquinovose:DAG sulfoquinovosyltransferase/ transferase, transferring glycosyl groups | chr5:86906-89884 REVERSE no original description	-3.358	0.0538234
11779598	glyma01g27900	highly similar to ( 759)AT2G38110| Symbols: ATGPAT6, GPAT6 | ATGPAT6/GPAT6 (GLYCEROL-3-PHOSPHATE ACYLTRANSFERASE 6); 1-acylglycerol-3-phosphate O-acyltransferase/ acyltransferase | chr2:15959894-15962442 REVERSE no original description	1.283	0.298803
11779602	glyma01g27910	moderately similar to ( 246)AT1G55110| Symbols: ATIDD7 | ATIDD7 (ARABIDOPSIS THALIANA INDETERMINATE(ID)-DOMAIN 7); nucleic acid binding / transcription factor/ zinc ion binding | chr1:20564073-20566292 REVERSE no original description	-1.17	0.767157
11779619	glyma01g27970	moderately similar to ( 449)AT2G45960| Symbols: TMP-A, ATHH2, PIP1;2, PIP1B | PIP1B (plasma membrane intrinsic protein 1;2) | chr2:18917523-18918817 FORWARDmoderately similar to ( 435)PIP11_ORYSA no original description	-1.444	0.328872
11779638	glyma01g28310	highly similar to ( 527)AT2G38120| Symbols: WAV5, PIR1, MAP1, AUX1 | AUX1 (AUXIN RESISTANT 1); amino acid transmembrane transporter/ transporter | chr2:15980571-15983870 FORWARDhighly similar to ( 567)LAX4_MEDTR no original description	-1.303	0.233101
11779653	glyma01g28370	weakly similar to ( 115)AT3G15430| Symbols: | regulator of chromosome condensation (RCC1) family protein | chr3:5209415-5211569 FORWARD no original description	-1.017	0.967008
11779674	glyma01g28430	weakly similar to ( 108)ATCG01130| Symbols: YCF1.2 | hypothetical protein | chrC:123884-129244 REVERSEweakly similar to ( 140)YCF1_SOYBN no original description	-1.312	0.17647
11779683	glyma01g28460	moderately similar to ( 273)AT1G61800| Symbols: GPT2 | GPT2 (glucose-6-phosphate/phosphate translocator 2); antiporter/ glucose-6-phosphate transmembrane transporter | chr1:22828192-22830124 FORWARDweakly similar to ( 123)TPT_SOLTU no original description	1.361	0.757493
11779699	glyma01g28480	very weakly similar to (92.8)AT3G50160| Symbols: | similar to unknown protein [Arabidopsis thaliana] (TAIR:AT3G50150.1); similar to unnamed protein product [Vitis vinifera] (GB:CAO71911.1); contains InterPro domain Protein of unknown function DUF247, plant (InterPro:IPR004158) | chr3:18609809-18611886 REVERSE no original description	1.106	0.691541
11779715	glyma01g28510	moderately similar to ( 357)AT3G09020| Symbols: | alpha 1,4-glycosyltransferase family protein / glycosyltransferase sugar-binding DXD motif-containing protein | chr3:2753312-2754547 FORWARD no original description	1.014	0.979971
11779725	glyma01g28780	very weakly similar to (97.8)AT3G50190| Symbols: | similar to unknown protein [Arabidopsis thaliana] (TAIR:AT3G50140.1); similar to unknown protein [Arabidopsis thaliana] (TAIR:AT3G50130.1); similar to unnamed protein product [Vitis vinifera] (GB:CAO71911.1); contains InterPro domain Protein of unknown function DUF247, plant (InterPro:IPR004158) | chr3:18620147-18622152 REVERSE no original descri…	1.14	0.591661
11779730	glyma01g28810	moderately similar to ( 466)AT3G08940| Symbols: LHCB4.2 | LHCB4.2 (LIGHT HARVESTING COMPLEX PSII) | chr3:2717722-2718670 FORWARDmoderately similar to ( 241)CB29_CHLRE no original description	-3.409	0.0123417
11779735	glyma01g28830	moderately similar to ( 242)AT5G60540| Symbols: EMB2407, ATPDX2, PDX2 | ATPDX2/EMB2407/PDX2 (PYRIDOXINE BIOSYNTHESIS 2); glutaminase/ glutaminyl-tRNA synthase (glutamine-hydrolyzing)/ protein heterodimerization | chr5:24354100-24355873 REVERSE no original description	-2.088	0.15206
11779743	glyma01g28890	moderately similar to ( 265)AT3G51870| Symbols: | mitochondrial substrate carrier family protein | chr3:19254955-19257588 FORWARD no original description	-1.098	0.817678
11779767	glyma01g28990	weakly similar to ( 122)AT3G28890| Symbols: | leucine-rich repeat family protein | chr3:10897943-10900078 REVERSEvery weakly similar to (80.9)PSKR_DAUCA no original description	1.145	0.644347
11779788	glyma01g29030	moderately similar to ( 337)AT1G45616| Symbols: | leucine-rich repeat family protein | chr1:17185990-17188974 REVERSEweakly similar to ( 147)PSKR_DAUCA no original description	-1.209	0.759397
11779820	glyma01g29170	highly similar to ( 689)AT4G21380| Symbols: ARK3 | ARK3 (Arabidopsis Receptor Kinase 3); kinase | chr4:11389230-11393101 REVERSEmoderately similar to ( 337)SLSG3_BRAOL no original description	1.132	0.733091
11779830	glyma01g29190	nearly identical (1068)AT5G01320| Symbols: | pyruvate decarboxylase, putative | chr5:129483-131624 REVERSEnearly identical (1035)PDC2_TOBAC no original description	-1.063	0.892996
11779856	glyma01g29280	highly similar to ( 542)AT5G17620| Symbols: | similar to unnamed protein product [Vitis vinifera] (GB:CAO17833.1); contains InterPro domain Plant nuclear matrix 1 (InterPro:IPR010604) | chr5:5805936-5808457 REVERSE no original description	1.018	0.933244
11779869	glyma01g29320	moderately similar to ( 383)AT4G23160| Symbols: | protein kinase family protein | chr4:12129496-12134097 FORWARDmoderately similar to ( 327)POLX_TOBAC no original description	-1.339	0.220385
11779884	glyma01g29410	moderately similar to ( 224)AT5G58590| Symbols: RANBP1 | RANBP1 (RAN BINDING PROTEIN 1) | chr5:23697545-23698940 REVERSE no original description	1.174	0.698513
11779891	glyma01g29420	highly similar to ( 548)AT3G51800| Symbols: ATG2 | ATG2 (G2p-related protein); metalloexopeptidase | chr3:19222238-19224545 REVERSE no original description	1.169	0.81535
11779910	glyma01g29480	very weakly similar to (80.1)AT2G40170| Symbols: ATEM6, GEA6 | ATEM6/GEA6 (ARABIDOPSIS EARLY METHIONINE-LABELLED 6) | chr2:16786870-16787245 REVERSEvery weakly similar to (82.8)EMB1_DAUCA no original description	-1.069	0.836055
11779954	glyma01g29720	weakly similar to ( 171)AT5G61820| Symbols: | similar to MtN19-like protein [Pisum sativum] (GB:AAU14999.2); contains InterPro domain Stress up-regulated Nod 19 (InterPro:IPR011692) | chr5:24851731-24853449 REVERSE no original description	-1.025	0.907404
11779967	glyma01g29760	weakly similar to ( 169)AT5G01380| Symbols: | transcription factor | chr5:155783-157450 REVERSE no original description	1.282	0.365444
11779988	glyma01g29910	weakly similar to ( 132)AT1G79620| Symbols: | leucine-rich repeat transmembrane protein kinase, putative | chr1:29962526-29967067 REVERSE no original description	-1.012	0.974221
11780003	glyma01g29950	moderately similar to ( 304)AT5G05610| Symbols: | PHD finger family protein | chr5:1677332-1678943 REVERSE no original description	1.27	0.429182
11780011	glyma01g29970	weakly similar to ( 140)AT5G61820| Symbols: | similar to MtN19-like protein [Pisum sativum] (GB:AAU14999.2); contains InterPro domain Stress up-regulated Nod 19 (InterPro:IPR011692) | chr5:24851731-24853449 REVERSE no original description	-1.526	0.424719
11780017	glyma01g29990	moderately similar to ( 248)AT5G61820| Symbols: | similar to MtN19-like protein [Pisum sativum] (GB:AAU14999.2); contains InterPro domain Stress up-regulated Nod 19 (InterPro:IPR011692) | chr5:24851731-24853449 REVERSE no original description	-1.328	0.353198
11780021	glyma01g30020	moderately similar to ( 333)AT5G61820| Symbols: | similar to MtN19-like protein [Pisum sativum] (GB:AAU14999.2); contains InterPro domain Stress up-regulated Nod 19 (InterPro:IPR011692) | chr5:24851731-24853449 REVERSE no original description	1.282	0.292873
11780025	glyma01g30030	moderately similar to ( 327)AT5G61820| Symbols: | similar to MtN19-like protein [Pisum sativum] (GB:AAU14999.2); contains InterPro domain Stress up-regulated Nod 19 (InterPro:IPR011692) | chr5:24851731-24853449 REVERSE no original description	-1.057	0.88041
11780029	glyma01g30040	moderately similar to ( 278)AT5G61820| Symbols: | similar to MtN19-like protein [Pisum sativum] (GB:AAU14999.2); contains InterPro domain Stress up-regulated Nod 19 (InterPro:IPR011692) | chr5:24851731-24853449 REVERSE no original description	-1.361	0.494442
11780035	glyma01g30050	weakly similar to ( 185)AT5G61820| Symbols: | similar to MtN19-like protein [Pisum sativum] (GB:AAU14999.2); contains InterPro domain Stress up-regulated Nod 19 (InterPro:IPR011692) | chr5:24851731-24853449 REVERSE no original description	1.152	0.627519
11780041	glyma01g30300	moderately similar to ( 461)AT5G01390| Symbols: | DNAJ heat shock protein, putative | chr5:160499-162198 REVERSEvery weakly similar to (95.1)DNJH_CUCSA no original description	-1.29	0.391772
11780047	glyma01g30320	highly similar to ( 949)AT5G01400| Symbols: ESP4 | ESP4 (ENHANCED SILENCING PHENOTYPE 4); binding | chr5:162802-171071 REVERSE no original description	-1.344	0.0726504
11780090	glyma01g30380	no original description	1.012	0.976182
11780095	glyma01g30400	highly similar to ( 656)AT5G01460| Symbols: | LMBR1 integral membrane family protein | chr5:186822-190007 FORWARD no original description	1.031	0.929591
11780115	glyma01g30470	moderately similar to ( 231)AT1G27090| Symbols: | glycine-rich protein | chr1:9404028-9406085 REVERSE no original description	-1.357	0.0744838
11780124	glyma01g30530	no original description	1.021	0.938101
11780130	glyma01g30560	no original description	-1.262	0.671663
11780148	glyma01g30610	highly similar to ( 541)AT3G51860| Symbols: ATHCX1, CAX1-LIKE, ATCAX3, CAX3 | CAX3 (cation exchanger 3); cation:cation antiporter | chr3:19250435-19253496 FORWARDmoderately similar to ( 478)CAX1A_ORYSA no original description	1.13	0.805819
11780177	glyma01g30920	highly similar to ( 519)AT2G38290| Symbols: ATAMT2 | ATAMT2 (AMMONIUM TRANSPORTER 2); ammonium transmembrane transporter | chr2:16046750-16049369 REVERSE no original description	-1.435	0.336784
11780198	glyma01g31230	moderately similar to ( 247)AT5G01580| Symbols: OSH1 | OSH1 (OAS HIGH ACCUMULATION 1); catalytic | chr5:222759-223851 REVERSE no original description	-1.151	0.74025
11780208	glyma01g31300	moderately similar to ( 276)AT5G01600| Symbols: ATFER1 | ATFER1 (FERRETIN 1); ferric iron binding | chr5:228146-229591 REVERSEmoderately similar to ( 431)FRI2_SOYBN no original description	4.721	0.0822218
11780233	glyma01g31360	moderately similar to ( 421)AT3G22110| Symbols: PAC1 | PAC1 (20S proteasome alpha subunit C1); peptidase | chr3:7792826-7793578 REVERSEmoderately similar to ( 422)PSA4_SPIOL no original description	1.174	0.530632
11780255	glyma01g31520	moderately similar to ( 489)AT5G41750| Symbols: | disease resistance protein (TIR-NBS-LRR class), putative | chr5:16711275-16714755 FORWARD no original description	-1.001	0.997142
11780263	glyma01g31550	moderately similar to ( 495)AT5G41750| Symbols: | disease resistance protein (TIR-NBS-LRR class), putative | chr5:16711275-16714755 FORWARD no original description	1.027	0.944644
11780271	glyma01g31570	moderately similar to ( 235)AT3G08780| Symbols: | similar to unnamed protein product [Vitis vinifera] (GB:CAO48785.1) | chr3:2666520-2667458 REVERSE no original description	1.259	0.43899
11780279	glyma01g31590	moderately similar to ( 453)AT3G51740| Symbols: IMK2 | IMK2 (INFLORESCENCE MERISTEM RECEPTOR-LIKE KINASE 2); ATP binding / kinase/ protein serine/threonine kinase | chr3:19200227-19202821 FORWARDweakly similar to ( 180)PSKR_DAUCA no original description	1.029	0.959609
11780284	glyma01g31600	moderately similar to ( 238)AT2G38360| Symbols: | prenylated rab acceptor (PRA1) family protein | chr2:16076918-16077580 REVERSE no original description	1.839	0.0662447
11780288	glyma01g31610	weakly similar to ( 176)AT5G01650| Symbols: | macrophage migration inhibitory factor family protein / MIF family protein | chr5:242731-244030 REVERSE no original description	-1.293	0.265576
11780294	glyma01g31630	weakly similar to ( 134)AT3G51660| Symbols: | macrophage migration inhibitory factor family protein / MIF family protein | chr3:19175208-19176055 REVERSE no original description	-1.044	0.852354
11780301	glyma01g31650	weakly similar to ( 198)AT5G01660| Symbols: | kelch repeat-containing protein | chr5:244501-248142 REVERSEvery weakly similar to (87.0)B2_DAUCA no original description	1.11	0.803773
11780314	glyma01g31810	no original description	1.202	0.548184
11780326	glyma01g31850	moderately similar to ( 336)AT5G36250| Symbols: | protein phosphatase 2C, putative / PP2C, putative | chr5:14299820-14301606 FORWARD no original description	1.188	0.856834
11780332	glyma01g31860	moderately similar to ( 347)AT3G14470| Symbols: | disease resistance protein (NBS-LRR class), putative | chr3:4857947-4861111 FORWARD no original description	-1.082	0.821921
11780341	glyma01g31870	weakly similar to ( 110)AT4G27750| Symbols: ISI1 | ISI1 (IMPAIRED SUCROSE INDUCTION 1); binding | chr4:13841714-13843507 FORWARD no original description	-1.118	0.725952
11780353	glyma01g31900	highly similar to ( 560)AT5G01710| Symbols: | similar to methyltransferase [Arabidopsis thaliana] (TAIR:AT4G24805.1); similar to unnamed protein product [Vitis vinifera] (GB:CAO48800.1); contains InterPro domain Methyltransferase FkbM (InterPro:IPR006342) | chr5:263706-265247 REVERSE no original description	1.013	0.992354
11780358	glyma01g31920	moderately similar to ( 269)AT2G38470| Symbols: ATWRKY33, WRKY33 | WRKY33 (WRKY DNA-binding protein 33); transcription factor | chr2:16115554-16117617 FORWARD no original description	-1.109	0.89809
11780367	glyma01g31930	highly similar to ( 638)AT5G01720| Symbols: | F-box family protein (FBL3) | chr5:267115-270388 REVERSE no original description	-1.237	0.335779
11780377	glyma01g31940	highly similar to ( 530)AT2G38460| Symbols: | iron transporter-related | chr2:16110681-16113008 FORWARD no original description	-1.108	0.742757
11780397	glyma01g31970	moderately similar to ( 283)AT2G38460| Symbols: | iron transporter-related | chr2:16110681-16113008 FORWARD no original description	1.188	0.557029
11780407	glyma01g31990	weakly similar to ( 120)AT5G05360| Symbols: | binding | chr5:1588357-1589179 FORWARD no original description	-1.445	0.0771704
11780415	glyma01g32000	moderately similar to ( 355)AT2G38440| Symbols: SCAR2, DIS3, WAVE4, ITB1 | ITB1 (IRREGULAR TRICHOME BRANCH1) | chr2:16102628-16107929 FORWARDmoderately similar to ( 243)SCRL1_ORYSA no original description	-1.304	0.131494
11780431	glyma01g32020	moderately similar to ( 331)AT5G05350| Symbols: | similar to unknown protein [Arabidopsis thaliana] (TAIR:AT3G10980.1); similar to unnamed protein product [Vitis vinifera] (GB:CAO41459.1); contains InterPro domain Protein of unknown function Cys-rich (InterPro:IPR006461) | chr5:1585758-1587338 FORWARD no original description	-1.232	0.348104
11780434	glyma01g32090	highly similar to ( 734)AT3G08860| Symbols: | alanine--glyoxylate aminotransferase, putative / beta-alanine-pyruvate aminotransferase, putative / AGT, putative | chr3:2696760-2699093 REVERSEvery weakly similar to (94.4)GSA_HORVU no original description	7.089	0.0174735
11780453	glyma01g32120	moderately similar to ( 249)AT5G01780| Symbols: | oxidoreductase, 2OG-Fe(II) oxygenase family protein | chr5:302362-304126 REVERSE no original description	1.225	0.601737
11780456	glyma01g32140	very weakly similar to (86.3)NLTP_HELAN no original description	1.025	0.891395
11780458	glyma01g32160	very weakly similar to (88.2)AT2G38540| Symbols: LTP1, ATLTP1, LP1 | LP1 (nonspecific lipid transfer protein 1) | chr2:16137496-16137971 FORWARDvery weakly similar to (99.8)NLTP_CICAR no original description	-1.005	0.994459
11780460	glyma01g32180	no original description	-1.247	0.373925
11780469	glyma01g32190	very weakly similar to (81.6)AT5G59320| Symbols: LTP3 | LTP3 (LIPID TRANSFER PROTEIN 3); lipid binding | chr5:23946277-23946718 FORWARDweakly similar to ( 110)NLTP1_PHAAU no original description	-1.044	0.958902
11780494	glyma01g32370	no original description	1.623	0.119808
11780507	glyma01g32450	moderately similar to ( 413)AT5G58350| Symbols: ZIK2, WNK4 | WNK4 (Arabidopsis WNK kinase 4); kinase | chr5:23602731-23604907 FORWARD no original description	-7.394	0.0161763
11780527	glyma01g32770	very weakly similar to (82.8)AT2G04865| Symbols: | similar to unknown protein [Arabidopsis thaliana] (TAIR:AT2G25010.1); similar to unnamed protein product [Vitis vinifera] (GB:CAO41085.1); contains InterPro domain Protein of unknown function DUF1723 (InterPro:IPR013541) | chr2:1712146-1714596 FORWARD no original description	-1.084	0.793489
11780535	glyma01g32790	moderately similar to ( 436)AT3G42630| Symbols: | pentatricopeptide (PPR) repeat-containing protein | chr3:14733300-14734621 FORWARD no original description	-2.932	0.0343044
11780540	glyma01g32810	highly similar to ( 679)AT4G32010| Symbols: HSL1, HSI2-L1 | HSI2-L1/HSL1 (HSI2-LIKE 1); transcription factor | chr4:15481237-15484903 FORWARD no original description	1.178	0.507996
11780557	glyma01g32830	weakly similar to ( 127)AT5G01750| Symbols: | Identical to Uncharacterized protein At5g01750 [Arabidopsis Thaliana] (GB:Q9LZX1;GB:Q8LEK9); similar to unknown protein [Arabidopsis thaliana] (TAIR:AT3G11740.1); similar to unnamed protein product [Vitis vinifera] (GB:CAO48825.1); contains InterPro domain Protein of unknown function DUF567 (InterPro:IPR007612) | chr5:290031-291106 FORWARD no original…	-1.192	0.598429
11780565	glyma01g32860	highly similar to ( 763)AT3G56370| Symbols: | leucine-rich repeat transmembrane protein kinase, putative | chr3:20910382-20913369 REVERSEweakly similar to ( 172)NORK_MEDTR no original description	-1.129	0.617883
11780568	glyma01g32870	no original description	1.429	0.133766
11780594	glyma01g33070	moderately similar to ( 223)AT2G18950| Symbols: TPT1, ATHPT, HPT, VTE2, HPT1 | HPT1 (HOMOGENTISATE PHYTYLTRANSFERASE 1); prenyltransferase | chr2:8214573-8217129 FORWARD no original description	1.229	0.524008
11780615	glyma01g33110	moderately similar to ( 296)AT4G22030| Symbols: | F-box family protein | chr4:11672408-11675587 FORWARD no original description	-1.016	0.985742
11780618	glyma01g33120	weakly similar to ( 115)AT5G24910| Symbols: CYP714A1 | CYP714A1 (cytochrome P450, family 714, subfamily A, polypeptide 1); oxygen binding | chr5:8567677-8570263 REVERSE no original description	-1.696	0.285441
11780622	glyma01g33130	no original description	1.24	0.413828
11780624	glyma01g33150	moderately similar to ( 471)AT4G31940| Symbols: CYP82C4 | CYP82C4 (cytochrome P450, family 82, subfamily C, polypeptide 4); oxygen binding | chr4:15452046-15453972 FORWARDnearly identical (1081)C82A4_SOYBN no original description	-1.129	0.690058
11780641	glyma01g33250	moderately similar to ( 233)AT4G00150| Symbols: | scarecrow-like transcription factor 6 (SCL6) | chr4:57429-59105 REVERSEvery weakly similar to (87.8)CIGR1_ORYSA no original description	-1.231	0.337413
11780648	glyma01g33270	moderately similar to ( 382)AT4G00150| Symbols: | scarecrow-like transcription factor 6 (SCL6) | chr4:57429-59105 REVERSEweakly similar to ( 127)GAI1_VITVI no original description	-2.064	0.129171
11780652	glyma01g33280	moderately similar to ( 203)AT1G49920| Symbols: | zinc finger protein-related | chr1:18485466-18487901 REVERSE no original description	-1.093	0.833973
11780660	glyma01g33370	moderately similar to ( 264)AT2G45190| Symbols: FIL, YAB1, AFO | AFO (ABNORMAL FLORAL ORGANS); transcription factor | chr2:18635524-18637626 REVERSEweakly similar to ( 140)YAB1_ORYSA no original description	1.021	0.959963
11780669	glyma01g33380	moderately similar to ( 342)AT2G45200| Symbols: ATGOS12, GOS12 | GOS12 (GOLGI SNARE 12); SNARE binding | chr2:18644763-18646714 REVERSE no original description	1.348	0.535071
11780685	glyma01g33440	highly similar to ( 672)AT2G45220| Symbols: | pectinesterase family protein | chr2:18651355-18653468 REVERSEhighly similar to ( 677)PME2_CITSI no original description	-1.06	0.786468
11780690	glyma01g33480	highly similar to ( 688)AT2G45220| Symbols: | pectinesterase family protein | chr2:18651355-18653468 REVERSEhighly similar to ( 711)PME2_CITSI no original description	-1.152	0.681808
11780695	glyma01g33510	weakly similar to ( 147)AT3G22520| Symbols: | similar to unknown protein [Arabidopsis thaliana] (TAIR:AT4G14840.1); similar to unnamed protein product [Vitis vinifera] (GB:CAO71183.1) | chr3:7974991-7977413 FORWARD no original description	-1.003	0.994091
11780704	glyma01g33560	weakly similar to ( 146)AT4G00080| Symbols: UNE11 | UNE11 (unfertilized embryo sac 11); pectinesterase inhibitor | chr4:32946-33575 FORWARDweakly similar to ( 110)21KD_DAUCA no original description	-1.078	0.709845
11780706	glyma01g33570	very weakly similar to (82.8)AT4G12390| Symbols: PME1 | PME1; pectinesterase inhibitor | chr4:7336550-7337170 FORWARD no original description	-1.264	0.601166
11780711	glyma01g33580	weakly similar to ( 109)AT4G00080| Symbols: UNE11 | UNE11 (unfertilized embryo sac 11); pectinesterase inhibitor | chr4:32946-33575 FORWARDvery weakly similar to (85.5)21KD_DAUCA no original description	-1.117	0.680038
11780715	glyma01g33590	weakly similar to ( 114)AT5G65830| Symbols: | leucine-rich repeat family protein | chr5:26359622-26360461 REVERSE no original description	-1.077	0.924017
11780718	glyma01g33600	highly similar to ( 649)AT2G45260| Symbols: | similar to unknown protein [Arabidopsis thaliana] (TAIR:AT4G34080.1); similar to unnamed protein product [Vitis vinifera] (GB:CAO24521.1); contains InterPro domain Protein of unknown function DUF641, plant (InterPro:IPR006943) | chr2:18671735-18673012 REVERSE no original description	1.005	0.989869
11780728	glyma01g33650	highly similar to ( 769)AT4G00110| Symbols: GAE3 | GAE3 (UDP-D-GLUCURONATE 4-EPIMERASE 3); catalytic | chr4:38702-39994 REVERSEweakly similar to ( 102)GALE1_PEA no original description	1.118	0.62969
11780731	glyma01g33660	highly similar to ( 680)AT2G45300| Symbols: | 3-phosphoshikimate 1-carboxyvinyltransferase / 5-enolpyruvylshikimate-3-phosphate / EPSP synthase | chr2:18684592-18686942 FORWARDhighly similar to ( 713)AROA_PETHY no original description	1.166	0.706014
11780744	glyma01g33680	moderately similar to ( 341)AT3G13440| Symbols: | similar to unnamed protein product [Vitis vinifera] (GB:CAO41305.1); contains InterPro domain Methyltransferase type 12 (InterPro:IPR013217) | chr3:4378345-4379354 FORWARD no original description	1.26	0.187808
11780750	glyma01g33690	highly similar to ( 806)AT2G22410| Symbols: | pentatricopeptide (PPR) repeat-containing protein | chr2:9516115-9518160 FORWARDvery weakly similar to ( 100)RF1_ORYSA no original description	-1.068	0.735675
11780758	glyma01g33720	moderately similar to ( 295)AT2G45270| Symbols: | glycoprotease M22 family protein | chr2:18673657-18676406 FORWARD no original description	-1.098	0.843221
11780770	glyma01g33750	moderately similar to ( 420)AT4G08900| Symbols: | arginase | chr4:5703496-5705177 FORWARDmoderately similar to ( 374)ARGI_SOYBN no original description	-1.019	0.93769
11780784	glyma01g33880	moderately similar to ( 254)AT1G71820| Symbols: | similar to hypothetical protein OsI_008770 [Oryza sativa (indica cultivar-group)] (GB:EAY87537.1); similar to exocyst complex subunit SEC6 [Carica papaya] (GB:ABS32232.1); similar to unnamed protein product [Vitis vinifera] (GB:CAO67837.1); contains InterPro domain Exocyst complex component Sec6 (InterPro:IPR010326) | chr1:27013684-27020407 FORWAR…	-1.507	0.299864
11780791	glyma01g33890	moderately similar to ( 315)AT4G08850| Symbols: | leucine-rich repeat family protein / protein kinase family protein | chr4:5637464-5640493 REVERSEmoderately similar to ( 208)RPK1_IPONI no original description	-1.104	0.650002
11780797	glyma01g33900	moderately similar to ( 206)AT4G00100| Symbols: RPS13, PFL2, ATRPS13A | ATRPS13A (RIBOSOMAL PROTEIN S13A); structural constituent of ribosome | chr4:37172-38123 FORWARDmoderately similar to ( 212)RS13_SOYBN no original description	-1.104	0.758961
11780802	glyma01g33910	moderately similar to ( 419)AT2G45350| Symbols: CRR4 | CRR4 (CHLORORESPIRATORY REDUCTION 4) | chr2:18701890-18703710 REVERSE no original description	1.021	0.957447
11780817	glyma01g34000	no original description	1.886	0.419644
11780827	glyma01g34030	no original description	1.067	0.793902
11780830	glyma01g34040	no original description	-1.07	0.891716
11780832	glyma01g34060	no original description	-1.042	0.911205
11780853	glyma01g34180	weakly similar to ( 104)AT5G17450| Symbols: | heavy-metal-associated domain-containing protein / copper chaperone (CCH)-related | chr5:5755829-5756745 FORWARD no original description	-1.132	0.618875
11780865	glyma01g34240	weakly similar to ( 151)AT2G45380| Symbols: | similar to glycine-rich protein [Arabidopsis thaliana] (TAIR:AT4G22740.2); similar to glycine-rich protein [Arabidopsis thaliana] (TAIR:AT4G22740.1); similar to unnamed protein product [Vitis vinifera] (GB:CAO16973.1); similar to Os06g0134900 [Oryza sativa (japonica cultivar-group)] (GB:NP_001056719.1); similar to unnamed protein product [Vitis vinife…	6.277	0.0103102
11780871	glyma01g34250	no original description	-1.098	0.909646
11780874	glyma01g34260	no original description	-1.117	0.367459
11780877	glyma01g34270	moderately similar to ( 441)AT3G60800| Symbols: | zinc finger (DHHC type) family protein | chr3:22478461-22480248 REVERSE no original description	1.156	0.365212
11780889	glyma01g34360	weakly similar to ( 179)AT2G02390| Symbols: GST18, ATGSTZ1 | ATGSTZ1 (GLUTATHIONE S-TRANSFERASE 18); glutathione transferase | chr2:629014-630954 FORWARDweakly similar to ( 173)GSTZ1_DIACA no original description	-1.965	0.0227386
11780917	glyma01g34410	weakly similar to ( 182)AT4G12080| Symbols: | DNA-binding family protein | chr4:7239460-7241240 FORWARD no original description	1.101	0.738263
11780926	glyma01g34420	moderately similar to ( 440)AT5G22100| Symbols: | RNA cyclase family protein | chr5:7329018-7330721 FORWARD no original description	-1.053	0.865545
11780946	glyma01g34500	no original description	1.004	0.984596
11780954	glyma01g34550	weakly similar to ( 200)AT3G51700| Symbols: | similar to unknown protein [Arabidopsis thaliana] (TAIR:AT3G51690.1); similar to hypothetical protein 31.t00030 [Brassica oleracea] (GB:ABD65117.1); contains InterPro domain Protein of unknown function DUF889, eukaryote (InterPro:IPR010285) | chr3:19190422-19192124 REVERSE no original description	1.024	0.940178
11780959	glyma01g34590	nearly identical (1075)AT1G01950| Symbols: | armadillo/beta-catenin repeat family protein / kinesin motor family protein | chr1:325473-330403 FORWARDweakly similar to ( 189)KLP1_CHLRE no original description	1.03	0.944574
11780987	glyma01g34620	no original description	-1.103	0.70642
11780992	glyma01g34630	moderately similar to ( 295)AT1G01940| Symbols: | peptidyl-prolyl cis-trans isomerase cyclophilin-type family protein | chr1:323082-324719 FORWARDweakly similar to ( 103)CYPH_MAIZE no original description	-1.053	0.753361
11780999	glyma01g34660	weakly similar to ( 172)AT5G18800| Symbols: | NADH-ubiquinone oxidoreductase 19 kDa subunit (NDUFA8) family protein | chr5:6267306-6268395 FORWARD no original description	-1.183	0.773735
11781009	glyma01g34680	no original description	-1.612	0.0522517
11781014	glyma01g34700	highly similar to ( 610)AT4G29060| Symbols: EMB2726 | EMB2726 (EMBRYO DEFECTIVE 2726); translation elongation factor | chr4:14317750-14321321 FORWARD no original description	-1.159	0.469959
11781042	glyma01g34800	highly similar to ( 503)AT1G67280| Symbols: | lactoylglutathione lyase, putative / glyoxalase I, putative | chr1:25192226-25193797 REVERSEmoderately similar to ( 392)LGUL_ORYSA no original description	-1.016	0.988036
11781054	glyma01g34840	nearly identical (1425)AT2G20050| Symbols: | protein serine/threonine phosphatase | chr2:8656860-8661274 REVERSEvery weakly similar to (81.6)KPK1_PHAVU no original description	-1.164	0.438204
11781079	glyma01g34900	moderately similar to ( 306)AT4G23160| Symbols: | protein kinase family protein | chr4:12129496-12134097 FORWARDmoderately similar to ( 285)POLX_TOBAC no original description	-1.268	0.839008
11781085	glyma01g34930	very weakly similar to (80.5)AT1G63310| Symbols: | similar to oxidoreductase, acting on NADH or NADPH [Arabidopsis thaliana] (TAIR:AT1G75260.1); similar to unnamed protein product [Vitis vinifera] (GB:CAO62854.1) | chr1:23490245-23490709 REVERSE no original description	-1.087	0.67438
11781088	glyma01g34940	moderately similar to ( 211)AT1G49590| Symbols: | formin-binding protein-related | chr1:18358665-18360077 FORWARD no original description	-1.43	0.0520781
11781096	glyma01g34960	moderately similar to ( 309)AT5G04610| Symbols: | spermidine synthase-related / putrescine aminopropyltransferase-related | chr5:1325613-1326917 REVERSE no original description	1.089	0.856398
11781099	glyma01g34980	highly similar to ( 514)AT2G20020| Symbols: | Identical to CRS2-associated factor 1, chloroplast precursor [Arabidopsis Thaliana] (GB:Q9SL79;GB:Q94AQ2); similar to ATCAF2/CAF2 (ARABIDOPSIS THALIANA HOMOLOG OF MAIZE CAF2) [Arabidopsis thaliana] (TAIR:AT1G23400.1); similar to unnamed protein product [Vitis vinifera] (GB:CAO65472.1); contains InterPro domain CRS1/YhbY (InterPro:IPR001890) | chr2:865…	1.098	0.668736
11781110	glyma01g35050	no original description	1.112	0.868583
11781112	glyma01g35080	moderately similar to ( 327)AT1G07615| Symbols: | GTP binding | chr1:2342274-2344197 REVERSE no original description	1.034	0.712616
11781118	glyma01g35130	moderately similar to ( 351)AT5G45550| Symbols: | mob1/phocein family protein | chr5:18479511-18482067 FORWARD no original description	-1.381	0.236039
11781127	glyma01g35160	moderately similar to ( 306)AT2G19640| Symbols: ASHR2 | ASHR2 (ASH1-RELATED PROTEIN 2) | chr2:8498483-8499679 FORWARD no original description	-1.71	0.41973
11781131	glyma01g35190	highly similar to ( 659)AT4G19110| Symbols: | protein kinase, putative | chr4:10454781-10457043 REVERSEmoderately similar to ( 218)CDC2A_ANTMA no original description	1.613	0.0799155
11781152	glyma01g35220	nearly identical (1004)AT1G31850| Symbols: | dehydration-responsive protein, putative | chr1:11431145-11433423 FORWARD no original description	-1.348	0.60325
11781165	glyma01g35250	no original description	-1.152	0.68777
11781171	glyma01g35260	no original description	-1.131	0.627265
11781179	glyma01g35280	moderately similar to ( 378)AT5G45390| Symbols: NCLPP3, NCLPP4, CLPP4 | CLPP4 (Clp protease proteolytic subunit 4); endopeptidase Clp | chr5:18413578-18414813 FORWARDweakly similar to ( 160)CLPP_CHLVU no original description	1.256	0.485269
11781183	glyma01g35300	moderately similar to ( 208)AT4G19150| Symbols: | ankyrin repeat family protein | chr4:10471589-10472251 REVERSE no original description	-1.083	0.732761
11781188	glyma01g35320	highly similar to ( 642)AT1G31830| Symbols: | amino acid permease family protein | chr1:11418856-11420295 REVERSE no original description	-1.328	0.0431056
11781192	glyma01g35360	moderately similar to ( 228)AT5G07840| Symbols: | ankyrin repeat family protein | chr5:2506765-2507292 REVERSE no original description	1.442	0.0406093
11781198	glyma01g35380	no original description	1.229	0.793649
11781200	glyma01g35410	no original description	-1.03	0.961638
11781204	glyma01g35450	highly similar to ( 662)AT5G45275| Symbols: | similar to nodulin-related [Arabidopsis thaliana] (TAIR:AT4G19450.1); similar to NFD4 (NUCLEAR FUSION DEFECTIVE 4) [Arabidopsis thaliana] (TAIR:AT1G31470.1); similar to unnamed protein product [Vitis vinifera] (GB:CAO63775.1); contains InterPro domain MFS general substrate transporter (InterPro:IPR016196); contains InterPro domain Nodulin-like (InterP…	1.173	0.523129
11781208	glyma01g35470	moderately similar to ( 332)AT1G31500| Symbols: | endonuclease/exonuclease/phosphatase family protein | chr1:11273802-11276515 REVERSE no original description	-1.212	0.451103
11781223	glyma01g35560	highly similar to ( 682)AT3G47570| Symbols: | leucine-rich repeat transmembrane protein kinase, putative | chr3:17538596-17541733 FORWARDmoderately similar to ( 323)RPK1_IPONI no original description	1.064	0.911251
11781231	glyma01g35580	moderately similar to ( 211)AT5G45310| Symbols: | similar to unnamed protein product [Vitis vinifera] (GB:CAO63757.1) | chr5:18376600-18378023 REVERSE no original description	6.056	0.034486
11781238	glyma01g35590	moderately similar to ( 201)AT5G45320| Symbols: | similar to unknown protein [Arabidopsis thaliana] (TAIR:AT3G26350.1); similar to hypothetical protein [Vitis vinifera] (GB:CAN78292.1); contains InterPro domain Harpin-induced 1 (InterPro:IPR010847) | chr5:18379581-18380280 REVERSE no original description	1.71	0.107566
11781242	glyma01g35640	weakly similar to ( 180)AT5G45330| Symbols: | similar to unknown protein [Arabidopsis thaliana] (TAIR:AT1G26110.1); similar to hypothetical protein [Glycine max] (GB:BAB41197.1); contains domain PTHR13586 (PTHR13586) | chr5:18380928-18383771 REVERSE no original description	1.861	0.00663285
11781253	glyma01g35660	highly similar to ( 649)AT4G19230| Symbols: CYP707A1 | CYP707A1 (cytochrome P450, family 707, subfamily A, polypeptide 1); oxygen binding | chr4:10521535-10523577 FORWARDmoderately similar to ( 228)C85A1_ORYSA no original description	10.59	0.0202313
11781264	glyma01g35680	moderately similar to ( 213)ATCG00270| Symbols: PSBD | PSII D2 protein | chrC:32711-33772 FORWARDmoderately similar to ( 214)PSBD_PINTH no original description	-1.209	0.0445328
11781271	glyma01g35730	moderately similar to ( 241)AT4G19210| Symbols: ATRLI2 | ATRLI2 (Arabidopsis thaliana RNase L inhibitor protein 2) | chr4:10501917-10504787 FORWARD no original description	1.21	0.671648
11781281	glyma01g35740	no original description	1.987	0.134678
11781286	glyma01g35750	moderately similar to ( 348)AT5G45360| Symbols: | F-box family protein | chr5:18402010-18403897 REVERSE no original description	-1.336	0.286596
11781298	glyma01g35790	moderately similar to ( 354)AT4G19190| Symbols: | zinc knuckle (CCHC-type) family protein | chr4:10493334-10495980 FORWARD no original description	1.067	0.552393
11781308	glyma01g35800	highly similar to ( 990)AT1G31770| Symbols: | ABC transporter family protein | chr1:11375233-11377625 REVERSEmoderately similar to ( 204)PDR15_ORYSA no original description	-1.501	0.318748
11781315	glyma01g35880	no original description	1.076	0.837897
11781317	glyma01g35910	highly similar to ( 735)AT4G19170| Symbols: NCED4 | NCED4 (NINE-CIS-EPOXYCAROTENOID DIOXYGENASE 4) | chr4:10481846-10483633 FORWARD no original description	-2.81	0.0275418
11781321	glyma01g35920	moderately similar to ( 324)AT1G31790| Symbols: | pentatricopeptide (PPR) repeat-containing protein | chr1:11394725-11395954 REVERSE no original description	-1.607	0.0543187
11781329	glyma01g35940	highly similar to ( 623)AT3G45890| Symbols: | similar to unknown protein [Arabidopsis thaliana] (TAIR:AT1G13770.1); similar to unnamed protein product [Vitis vinifera] (GB:CAO23851.1); contains InterPro domain Protein of unknown function DUF647 (InterPro:IPR006968) | chr3:16882682-16885085 FORWARD no original description	1.03	0.820711
11781337	glyma01g35980	moderately similar to ( 449)AT5G06740| Symbols: | lectin protein kinase family protein | chr5:2084095-2086053 FORWARDweakly similar to ( 191)NORK_MEDTR no original description	-2.984	0.041916
11781340	glyma01g36000	moderately similar to ( 469)AT2G04160| Symbols: AIR3 | AIR3 (Auxin-Induced in Root cultures 3); subtilase | chr2:1401447-1407691 REVERSE no original description	-3.171	0.0460076
11781356	glyma01g36030	moderately similar to ( 390)AT1G76520| Symbols: | auxin efflux carrier family protein | chr1:28720278-28722183 FORWARD no original description	1.038	0.960314
11781380	glyma01g36080	highly similar to ( 677)AT1G76490| Symbols: HMGR1, HMG1 | HMG1 (3-HYDROXY-3-METHYLGLUTARYL COA REDUCTASE) | chr1:28700695-28703100 FORWARDhighly similar to ( 691)HMDH3_SOLTU no original description	1.734	0.0683714
11781387	glyma01g36120	moderately similar to ( 412)AT2G17270| Symbols: | mitochondrial substrate carrier family protein | chr2:7517538-7519200 FORWARD no original description	-1.201	0.354834
11781396	glyma01g36160	weakly similar to ( 140)AT1G76410| Symbols: ATL8 | ATL8; protein binding / zinc ion binding | chr1:28673809-28674366 FORWARD no original description	-1.575	0.11877
11781400	glyma01g36170	highly similar to ( 624)AT2G17480| Symbols: ATMLO8, MLO8 | MLO8 (MILDEW RESISTANCE LOCUS O 8); calmodulin binding | chr2:7597641-7600850 REVERSEmoderately similar to ( 411)MLOH1_HORVU no original description	-1.266	0.391993
11781417	glyma01g36210	nearly identical (1075)AT3G51480| Symbols: GLR3.6, ATGLR3.6 | ATGLR3.6 (Arabidopsis thaliana glutamate receptor 3.6) | chr3:19112235-19115660 FORWARDhighly similar to ( 952)GLR31_ORYSA no original description	-1.317	0.191133
11781430	glyma01g36270	no original description	-1.269	0.0945797
11781435	glyma01g36290	weakly similar to ( 165)AT4G35530| Symbols: | phosphatidylinositolglycan-related | chr4:16871930-16873285 REVERSE no original description	1.004	0.98628
11781443	glyma01g36300	moderately similar to ( 344)AT2G17550| Symbols: | similar to unknown protein [Arabidopsis thaliana] (TAIR:AT5G02390.1); similar to unnamed protein product [Vitis vinifera] (GB:CAO14481.1) | chr2:7641577-7643852 REVERSE no original description	-1.477	0.354936
11781465	glyma01g36320	moderately similar to ( 261)AT5G66005| Symbols: | Expressed protein | chr5:26415090-26416349 REVERSE no original description	1.385	0.0998388
11781474	glyma01g36350	moderately similar to ( 395)AT4G13650| Symbols: | pentatricopeptide (PPR) repeat-containing protein | chr4:7939607-7942894 REVERSEvery weakly similar to (88.2)RF1_ORYSA no original description	-1.414	0.231338
11781478	glyma01g36390	highly similar to ( 994)AT3G51460| Symbols: RHD4 | phosphoinositide phosphatase family protein | chr3:19103986-19108121 FORWARD no original description	1.721	0.0733962
11781503	glyma01g36410	moderately similar to ( 387)AT2G17200| Symbols: | ubiquitin family protein | chr2:7489215-7492172 REVERSE no original description	1.035	0.916832
11781514	glyma01g36450	highly similar to ( 514)AT5G66030| Symbols: ATGRIP, GRIP | ATGRIP/GRIP | chr5:26422359-26427114 REVERSE no original description	-1.169	0.562523
11781537	glyma01g36460	moderately similar to ( 391)AT4G35640| Symbols: ATSERAT3;2 | ATSERAT3;2 (SERINE ACETYLTRANSFERASE 3;2); acetyltransferase/ serine O-acetyltransferase | chr4:16905760-16907982 REVERSE no original description	-1.214	0.254912
11781546	glyma01g36530	weakly similar to ( 170)AT3G43630| Symbols: | nodulin, putative | chr3:15549804-15550406 FORWARDweakly similar to ( 135)NO21_SOYBN no original description	-1.08	0.775616
11781552	glyma01g36600	moderately similar to ( 300)AT4G35750| Symbols: | Rho-GTPase-activating protein-related | chr4:16940870-16941679 REVERSE no original description	-1.574	0.363689
11781558	glyma01g36610	weakly similar to ( 138)AT4G35760| Symbols: | electron carrier/ protein disulfide oxidoreductase | chr4:16942738-16944627 REVERSE no original description	-1.178	0.269924
11781565	glyma01g36630	highly similar to ( 796)AT4G35780| Symbols: | protein kinase family protein | chr4:16946734-16950410 REVERSEweakly similar to ( 137)NORK_PEA no original description	-1.093	0.936046
11781586	glyma01g36640	moderately similar to ( 238)AT5G66050| Symbols: | similar to wound-responsive family protein [Arabidopsis thaliana] (TAIR:AT1G19660.2); similar to wound-responsive family protein [Arabidopsis thaliana] (TAIR:AT1G19660.1); similar to unnamed protein product [Vitis vinifera] (GB:CAO24574.1); contains InterPro domain Protein of unknown function DUF151 (InterPro:IPR003729) | chr5:26429559-26431654 RE…	-1.169	0.207711
11781600	glyma01g36660	moderately similar to ( 433)AT5G66055| Symbols: EMB2036, AKRP | AKRP/EMB2036 (EMBRYO DEFECTIVE 2036); protein binding | chr5:26435031-26436460 REVERSE no original description	-1.132	0.702787
11781617	glyma01g36670	weakly similar to ( 121)AT4G35785| Symbols: | transformer serine/arginine-rich ribonucleoprotein, putative | chr4:16953989-16955131 REVERSE no original description	1.014	0.962628
11781625	glyma01g36680	nearly identical (1038)AT4G35790| Symbols: PLDDELTA, ATPLDDELTA | ATPLDDELTA (Arabidopsis thaliana phospholipase D delta); phospholipase D | chr4:16955778-16959879 REVERSEhighly similar to ( 520)PLDA1_MAIZE no original description	1.218	0.467837
11781638	glyma01g36700	nearly identical (2749)AT4G35800| Symbols: RNA_POL_II_LSRNA_POL_II_LS, RNA_POL_II_LS, RPB1, NRPB1 | NRPB1 (RNA POLYMERASE II LARGE SUBUNIT); DNA binding / DNA-directed RNA polymerase | chr4:16961119-16967896 REVERSEweakly similar to ( 137)RPOC1_MESVI no original description	1.076	0.489245
11781655	glyma01g36730	very weakly similar to (84.0)AT5G59570| Symbols: | myb family transcription factor | chr5:24021273-24022169 FORWARD no original description	-1.096	0.890658
11781658	glyma01g36750	nearly identical (1629)AT4G35830| Symbols: | aconitate hydratase, cytoplasmic / citrate hydro-lyase / aconitase (ACO) | chr4:16973011-16977282 REVERSEnearly identical (1617)ACOC_CUCMA no original description	-1.659	0.0430485
11781680	glyma01g36790	moderately similar to ( 243)AT1G63855| Symbols: | similar to unnamed protein product [Vitis vinifera] (GB:CAO23262.1); contains domain SSF53335 (SSF53335); contains domain PTHR14614 (PTHR14614) | chr1:23703935-23704617 REVERSE no original description	1.598	0.0570742
11781688	glyma01g36820	no original description	1.061	0.874752
11781692	glyma01g36830	no original description	-1.272	0.355536
11781697	glyma01g36850	moderately similar to ( 225)AT5G42190| Symbols: ASK2, SKP1B | ASK2 (ARABIDOPSIS SKP1-LIKE 2); ubiquitin-protein ligase | chr5:16871723-16872744 REVERSE no original description	1.495	0.354016
11781703	glyma01g36860	highly similar to ( 513)AT4G35920| Symbols: MCA1 | MCA1 (MID1-COMPLEMENTING ACTIVITY 1) | chr4:17012109-17014195 REVERSE no original description	1.006	0.970452
11781716	glyma01g36880	moderately similar to ( 355)AT2G17800| Symbols: ARAC1, ATGP2, ATRAC1, RAC1, ROP3, AtROP3 | ARAC1/ATGP2/ATRAC1/AtROP3/RAC1/ROP3 (Rho-related protein from plants 3) | chr2:7747395-7749024 FORWARDmoderately similar to ( 358)RHO1_PEA no original description	-1.215	0.301424
11781731	glyma01g36890	highly similar to ( 640)AT5G66120| Symbols: | 3-dehydroquinate synthase, putative | chr5:26448742-26450875 REVERSE no original description	1.101	0.616315
11781746	glyma01g36920	moderately similar to ( 425)AT3G51290| Symbols: | proline-rich family protein | chr3:19050959-19053416 FORWARD no original description	-1.009	0.976182
11781751	glyma01g36950	nearly identical (1419)AT2G17820| Symbols: AHK1, ATHK1 | ATHK1 (HISTIDINE KINASE 1) | chr2:7750215-7755095 REVERSEvery weakly similar to (97.1)ETR1_BRAOL no original description	-1.155	0.430202
11781766	glyma01g36960	moderately similar to ( 491)AT2G17840| Symbols: ERD7 | ERD7 (EARLY-RESPONSIVE TO DEHYDRATION 7) | chr2:7763005-7764880 REVERSE no original description	1.216	0.609779
11781772	glyma01g36970	weakly similar to ( 126)AT1G24100| Symbols: UGT74B1 | UGT74B1 (UDP-glucosyl transferase 74B1); UDP-glycosyltransferase/ thiohydroximate beta-D-glucosyltransferase/ transferase, transferring glycosyl groups | chr1:8525536-8526999 REVERSE no original description	1.293	0.595299
11781775	glyma01g36980	nearly identical (1361)AT5G66150| Symbols: | glycosyl hydrolase family 38 protein | chr5:26456239-26461660 REVERSE no original description	-1.243	0.487324
11781805	glyma01g36990	moderately similar to ( 365)AT4G38630| Symbols: MCB1, ATMCB1, MBP1, RPN10 | RPN10 (REGULATORY PARTICLE NON-ATPASE 10) | chr4:18057351-18059453 REVERSE no original description	-1.019	0.953271
11781818	glyma01g37000	moderately similar to ( 418)AT1G11000| Symbols: ATMLO4, MLO4 | MLO4 (MILDEW RESISTANCE LOCUS O 4); calmodulin binding | chr1:3671935-3675909 REVERSEmoderately similar to ( 239)MLOH1_ORYSA no original description	-1.032	0.959609
11781833	glyma01g37010	weakly similar to ( 163)AT2G17850| Symbols: | similar to unknown protein [Arabidopsis thaliana] (TAIR:AT5G66170.2); similar to unnamed protein product [Vitis vinifera] (GB:CAO48196.1); contains InterPro domain Rhodanese-like (InterPro:IPR001763) | chr2:7767087-7767869 REVERSEweakly similar to ( 112)DIN1_RAPSA no original description	1.507	0.0462871
11781841	glyma01g37020	moderately similar to ( 265)AT4G38660| Symbols: | thaumatin, putative | chr4:18066442-18067786 REVERSEmoderately similar to ( 222)TLP1_PRUPE no original description	1.662	0.456284
11781851	glyma01g37040	moderately similar to ( 317)AT4G36010| Symbols: | pathogenesis-related thaumatin family protein | chr4:17039475-17040979 REVERSEmoderately similar to ( 225)TLP1_PRUPE no original description	-1.494	0.0799077
11781862	glyma01g37060	weakly similar to ( 197)AT4G36010| Symbols: | pathogenesis-related thaumatin family protein | chr4:17039475-17040979 REVERSEweakly similar to ( 150)TLP1_PRUPE no original description	-1.029	0.959766
11781864	glyma01g37080	highly similar to ( 760)AT5G66200| Symbols: | armadillo/beta-catenin repeat family protein | chr5:26470874-26472829 REVERSE no original description	-1.904	0.0357456
11781868	glyma01g37090	weakly similar to ( 120)AT4G36040| Symbols: | DNAJ heat shock N-terminal domain-containing protein (J11) | chr4:17049711-17050196 REVERSE no original description	-1.522	0.547148
11781872	glyma01g37100	highly similar to ( 841)AT5G66210| Symbols: CPK28 | CPK28 (calcium-dependent protein kinase 28) | chr5:26474371-26476660 REVERSEmoderately similar to ( 451)CRK_DAUCA no original description	1.336	0.292277
11781887	glyma01g37120	highly similar to ( 577)AT3G51240| Symbols: TT6, F3'H, F3H | F3H (TRANSPARENT TESTA 6); naringenin 3-dioxygenase | chr3:19036388-19037637 FORWARDhighly similar to ( 585)FL3H_MALDO no original description	-1.164	0.613158
11781891	glyma01g37140	nearly identical (5980)AT2G17930| Symbols: | FAT domain-containing protein / phosphatidylinositol 3- and 4-kinase family protein | chr2:7791537-7809312 REVERSE no original description	1.518	0.228299
11781928	glyma01g37160	moderately similar to ( 332)AT5G45600| Symbols: TAF14B, GAS41 | GAS41 (TBP-ASSOCIATED FACTOR 14B) | chr5:18505286-18506893 FORWARD no original description	-1.236	0.561759
11781934	glyma01g37180	moderately similar to ( 251)AT2G17990| Symbols: | similar to kinectin-related [Arabidopsis thaliana] (TAIR:AT5G66250.3); similar to kinectin-related [Arabidopsis thaliana] (TAIR:AT5G66250.1); similar to kinectin-related [Arabidopsis thaliana] (TAIR:AT5G66250.2); similar to putative calcium-dependent protein kinase CPK1 adapter protein 2 [Mesembryanthemum crystallinum] (GB:AAR06858.1) | chr2:78345…	1.169	0.35489
11781942	glyma01g37200	no original description	1.499	0.186639
11781952	glyma01g37240	moderately similar to ( 305)AT4G36120| Symbols: | similar to unknown protein [Arabidopsis thaliana] (TAIR:AT1G19835.1); similar to unnamed protein product [Vitis vinifera] (GB:CAO48232.1); contains InterPro domain Protein of unknown function DUF869, plant (InterPro:IPR008587) | chr4:17093216-17096576 REVERSE no original description	-1.028	0.717405
11781964	glyma01g37290	moderately similar to ( 211)AT5G66290| Symbols: | similar to hypothetical protein [Thellungiella halophila] (GB:ABB45846.1) | chr5:26495143-26496667 REVERSE no original description	-1.075	0.852178
11781976	glyma01g37310	moderately similar to ( 406)AT2G18060| Symbols: ANAC037, VND1 | VND1 (VASCULAR RELATED NAC-DOMAIN PROTEIN 1); transcription factor | chr2:7855481-7857385 REVERSEmoderately similar to ( 250)NAC76_ORYSA no original description	1.663	0.1891
11781982	glyma01g37330	nearly identical (1285)AT4G36180| Symbols: | leucine-rich repeat family protein | chr4:17120212-17123701 REVERSEmoderately similar to ( 347)PSKR_DAUCA no original description	-1.207	0.616275
11781986	glyma01g37340	highly similar to ( 582)AT3G51150| Symbols: | kinesin motor family protein | chr3:19012985-19017488 FORWARDmoderately similar to ( 204)FLA10_CHLRE no original description	1.403	0.359916
11782006	glyma01g37380	highly similar to ( 723)AT3G51130| Symbols: | Identical to UPF0183 protein At3g51130 [Arabidopsis Thaliana] (GB:Q9SD33;GB:Q53YG9;GB:Q8LD70;GB:Q94C31); similar to unnamed protein product [Vitis vinifera] (GB:CAO48256.1); similar to Os06g0714000 [Oryza sativa (japonica cultivar-group)] (GB:NP_001058570.1); contains InterPro domain Protein of unknown function UPF0183 (InterPro:IPR005373) | chr3:1900…	1.134	0.630306
11782023	glyma01g37430	highly similar to ( 726)AT4G36220| Symbols: CYP84A1, FAH1 | FAH1 (FERULATE-5-HYDROXYLASE 1); ferulate 5-hydroxylase | chr4:17137587-17139622 REVERSEmoderately similar to ( 315)C71DA_SOYBN no original description	1.258	0.822445
11782032	glyma01g37450	moderately similar to ( 218)AT5G66320| Symbols: | zinc finger (GATA type) family protein | chr5:26513434-26514535 REVERSE no original description	-1.366	0.0900165
11782037	glyma01g37460	moderately similar to ( 374)AT5G66330| Symbols: | leucine-rich repeat family protein | chr5:26517757-26519013 REVERSEweakly similar to ( 104)RPK1_IPONI no original description	-5.562	0.0579548
11782041	glyma01g37470	weakly similar to ( 174)AT3G54340| Symbols: AP3 | AP3 (APETALA 3); DNA binding / transcription factor | chr3:20130406-20132065 REVERSEweakly similar to ( 186)DEFA_ANTMA no original description	-1.051	0.89813
11782053	glyma01g37480	moderately similar to ( 269)AT1G75440| Symbols: UBC16 | UBC16 (UBIQUITIN-CONJUGATING ENZYME 16); ubiquitin-protein ligase | chr1:28317284-28318621 FORWARD no original description	-1.434	0.119002
11782062	glyma01g37490	highly similar to ( 747)AT4G36400| Symbols: | FAD linked oxidase family protein | chr4:17197268-17200475 FORWARD no original description	9.097	0.0116681
11782079	glyma01g37520	moderately similar to ( 324)AT5G66360| Symbols: | ribosomal RNA adenine dimethylase family protein | chr5:26527555-26528937 FORWARD no original description	-1.258	0.41383
11782083	glyma01g37550	weakly similar to ( 179)AT3G51030| Symbols: ATTRX H1, ATTRX1 | ATTRX1 (Arabidopsis thaliana thioredoxin H-type 1); thiol-disulfide exchange intermediate | chr3:18962104-18962936 REVERSEweakly similar to ( 185)TRXH_RICCO no original description	-2.095	0.0191647
11782090	glyma01g37560	moderately similar to ( 279)AT3G51040| Symbols: RTH | RTH (RTE1-HOMOLOG) | chr3:18963262-18964041 REVERSE no original description	1.05	0.842766
11782105	glyma01g37590	weakly similar to ( 184)AT5G66350| Symbols: SHI | SHI (SHORT INTERNODES); transcription factor | chr5:26521940-26523369 REVERSE no original description	1.032	0.92585
11782108	glyma01g37610	weakly similar to ( 160)AT1G77370| Symbols: | glutaredoxin, putative | chr1:29078810-29079536 FORWARDvery weakly similar to (97.1)GLRX_RICCO no original description	1.035	0.923163
11782116	glyma01g37630	highly similar to ( 523)AT5G66390| Symbols: | peroxidase 72 (PER72) (P72) (PRXR8) | chr5:26533289-26534555 REVERSEmoderately similar to ( 303)PER1_ARAHY no original description	-1.18	0.360703
11782123	glyma01g37640	highly similar to ( 543)AT2G18180| Symbols: | SEC14 cytosolic factor, putative / phosphoglyceride transfer protein, putative | chr2:7918136-7920777 REVERSE no original description	-1.303	0.368174
11782135	glyma01g37650	moderately similar to ( 405)AT2G18193| Symbols: | AAA-type ATPase family protein | chr2:7924703-7926266 REVERSE no original description	-1.144	0.71069
11782140	glyma01g37670	highly similar to ( 503)AT5G17760| Symbols: | AAA-type ATPase family protein | chr5:5861278-5862303 REVERSE no original description	4.702	0.0170901
11782145	glyma01g37680	moderately similar to ( 226)AT5G66430| Symbols: | S-adenosyl-L-methionine:carboxyl methyltransferase family protein | chr5:26542636-26544025 REVERSEmoderately similar to ( 223)BAMT_ANTMA no original description	-1.004	0.992797
11782149	glyma01g37690	very weakly similar to (87.8)AT5G66440| Symbols: | similar to unknown protein [Arabidopsis thaliana] (TAIR:AT4G34560.1); similar to hypothetical protein [Thellungiella halophila] (GB:ABB45849.1) | chr5:26547500-26548258 REVERSE no original description	1.082	0.926764
11782159	glyma01g37720	highly similar to ( 554)AT5G66460| Symbols: | (1-4)-beta-mannan endohydrolase, putative | chr5:26556137-26558063 REVERSE no original description	2.094	0.157273
11782168	glyma01g37730	moderately similar to ( 251)AT3G50910| Symbols: | similar to unknown protein [Arabidopsis thaliana] (TAIR:AT5G66480.1); similar to hypothetical protein [Thellungiella halophila] (GB:ABB45854.1) | chr3:18931170-18932980 FORWARD no original description	1.964	0.0848001
11782174	glyma01g37750	no original description	-1.023	0.968823
11782177	glyma01g37760	weakly similar to ( 196)AT1G75310| Symbols: AUL1 | AUL1 (auxin-like 1 protein); heat shock protein binding | chr1:28264665-28269785 FORWARD no original description	-1.397	0.477194
11782194	glyma01g37780	moderately similar to ( 437)AT1G19580| Symbols: GAMMA CA1 | GAMMA CA1 (GAMMA CARBONIC ANHYDRASE 1); carbonate dehydratase | chr1:6774928-6777083 FORWARD no original description	-1.062	0.860299
11782202	glyma01g37790	moderately similar to ( 347)AT1G01050| Symbols: ATPPA1 | ATPPA1 (ARABIDOPSIS THALIANA PYROPHOSPHORYLASE 1); inorganic diphosphatase/ pyrophosphatase | chr1:31382-32670 REVERSEmoderately similar to ( 343)IPYR_ORYSA no original description	1.163	0.729275
11782215	glyma01g37810	moderately similar to ( 332)AT4G39230| Symbols: | isoflavone reductase, putative | chr4:18266018-18267598 REVERSEhighly similar to ( 533)IFR_MEDSA no original description	-1.19	0.733343
11782223	glyma01g37820	moderately similar to ( 385)AT1G75280| Symbols: | isoflavone reductase, putative | chr1:28255691-28257016 FORWARDmoderately similar to ( 409)IFRH_TOBAC no original description	-1.185	0.356701
11782234	glyma01g37840	moderately similar to ( 391)AT1G75280| Symbols: | isoflavone reductase, putative | chr1:28255691-28257016 FORWARDmoderately similar to ( 407)IFRH_TOBAC no original description	-1.023	0.85956
11782242	glyma01g37850	moderately similar to ( 403)AT4G39230| Symbols: | isoflavone reductase, putative | chr4:18266018-18267598 REVERSEmoderately similar to ( 423)IFRH_TOBAC no original description	1.078	0.768465
11782248	glyma01g37900	moderately similar to ( 474)AT5G66530| Symbols: | aldose 1-epimerase family protein | chr5:26571047-26572801 REVERSE no original description	-1.233	0.17583
11782261	glyma01g37920	highly similar to ( 872)AT5G03260| Symbols: LAC11 | LAC11 (laccase 11); copper ion binding / oxidoreductase | chr5:777197-779337 REVERSEmoderately similar to ( 235)ASO_CUCSA no original description	-1.144	0.675578
11782269	glyma01g37930	highly similar to ( 858)AT5G03260| Symbols: LAC11 | LAC11 (laccase 11); copper ion binding / oxidoreductase | chr5:777197-779337 REVERSEmoderately similar to ( 228)ASO_CUCSA no original description	1.391	0.646095
11782277	glyma01g37950	moderately similar to ( 323)AT4G36550| Symbols: | binding / ubiquitin-protein ligase | chr4:17245403-17247721 REVERSEvery weakly similar to (89.0)SPL11_ORYSA no original description	-6.496	0.00976278
11782284	glyma01g37990	weakly similar to ( 172)AT2G18350| Symbols: ATHB24 | ATHB24 (ARABIDOPSIS THALIANA HOMEOBOX PROTEIN 24); DNA binding / transcription factor | chr2:7978204-7978992 REVERSE no original description	-1.225	0.579509
11782297	glyma01g38220	no original description	1.037	0.906136
11782301	glyma01g38230	moderately similar to ( 202)AT3G50845| Symbols: | similar to unknown protein [Arabidopsis thaliana] (TAIR:AT1G68310.1); similar to unknown [Picea sitchensis] (GB:ABK23822.1); contains InterPro domain Protein of unknown function DUF59 (InterPro:IPR002744) | chr3:18911088-18912190 REVERSE no original description	1.268	0.219749
11782308	glyma01g38260	no original description	5.321	0.00846873
11782313	glyma01g38270	moderately similar to ( 312)AT2G18390| Symbols: ATARLC1, HAL, ARL2, TTN5 | TTN5 (TITAN 5); GTP binding | chr2:7995417-7996456 FORWARDweakly similar to ( 152)ARF1_ORYSA no original description	1.368	0.477979
11782321	glyma01g38280	nearly identical (1367)AT1G63810| Symbols: | similar to unnamed protein product [Vitis vinifera] (GB:CAO22840.1); similar to Nrap protein, expressed [Oryza sativa (japonica cultivar-group)] (GB:ABA95898.2); similar to hypothetical protein [Vitis vinifera] (GB:CAN72980.1); contains InterPro domain Nrap protein (InterPro:IPR005554) | chr1:23673353-23679205 REVERSE no original description	-1.618	0.395341
11782349	glyma01g38320	highly similar to ( 519)AT2G33840| Symbols: | tRNA synthetase class I (W and Y) family protein | chr2:14322087-14324405 FORWARD no original description	1.174	0.312385
11782364	glyma01g38330	moderately similar to ( 268)AT4G38150| Symbols: | pentatricopeptide (PPR) repeat-containing protein | chr4:17901205-17902113 REVERSEvery weakly similar to (90.1)RF1_ORYSA no original description	1.029	0.958825
11782366	glyma01g38350	moderately similar to ( 322)AT4G16580| Symbols: | catalytic | chr4:9341174-9342577 REVERSE no original description	-1.009	0.983716
11782375	glyma01g38380	moderately similar to ( 218)AT4G36730| Symbols: GBF1 | GBF1 (G-box binding factor 1); transcription factor | chr4:17309854-17311756 REVERSEweakly similar to ( 124)CPRF1_PETCR no original description	-1.291	0.597383
11782389	glyma01g38390	weakly similar to ( 177)AT4G36740| Symbols: HB-5, ATHB40 | ATHB40/HB-5 (ARABIDOPSIS THALIANA HOMEOBOX PROTEIN 40); DNA binding / transcription factor | chr4:17314653-17316318 REVERSE no original description	-1.086	0.830534
11782395	glyma01g38430	moderately similar to ( 414)AT5G66690| Symbols: UGT72E2 | UGT72E2; UDP-glycosyltransferase/ coniferyl-alcohol glucosyltransferase/ transferase, transferring glycosyl groups | chr5:26642381-26643826 FORWARDweakly similar to ( 157)ZOX_PHAVU no original description	-1.111	0.847288
11782397	glyma01g38450	moderately similar to ( 214)AT1G75080| Symbols: BZR1 | BZR1 (BRASSINAZOLE-RESISTANT 1) | chr1:28189370-28190724 FORWARD no original description	1.52	0.0635138
11782402	glyma01g38470	moderately similar to ( 244)AT2G18600| Symbols: | RUB1-conjugating enzyme, putative | chr2:8080419-8081647 REVERSE no original description	-1.001	0.998637
11782414	glyma01g38530	moderately similar to ( 412)AT4G36850| Symbols: | PQ-loop repeat family protein / transmembrane family protein | chr4:17353418-17355824 REVERSE no original description	4.271	0.0466997
11782427	glyma01g38560	moderately similar to ( 207)AT3G21630| Symbols: CERK1 | CERK1 (CHITIN ELICITOR RECEPTOR KINASE 1); kinase/ receptor signaling protein/ transmembrane receptor protein kinase | chr3:7615550-7618537 REVERSEweakly similar to ( 111)PSKR_DAUCA no original description	-1.281	0.662396
11782432	glyma01g38570	highly similar to ( 523)AT5G66631| Symbols: | similar to MEE40 (maternal effect embryo arrest 40) [Arabidopsis thaliana] (TAIR:AT3G53700.1); similar to unnamed protein product [Vitis vinifera] (GB:CAO22920.1); contains InterPro domain Pentatricopeptide repeat (InterPro:IPR002885) | chr5:26613433-26615418 FORWARD no original description	-1.547	0.416276
11782439	glyma01g38590	moderately similar to ( 353)AT3G26300| Symbols: CYP71B34 | CYP71B34 (cytochrome P450, family 71, subfamily B, polypeptide 34); oxygen binding | chr3:9640436-9642103 REVERSEhighly similar to ( 587)C71D8_SOYBN no original description	2.488	0.274811
11782444	glyma01g38600	moderately similar to ( 347)AT3G26300| Symbols: CYP71B34 | CYP71B34 (cytochrome P450, family 71, subfamily B, polypeptide 34); oxygen binding | chr3:9640436-9642103 REVERSEhighly similar to ( 571)C71D8_SOYBN no original description	-1.068	0.91839
11782447	glyma01g38610	moderately similar to ( 383)AT3G26310| Symbols: CYP71B35 | CYP71B35 (cytochrome P450, family 71, subfamily B, polypeptide 35); oxygen binding | chr3:9642326-9644016 REVERSEhighly similar to ( 614)C71D8_SOYBN no original description	-1.025	0.940002
11782455	glyma01g38630	moderately similar to ( 339)AT3G26300| Symbols: CYP71B34 | CYP71B34 (cytochrome P450, family 71, subfamily B, polypeptide 34); oxygen binding | chr3:9640436-9642103 REVERSEhighly similar to ( 801)C71D8_SOYBN no original description	-1.041	0.891927
11782459	glyma01g38640	moderately similar to ( 421)AT4G36860| Symbols: | zinc ion binding | chr4:17358577-17361188 REVERSE no original description	-1.135	0.737625
11782475	glyma01g38660	highly similar to ( 624)AT3G50780| Symbols: | protein binding | chr3:18886643-18888322 REVERSE no original description	-1.387	0.239032
11782479	glyma01g38670	nearly identical (1203)AT2G23740| Symbols: | nucleic acid binding / transcription factor/ zinc ion binding | chr2:10105293-10110309 FORWARD no original description	2.002	0.0315043
11782495	glyma01g38690	weakly similar to ( 164)AT5G66590| Symbols: | allergen V5/Tpx-1-related family protein | chr5:26591481-26592038 FORWARDweakly similar to ( 178)ST14_SOLTU no original description	-1.028	0.876691
11782498	glyma01g38710	no original description	-1.12	0.897584
11782502	glyma01g38720	weakly similar to ( 154)AT2G23690| Symbols: | similar to unknown protein [Arabidopsis thaliana] (TAIR:AT4G37240.1); similar to unnamed protein product [Vitis vinifera] (GB:CAO41608.1); similar to unnamed protein product [Vitis vinifera] (GB:CAO45438.1); similar to hypothetical protein [Vitis vinifera] (GB:CAN61825.1) | chr2:10079377-10083049 FORWARD no original description	-1.157	0.700092
11782506	glyma01g38730	moderately similar to ( 462)AT2G29760| Symbols: | pentatricopeptide (PPR) repeat-containing protein | chr2:12719961-12722177 FORWARDweakly similar to ( 107)RF1_ORYSA no original description	-1.257	0.257675
11782508	glyma01g38740	weakly similar to ( 145)AT3G50810| Symbols: | integral membrane protein, putative | chr3:18898595-18900849 REVERSE no original description	1.125	0.770528
11782516	glyma01g38750	moderately similar to ( 473)AT3G50820| Symbols: PSBO2, PSBO-2 | PSBO-2/PSBO2 (PHOTOSYSTEM II SUBUNIT O-2); oxygen evolving/ poly(U) binding | chr3:18901989-18903292 REVERSEhighly similar to ( 509)PSBO_PEA no original description	-2.255	0.0486935
11782529	glyma01g38780	moderately similar to ( 460)AT5G66560| Symbols: | phototropic-responsive NPH3 family protein | chr5:26581594-26583888 FORWARDweakly similar to ( 129)NPH3_ORYSA no original description	-1.789	0.0787984
11782537	glyma01g38800	moderately similar to ( 278)AT4G37210| Symbols: | tetratricopeptide repeat (TPR)-containing protein | chr4:17512370-17514415 FORWARD no original description	-1.233	0.200049
11782548	glyma01g38820	weakly similar to ( 106)AT2G23610| Symbols: | esterase, putative | chr2:10051490-10053483 REVERSEweakly similar to ( 102)PIR7A_ORYSA no original description	1.179	0.712518
11782551	glyma01g38840	moderately similar to ( 360)AT4G37130| Symbols: | hydroxyproline-rich glycoprotein family protein | chr4:17489561-17491767 FORWARD no original description	-1.052	0.876637
11782560	glyma01g38850	highly similar to ( 511)AT2G23540| Symbols: | GDSL-motif lipase/hydrolase family protein | chr2:10031446-10033138 FORWARDweakly similar to ( 144)APG_BRANA no original description	2.474	0.0858314
11782566	glyma01g38890	nearly identical (1088)AT2G23460| Symbols: XLG1, ATXLG1 | XLG1 (EXTRA-LARGE G-PROTEIN 1); signal transducer | chr2:10002779-10006025 FORWARDweakly similar to ( 154)GPA1_LOTJA no original description	1.052	0.941845
11782580	glyma01g38900	moderately similar to ( 466)AT2G26490| Symbols: | transducin family protein / WD-40 repeat family protein | chr2:11275113-11276510 FORWARD no original description	-1.032	0.959126
11782583	glyma01g38910	no original description	-1.035	0.911598
11782591	glyma01g38930	moderately similar to ( 305)AT4G37200| Symbols: HCF164 | HCF164 (High chlorophyll fluorescence 164); thiol-disulfide exchange intermediate | chr4:17509830-17511224 REVERSE no original description	-2.131	0.0179117
11782598	glyma01g38940	no original description	-1.453	0.197139
11782602	glyma01g38980	highly similar to ( 790)AT5G66920| Symbols: SKS17 | SKS17 (SKU5 Similar 17); copper ion binding / oxidoreductase | chr5:26740189-26742596 FORWARDhighly similar to ( 582)NTP3_TOBAC no original description	2.065	0.129746
11782613	glyma01g39020	moderately similar to ( 497)AT4G33950| Symbols: OST1, SNRK2-6, SRK2E, SNRK2.6, P44 | OST1/P44/SNRK2-6/SRK2E (OPEN STOMATA 1, SNF1-RELATED PROTEIN KINASE 2.6) | chr4:16272824-16274662 FORWARDmoderately similar to ( 486)SAPKA_ORYSA no original description	-2.593	0.0542173
11782627	glyma01g39060	moderately similar to ( 201)AT5G66870| Symbols: LBD36, ASL1 | ASL1 (LATERAL ORGAN BOUNDARIES domain gene 36) | chr5:26723847-26724788 FORWARD no original description	1.006	0.983716
11782634	glyma01g39120	highly similar to ( 585)AT4G37080| Symbols: | similar to unknown protein [Arabidopsis thaliana] (TAIR:AT5G42690.2); similar to hypothetical protein [Populus tremula] (GB:CAM84232.1); contains InterPro domain Protein of unknown function DUF547 (InterPro:IPR006869) | chr4:17474199-17476710 FORWARD no original description	-10.054	0.0520776
11782647	glyma01g39140	weakly similar to ( 119)AT5G66820| Symbols: | similar to hypothetical protein [Vitis vinifera] (GB:CAN66294.1); similar to unnamed protein product [Vitis vinifera] (GB:CAO23751.1) | chr5:26706323-26708336 FORWARD no original description	-1.397	0.199569
11782659	glyma01g39160	no original description	-1.228	0.54531
11782663	glyma01g39170	no original description	1.167	0.616888
11782666	glyma01g39180	no original description	-1.077	0.888716
11782668	glyma01g39190	moderately similar to ( 432)AT3G50620| Symbols: | nodulation protein-related | chr3:18795974-18797728 REVERSE no original description	2.139	0.115776
11782677	glyma01g39200	highly similar to ( 581)AT4G37040| Symbols: MAP1D | MAP1D (METHIONINE AMINOPEPTIDASE 1D); metalloexopeptidase | chr4:17455169-17457079 FORWARD no original description	-1.203	0.169746
11782690	glyma01g39230	very weakly similar to (86.7)AT5G66800| Symbols: | similar to unknown protein [Arabidopsis thaliana] (TAIR:AT3G50640.1); similar to hypothetical protein [Vitis vinifera] (GB:CAN61148.1) | chr5:26688659-26689342 FORWARD no original description	1.031	0.936422
11782694	glyma01g39240	weakly similar to ( 142)AT2G15680| Symbols: | calmodulin-related protein, putative | chr2:6838106-6838669 FORWARDvery weakly similar to (81.6)CALM_CHLRE no original description	-1.31	0.352149
11782698	glyma01g39250	weakly similar to ( 137)AT4G37020| Symbols: | similar to unnamed protein product [Vitis vinifera] (GB:CAO71839.1); contains domain PTHR10967:SF2 (PTHR10967:SF2); contains domain PTHR10967 (PTHR10967) | chr4:17445772-17447129 FORWARD no original description	-1.263	0.193606
11782708	glyma01g39260	moderately similar to ( 228)AT4G36990| Symbols: HSFB1, AT-HSFB1, ATHSF4, HSF4 | HSF4 (HEAT SHOCK FACTOR 4); DNA binding / transcription factor | chr4:17440654-17441700 FORWARD no original description	2.215	0.0876073
11782713	glyma01g39270	weakly similar to ( 124)AT4G33985| Symbols: | similar to unknown protein [Arabidopsis thaliana] (TAIR:AT2G15590.2); similar to unnamed protein product [Vitis vinifera] (GB:CAO71847.1); contains InterPro domain Protein of unknown function DUF1685 (InterPro:IPR012881) | chr4:16288306-16288862 REVERSE no original description	-2.335	0.015105
11782719	glyma01g39310	highly similar to ( 528)AT5G67030| Symbols: LOS6, NPQ2, ATABA1, ZEP, IBS3, ATZEP, ABA1 | ABA1 (ABA DEFICIENT 1); zeaxanthin epoxidase | chr5:26771252-26774316 REVERSEhighly similar to ( 536)ABA2_NICPL no original description	2.722	0.12324
11782733	glyma01g39330	highly similar to ( 505)AT4G36960| Symbols: | RNA recognition motif (RRM)-containing protein | chr4:17427345-17429584 FORWARDvery weakly similar to (85.5)ROC3_NICSY no original description	1.252	0.317918
11782749	glyma01g39350	moderately similar to ( 449)AT5G67050| Symbols: | lipase class 3 family protein | chr5:26776708-26778391 REVERSE no original description	-1.107	0.775148
11782757	glyma01g39360	weakly similar to ( 130)AT3G50330| Symbols: HEC2 | HEC2 (HECATE 2); DNA binding / transcription factor | chr3:18668405-18669100 REVERSE no original description	-1.016	0.976182
11782759	glyma01g39420	highly similar to ( 574)AT1G01540| Symbols: | protein kinase family protein | chr1:195980-198383 FORWARDmoderately similar to ( 243)PSKR_DAUCA no original description	-1.618	0.0223516
11782769	glyma01g39440	highly similar to ( 939)AT2G23420| Symbols: | nicotinate phosphoribosyltransferase family protein / NAPRTase family protein | chr2:9978899-9981989 FORWARD no original description	1.42	0.201998
11782786	glyma01g39450	weakly similar to ( 132)AT4G36930| Symbols: SPT | SPT (SPATULA); DNA binding / transcription factor | chr4:17414164-17415942 FORWARD no original description	-1.162	0.598005
11782792	glyma01g39480	highly similar to ( 582)AT5G67130| Symbols: | phospholipase C | chr5:26808825-26810875 FORWARD no original description	-1.155	0.280455
11782803	glyma01g39490	highly similar to ( 903)AT2G23380| Symbols: ICU1, SDG1, SET1, CLF | CLF (CURLY LEAF); transcription factor | chr2:9962650-9967197 FORWARDhighly similar to ( 864)EZ1_MAIZE no original description	-1.169	0.669476
11782824	glyma01g39510	moderately similar to ( 426)AT2G23360| Symbols: | transport protein-related | chr2:9956536-9959807 FORWARD no original description	-1.072	0.529997
11782835	glyma01g39520	moderately similar to ( 346)AT4G36920| Symbols: FLO2, FL1, AP2 | AP2 (APETALA 2); transcription factor | chr4:17400995-17403137 FORWARDweakly similar to ( 144)BBM1_BRANA no original description	-1.044	0.551953
11782848	glyma01g39540	weakly similar to ( 156)AT3G50260| Symbols: CEJ1, ATERF#011 | ATERF#011/CEJ1 (COOPERATIVELY REGULATED BY ETHYLENE AND JASMONATE 1); DNA binding / transcription factor | chr3:18645669-18646130 FORWARD no original description	-1.762	0.0417224
11782855	glyma01g39560	moderately similar to ( 257)AT2G42240| Symbols: | similar to RNA-binding protein, putative [Arabidopsis thaliana] (TAIR:AT3G13700.2); similar to unnamed protein product [Vitis vinifera] (GB:CAO71899.1); contains InterPro domain RNA recognition motif, RNP-1; (InterPro:IPR000504); contains InterPro domain Nucleotide-binding, alpha-beta plait; (InterPro:IPR012677) | chr2:17603922-17606050 FORWARD no…	1.317	0.0750432
11782867	glyma01g39580	moderately similar to ( 296)AT3G57870| Symbols: EMB1637, SCE1, AHUS5 | AHUS5 (SUMO CONJUGATION ENZYME 1); ubiquitin-protein ligase | chr3:21439808-21441087 REVERSEweakly similar to ( 119)UBC2_MEDSA no original description	1.233	0.198239
11782875	glyma01g39600	weakly similar to ( 177)AT2G23320| Symbols: WRKY15 | WRKY15 (WRKY DNA-binding protein 15); transcription factor | chr2:9932078-9933071 FORWARD no original description	1.548	0.169585
11782881	glyma01g39640	moderately similar to ( 242)AT4G39220| Symbols: ATRER1A | ATRER1A (Arabidopsis thaliana endoplasmic reticulum retrieval protein 1A) | chr4:18264274-18265525 FORWARD no original description	1.291	0.538713
11782886	glyma01g39660	highly similar to ( 533)AT5G67250| Symbols: VFB4, SKIP2 | SKIP2 (SKP1 INTERACTING PARTNER 2); ubiquitin-protein ligase | chr5:26848903-26850486 REVERSE no original description	1.934	0.112892
11782889	glyma01g39700	moderately similar to ( 323)AT3G62290| Symbols: ATARFA1E | ATARFA1E (ADP-RIBOSYLATION FACTOR A1E); GTP binding / phospholipase activator/ protein binding | chr3:23063262-23064520 FORWARDmoderately similar to ( 322)ARF2_ORYSA no original description	-1.334	0.256469
11782897	glyma01g39710	no original description	-1.07	0.915182
11782901	glyma01g39720	moderately similar to ( 403)AT5G67270| Symbols: ATEB1C | ATEB1C (MICROTUBULE END BINDING PROTEIN 1); microtubule binding | chr5:26857474-26859210 REVERSE no original description	-1.063	0.921437
11782910	glyma01g39760	moderately similar to ( 364)AT4G37340| Symbols: CYP81D3 | CYP81D3 (cytochrome P450, family 81, subfamily D, polypeptide 3); oxygen binding | chr4:17564947-17566700 REVERSEmoderately similar to ( 225)C82A1_PEA no original description	-1.108	0.638895
11782915	glyma01g39810	no original description	4.646	0.0561334
11782919	glyma01g39830	nearly identical (1255)AT4G37460| Symbols: | binding | chr4:17608617-17615528 REVERSE no original description	1.175	0.502405
11782946	glyma01g39850	moderately similar to ( 445)AT4G37470| Symbols: | hydrolase, alpha/beta fold family protein | chr4:17617039-17618357 REVERSE no original description	-6.695	0.0452116
11782951	glyma01g39860	moderately similar to ( 499)AT4G33920| Symbols: | protein phosphatase 2C family protein / PP2C family protein | chr4:16260881-16262708 FORWARD no original description	2.277	0.0573398
11782956	glyma01g39870	no original description	-1.054	0.825758
11782959	glyma01g39890	moderately similar to ( 384)AT5G67370| Symbols: | similar to unknown protein [Arabidopsis thaliana] (TAIR:AT5G11840.1); similar to hypothetical protein [Vitis vinifera] (GB:CAN75014.1); contains InterPro domain Protein of unknown function DUF1230 (InterPro:IPR009631) | chr5:26894893-26896691 REVERSE no original description	-2.057	0.035989
11782969	glyma01g39910	moderately similar to ( 452)AT2G23093| Symbols: | similar to unknown protein [Arabidopsis thaliana] (TAIR:AT3G49310.1); similar to unnamed protein product [Vitis vinifera] (GB:CAO71977.1); contains InterPro domain Protein of unknown function DUF791 (InterPro:IPR008509); contains InterPro domain MFS general substrate transporter (InterPro:IPR016196) | chr2:9839273-9841496 FORWARD no original descr…	1.112	0.787403
11782981	glyma01g39920	weakly similar to ( 104)AT4G24230| Symbols: ACBP3 | ACBP3 (ACYL-COA-BINDING DOMAIN 3) | chr4:12567132-12568764 REVERSE no original description	1.231	0.300621
11782987	glyma01g39950	highly similar to ( 609)AT5G67380| Symbols: ATCKA1, CKA1 | CKA1 (CASEIN KINASE ALPHA 1); kinase | chr5:26898382-26900609 REVERSEhighly similar to ( 591)CSK2A_MAIZE no original description	-1.375	0.316653
11783000	glyma01g39960	highly similar to ( 778)AT4G37510| Symbols: | ribonuclease III family protein | chr4:17626253-17628848 REVERSE no original description	-1.125	0.230052
11783008	glyma01g39980	no original description	-7.996	0.0389044
11783011	glyma01g40010	moderately similar to ( 241)AT3G49940| Symbols: LBD38 | LBD38 (LOB DOMAIN-CONTAINING PROTEIN 38) | chr3:18525450-18526287 FORWARD no original description	1.345	0.54048
11783020	glyma01g40040	no original description	1.065	0.895529
11783027	glyma01g40060	moderately similar to ( 265)AT5G67460| Symbols: | glycosyl hydrolase family protein 17 | chr5:26939210-26940500 REVERSE no original description	1.078	0.809194
11783032	glyma01g40090	moderately similar to ( 437)AT5G67480| Symbols: BT4 | BT4 (BTB AND TAZ DOMAIN PROTEIN 4); protein binding | chr5:26948281-26949755 REVERSE no original description	-3.733	0.157059
11783038	glyma01g40130	nearly identical (1661)AT4G37640| Symbols: ACA2 | ACA2 (CALCIUM ATPASE 2); calmodulin binding | chr4:17683219-17686802 REVERSEnearly identical (1606)ACA1_ORYSA no original description	1.112	0.791896
11783049	glyma01g40150	weakly similar to ( 176)AT3G49910| Symbols: | 60S ribosomal protein L26 (RPL26A) | chr3:18515296-18515736 FORWARDweakly similar to ( 157)RL26_BRARA no original description	1.404	0.430544
11783053	glyma01g40190	highly similar to ( 640)AT3G49880| Symbols: | glycosyl hydrolase family protein 43 | chr3:18507892-18509383 FORWARD no original description	1.083	0.897512
11783056	glyma01g40200	moderately similar to ( 251)AT5G67550| Symbols: | similar to unknown protein [Arabidopsis thaliana] (TAIR:AT1G71110.1); similar to hypothetical protein [Vitis vinifera] (GB:CAN65326.1) | chr5:26964134-26966338 REVERSE no original description	-1.115	0.852083
11783068	glyma01g40220	weakly similar to ( 196)AT5G67580| Symbols: TRB2, ATTRB2 | ATTRB2/TRB2 (TELOMERE REPEAT BINDING FACTOR 2); DNA binding / transcription factor | chr5:26973069-26974299 REVERSE no original description	1.135	0.618438
11783077	glyma01g40230	highly similar to ( 793)AT2G22910| Symbols: | GCN5-related N-acetyltransferase (GNAT) family protein / amino acid kinase family protein | chr2:9757068-9759817 FORWARD no original description	1.593	0.288141
11783092	glyma01g40240	moderately similar to ( 233)AT5G67610| Symbols: | similar to unknown protein [Arabidopsis thaliana] (TAIR:AT3G49840.1); similar to unnamed protein product [Vitis vinifera] (GB:CAO17677.1) | chr5:26978450-26980840 REVERSE no original description	-1.187	0.336315
11783103	glyma01g40280	no original description	-1.301	0.255316
11783110	glyma01g40340	moderately similar to ( 401)AT5G65890| Symbols: ACR1 | ACR1 (ACT DOMAIN REPEAT 1) | chr5:26373273-26374947 FORWARD no original description	-1.039	0.912048
11783117	glyma01g40360	no original description	-1.176	0.302214
11783122	glyma01g40410	moderately similar to ( 233)AT3G49690| Symbols: RAX3, MYB84, ATMYB84 | ATMYB84/MYB84/RAX3 (myb domain protein 84); DNA binding / transcription factor | chr3:18438926-18440085 FORWARDweakly similar to ( 164)MYB4_ORYSA no original description	1.062	0.888901
11783128	glyma01g40420	highly similar to ( 598)AT3G49680| Symbols: ATBCAT-3, BCAT3 | ATBCAT-3/BCAT3 (BRANCHED-CHAIN AMINOTRANSFERASE 3) | chr3:18433753-18436458 FORWARD no original description	1.375	0.149561
11783140	glyma01g40430	moderately similar to ( 273)AT5G65770| Symbols: LINC4 | LINC4 (LITTLE NUCLEI4) | chr5:26328813-26332836 FORWARD no original description	1.062	0.859631
11783153	glyma01g40460	moderately similar to ( 477)AT5G65730| Symbols: | xyloglucan:xyloglucosyl transferase, putative / xyloglucan endotransglycosylase, putative / endo-xyloglucan transferase, putative | chr5:26316306-26317516 FORWARDmoderately similar to ( 311)XTH_TOBAC no original description	-1.382	0.273861
11783158	glyma01g40510	highly similar to ( 719)AT5G65720| Symbols: ATNIFS1, NIFS1, NFS1, ATNFS1 | ATNFS1/ATNIFS1/NFS1/NIFS1 (ARABIOPSIS THALIANA NITROGEN FIXATION S HOMOLOG 1) | chr5:26313959-26314936 FORWARD no original description	1.673	0.0748104
11783163	glyma01g40530	weakly similar to ( 104)AT2G22790| Symbols: | similar to unknown protein [Arabidopsis thaliana] (TAIR:AT5G67020.1); similar to unnamed protein product [Vitis vinifera] (GB:CAO17740.1) | chr2:9703012-9703989 FORWARD no original description	-1.001	0.998273
11783165	glyma01g40540	no original description	-1.049	0.89813
11783172	glyma01g40550	highly similar to ( 858)AT1G50010| Symbols: TUA2 | TUA2 (tubulin alpha-2 chain) | chr1:18521405-18523397 FORWARDhighly similar to ( 862)TBA1_PEA no original description	-1.091	0.873993
11783179	glyma01g40560	highly similar to ( 840)AT5G65710| Symbols: HSL2 | HSL2 (HAESA-LIKE 2); ATP binding / kinase/ protein serine/threonine kinase | chr5:26309598-26312666 FORWARDmoderately similar to ( 244)RPK1_IPONI no original description	-1.909	0.16166
11783189	glyma01g40590	nearly identical (1524)AT5G65700| Symbols: BAM1 | BAM1 (big apical meristem 1); ATP binding / kinase/ protein serine/threonine kinase | chr5:26299052-26302171 FORWARDmoderately similar to ( 492)RPK1_IPONI no original description	-1.006	0.990083
11783193	glyma01g40600	weakly similar to ( 169)AT4G37850| Symbols: | basic helix-loop-helix (bHLH) family protein | chr4:17796356-17797641 REVERSE no original description	-1.204	0.54448
11783199	glyma01g40610	weakly similar to ( 136)AT4G37850| Symbols: | basic helix-loop-helix (bHLH) family protein | chr4:17796356-17797641 REVERSE no original description	1.08	0.891992
11783204	glyma01g40620	weakly similar to ( 142)AT4G37850| Symbols: | basic helix-loop-helix (bHLH) family protein | chr4:17796356-17797641 REVERSE no original description	-3.578	0.27566
11783210	glyma01g40630	no original description	-1.185	0.732761
11783217	glyma01g40660	moderately similar to ( 369)AT4G17830| Symbols: | peptidase M20/M25/M40 family protein | chr4:9915929-9918062 FORWARD no original description	-1.2	0.391557
11783224	glyma01g40670	very weakly similar to (83.2)AT4G17810| Symbols: | nucleic acid binding / transcription factor/ zinc ion binding | chr4:9906931-9907545 FORWARD no original description	1.074	0.889647
11783228	glyma01g40690	weakly similar to ( 151)AT5G46640| Symbols: | DNA-binding family protein | chr5:18941897-18943519 FORWARD no original description	1.449	0.0404562
11783236	glyma01g40720	weakly similar to ( 176)AT1G32540| Symbols: LOL1 | LOL1 (LSD ONE LIKE 1) | chr1:11768023-11769571 FORWARD no original description	-2.588	0.0855904
11783243	glyma01g40780	highly similar to ( 663)AT2G35350| Symbols: PLL1 | PLL1 (POLTERGEIST LIKE 1); protein serine/threonine phosphatase | chr2:14888439-14891195 REVERSE no original description	1.237	0.566006
11783250	glyma01g40820	moderately similar to ( 441)AT2G32440| Symbols: CYP88A4, KAO2 | KAO2 (ENT-KAURENOIC ACID HYDROXYLASE 2); oxygen binding | chr2:13782745-13784860 FORWARDmoderately similar to ( 427)C88A1_MAIZE no original description	-1.01	0.953271
11783259	glyma01g40830	no original description	-1.026	0.892283
11783263	glyma01g40860	highly similar to ( 716)AT1G32440| Symbols: PKP3 | PKP3 (PLASTIDIAL PYRUVATE KINASE 3); pyruvate kinase | chr1:11712185-11714943 FORWARDhighly similar to ( 748)KPYG_TOBAC no original description	-3.179	0.008119
11783277	glyma01g40870	moderately similar to ( 453)AT2G35380| Symbols: | peroxidase 20 (PER20) (P20) | chr2:14900188-14901037 FORWARDmoderately similar to ( 297)PER1_ARAHY no original description	1.896	0.0836451
11783282	glyma01g40880	highly similar to ( 588)AT4G18010| Symbols: IP5PII | IP5PII (INOSITOL POLYPHOSPHATE 5-PHOSPHATASE II); inositol-polyphosphate 5-phosphatase | chr4:9991206-9994111 REVERSE no original description	4.393	0.0412365
11783299	glyma01g40890	moderately similar to ( 362)AT1G32400| Symbols: TOM2A | TOM2A (TOBAMOVIRUS MULTIPLICATION 2A) | chr1:11689373-11690853 REVERSE no original description	1.054	0.781016
11783309	glyma01g40900	moderately similar to ( 362)AT4G18020| Symbols: PRR2, APRR2 | APRR2 (PSEUDO-RESPONSE REGULATOR 2) | chr4:10004003-10006694 REVERSE no original description	-1.633	0.101089
11783326	glyma01g40910	moderately similar to ( 271)AT5G46560| Symbols: | similar to unnamed protein product [Vitis vinifera] (GB:CAO63458.1); contains domain EGF/Laminin (SSF57196) | chr5:18905288-18907317 FORWARD no original description	1.464	0.292381
11783338	glyma01g40940	weakly similar to ( 101)AT3G59840| Symbols: | similar to hypothetical protein [Vitis vinifera] (GB:CAN83312.1) | chr3:22116830-22117123 REVERSE no original description	1.461	0.0628879
11783341	glyma01g40980	very weakly similar to (97.8)ATCG00740| Symbols: RPOA | RNA polymerase alpha subunit | chrC:77901-78890 REVERSEweakly similar to ( 111)RPOA_SOYBN no original description	-1.171	0.140386
11783345	glyma01g40990	no original description	-1.443	0.0893086
11783349	glyma01g41030	moderately similar to ( 257)AT2G38740| Symbols: | haloacid dehalogenase-like hydrolase family protein | chr2:16201717-16203073 REVERSE no original description	1.414	0.390516
11783360	glyma01g41070	very weakly similar to (98.2)AT2G45760| Symbols: BAL, BAP2 | BAP2 (BON ASSOCIATION PROTEIN 2) | chr2:18854199-18854822 REVERSE no original description	-1.082	0.832768
11783364	glyma01g41080	moderately similar to ( 309)AT1G07615| Symbols: | GTP binding | chr1:2342274-2344197 REVERSE no original description	-1.914	0.0755174
11783370	glyma01g41090	moderately similar to ( 324)AT2G44610| Symbols: AtRABH1b, AtRab6A, RAB6 | RAB6; GTP binding | chr2:18418854-18420959 REVERSEweakly similar to ( 129)RHN1_NICPL no original description	1.006	0.993934
11783378	glyma01g41100	moderately similar to ( 358)AT2G44610| Symbols: AtRABH1b, AtRab6A, RAB6 | RAB6; GTP binding | chr2:18418854-18420959 REVERSEweakly similar to ( 145)RGP2_ORYSA no original description	-1.232	0.507431
11783387	glyma01g41130	no original description	-1.104	0.759809
11783396	glyma01g41150	nearly identical (1338)AT5G47040| Symbols: | Lon protease homolog 1, mitochondrial (LON) | chr5:19110583-19115905 REVERSEnearly identical (1308)LONH1_MAIZE no original description	-1.897	0.319796
11783418	glyma01g41170	weakly similar to ( 131)AT5G47060| Symbols: | senescence-associated protein-related | chr5:19134070-19134866 FORWARD no original description	-2.929	0.0373282
11783423	glyma01g41180	weakly similar to ( 178)AT1G32740| Symbols: | protein binding / zinc ion binding | chr1:11844863-11846062 FORWARD no original description	2.186	0.0335971
11783432	glyma01g41200	moderately similar to ( 435)AT5G47070| Symbols: | protein kinase, putative | chr5:19135910-19137755 REVERSEmoderately similar to ( 224)NORK_MEDTR no original description	3.054	0.0915225
11783439	glyma01g41230	moderately similar to ( 403)AT4G17640| Symbols: CKB2 | CKB2 (casein kinase II beta chain 2); protein kinase CK2 regulator | chr4:9825451-9827001 FORWARD no original description	-1.032	0.887422
11783452	glyma01g41250	moderately similar to ( 492)AT4G17620| Symbols: | glycine-rich protein | chr4:9822018-9824872 FORWARD no original description	-1.019	0.942798
11783469	glyma01g41280	moderately similar to ( 370)AT4G23160| Symbols: | protein kinase family protein | chr4:12129496-12134097 FORWARDmoderately similar to ( 246)POLX_TOBAC no original description	-1.058	0.753857
11783479	glyma01g41290	very weakly similar to (87.0)AT1G74950| Symbols: JAZ2, TIFY10B | JAZ2/TIFY10B (JASMONATE-ZIM-DOMAIN PROTEIN 2) | chr1:28152580-28153919 REVERSE no original description	-1.413	0.77353
11783487	glyma01g41320	moderately similar to ( 240)AT4G17600| Symbols: LIL3:1 | LIL3:1; transcription factor | chr4:9803772-9804727 FORWARD no original description	2.364	0.246812
11783492	glyma01g41340	highly similar to ( 620)AT2G22740| Symbols: SUVH6 | SUVH6 (SU(VAR)3-9 HOMOLOG 6) | chr2:9671336-9673708 REVERSE no original description	1.126	0.630358
11783501	glyma01g41370	moderately similar to ( 405)AT4G17570| Symbols: | zinc finger (GATA type) family protein | chr4:9784342-9786987 REVERSE no original description	-1.563	0.139052
11783511	glyma01g41380	moderately similar to ( 212)AT5G47120| Symbols: BI-1, ATBI1, ATBI-1 | ATBI-1 (ARABIDOPSIS BAX INHIBITOR 1) | chr5:19153298-19154812 FORWARDweakly similar to ( 179)BI1_ORYSA no original description	-1.21	0.358164
11783521	glyma01g41390	moderately similar to ( 207)AT5G47180| Symbols: | vesicle-associated membrane family protein / VAMP family protein | chr5:19178611-19180492 REVERSE no original description	-1.051	0.889463
11783530	glyma01g41400	weakly similar to ( 185)AT4G17560| Symbols: | ribosomal protein L19 family protein | chr4:9780356-9781765 FORWARDweakly similar to ( 178)RK19_SPIOL no original description	-1.108	0.708805
[truncated: 44,243 more rows]

## Sheet: Table S3B
Table S3. Differential expression data of soybean genes in V6 under drought stress. (B) Microarray analysis of genes that are annotated with a function.
[truncated: 41,064 more rows]

[truncated: 2 more sheets: Table S3C (Up>=2 and q<0.05), Table S3D (Down<=-2 and q<0.05)]
